# Supplementary material for: The Genomic Variation and Differentially Expressed Genes on the 6P Chromosomes in Wheat–Agropyron cristatum Addition Lines 5113 and II-30-5 Confer Different Desirable Traits
Source: Int J Mol Sci. 2023 Apr 11;24(8):7056. doi: 10.3390/ijms24087056 (PMC10139034; doi:10.3390/ijms24087056)
Supplement: Supplementary file 1 [file ijms-24-07056-s001.zip]

Archive with 9 entries (9 files):
- Supplementary materials.pdf
- Table S10_Primers used for differential gene expression.xlsx
- Table S3_3381 A. cristatum 6P genes carrying SNPs or InDels.xlsx
- Table S4_KEGG enrichment of 3381 A. cristatum 6P genes carrying SNPs or InDels.xlsx
- Table S5_Mutated genes associated with the phenotype .xlsx
- Table S6_Summary of the RNA sequencing data.xlsx
- Table S7_KEGG enrichment of A. cristatum DEGs.xlsx
- Table S8_KEGG enrichment of wheat DEGs.xlsx
- Table S9_High impact mutated genes .xlsx
