# Supplementary material for: The Genomic Variation and Differentially Expressed Genes on the 6P Chromosomes in Wheat–Agropyron cristatum Addition Lines 5113 and II-30-5 Confer Different Desirable Traits
Source: Int J Mol Sci. 2023 Apr 11;24(8):7056. doi: 10.3390/ijms24087056 (PMC10139034; doi:10.3390/ijms24087056)
Supplement: Supplementary file 1 [file ijms-24-07056-s001.zip › Table S10_Primers used for differential gene expression.xlsx]

## Sheet: Sheet1
gene_id	Forward Primer	Reverse Primer	Tm
RT-GI	AAAGTGCCGTCTATCGCCTAC	CGCTTGCCAGTTCACCGT	58℃
RT-CRY	AACTGAAGGGCACAGATAAACAG	GACGACCCAACTGAATAACCA	58℃
RT-ELF3	GTCTTCTGCTCTGGAGTGCG	GTGCTTTGTCCCTGATAATACTTG	58℃
RT-PPD1	TCGGGTGGTCGCTTCTTG	ATATGTCTGCGCCAGCTCCT	58℃
RT-CO	CTCCGGTGCCGGTTCAG	CTCGATGAGGCCCAATGC	58℃
RT-PRR	ACCAACAATGCTCCATCAATACA	CCTTTTCTGCCTGAATTTTGC	58℃
RT-TaActin	TAGGACCTGGAACTGATGGG	TTTTCTCCCATTTTATAGTACTCCA	58℃
