# Supplementary material for: The Genomic Variation and Differentially Expressed Genes on the 6P Chromosomes in Wheat–Agropyron cristatum Addition Lines 5113 and II-30-5 Confer Different Desirable Traits
Source: Int J Mol Sci. 2023 Apr 11;24(8):7056. doi: 10.3390/ijms24087056 (PMC10139034; doi:10.3390/ijms24087056)
Supplement: Supplementary file 1 [file ijms-24-07056-s001.zip › Table S3_3381 A. cristatum 6P genes carrying SNPs or InDels.xlsx]

## Sheet: SNPs_gene
Gene_ID	Ref	Alt	5113	II-30-5	Variant	Impact
Ac6P01G108400	T	G	1	0	3_prime_UTR_variant	Modifier
Ac6P01G078400	G	A	0	1	3_prime_UTR_variant	Modifier
Ac6P01G195500	C	T	0	1	3_prime_UTR_variant	Modifier
Ac6P01G103600	A	C	1	0	3_prime_UTR_variant	Modifier
Ac6P01G016100	C	T	1	0	3_prime_UTR_variant	Modifier
Ac6P01G029300	C	T	1	0	3_prime_UTR_variant	Modifier
Ac6P01G167900	T	A	1	0	3_prime_UTR_variant	Modifier
Ac6P01G296500	C	T	1	0	3_prime_UTR_variant	Modifier
Ac6P01G461400	G	A	1	0	3_prime_UTR_variant	Modifier
Ac6P01G461600	C	T	1	0	3_prime_UTR_variant	Modifier
Ac6P01G545900	T	A	1	0	5_prime_UTR_premature_start_codon_gain_variant	Low
Ac6P01G381800	A	G	0	1	5_prime_UTR_variant	Modifier
Ac6P01G390400	G	A	0	1	5_prime_UTR_variant	Modifier
Ac6P01G406500	G	A	0	1	5_prime_UTR_variant	Modifier
Ac6P01G150900	T	G	1	0	5_prime_UTR_variant	Modifier
Ac6P01G151200	A	C	1	0	5_prime_UTR_variant	Modifier
Ac6P01G363400	C	T	1	0	5_prime_UTR_variant	Modifier
Ac6P01G363600	C	T	1	0	5_prime_UTR_variant	Modifier
Ac6P01G441300	C	G	1	0	5_prime_UTR_variant	Modifier
Ac6P01G512200	C	G	1	0	5_prime_UTR_variant	Modifier
Ac6P01G512600	G	A	1	0	5_prime_UTR_variant	Modifier
Ac6P01G134100	A	G	0	1	downstream_gene_variant	Modifier
Ac6P01G139800	G	A	0	1	downstream_gene_variant	Modifier
Ac6P01G139800	C	G	0	1	downstream_gene_variant	Modifier
Ac6P01G216400	C	T	0	1	downstream_gene_variant	Modifier
Ac6P01G374500	C	G	0	1	downstream_gene_variant	Modifier
Ac6P01G434200	T	C	0	1	downstream_gene_variant	Modifier
Ac6P01G437100	G	C	0	1	downstream_gene_variant	Modifier
Ac6P01G012100	G	A	0	1	downstream_gene_variant	Modifier
Ac6P01G012200	A	C	0	1	downstream_gene_variant	Modifier
Ac6P01G012900	C	T	0	1	downstream_gene_variant	Modifier
Ac6P01G013400	T	C	0	1	downstream_gene_variant	Modifier
Ac6P01G013400	G	A	0	1	downstream_gene_variant	Modifier
Ac6P01G013400	T	C	0	1	downstream_gene_variant	Modifier
Ac6P01G013600	A	G	0	1	downstream_gene_variant	Modifier
Ac6P01G013800	C	T	0	1	downstream_gene_variant	Modifier
Ac6P01G018800	A	G	0	1	downstream_gene_variant	Modifier
Ac6P01G018800	C	T	0	1	downstream_gene_variant	Modifier
Ac6P01G022700	G	C	0	1	downstream_gene_variant	Modifier
Ac6P01G024000	C	A	0	1	downstream_gene_variant	Modifier
Ac6P01G027300	T	C	0	1	downstream_gene_variant	Modifier
Ac6P01G027300	T	G	0	1	downstream_gene_variant	Modifier
Ac6P01G027600	G	A	0	1	downstream_gene_variant	Modifier
Ac6P01G028100	G	A	0	1	downstream_gene_variant	Modifier
Ac6P01G028400	T	C	0	1	downstream_gene_variant	Modifier
Ac6P01G030300	A	T	0	1	downstream_gene_variant	Modifier
Ac6P01G033600	C	T	0	1	downstream_gene_variant	Modifier
Ac6P01G033600	A	C	0	1	downstream_gene_variant	Modifier
Ac6P01G034300	G	A	0	1	downstream_gene_variant	Modifier
Ac6P01G034500	C	A	0	1	downstream_gene_variant	Modifier
Ac6P01G038900	A	C	0	1	downstream_gene_variant	Modifier
Ac6P01G039000	G	A	0	1	downstream_gene_variant	Modifier
Ac6P01G039100	T	A	0	1	downstream_gene_variant	Modifier
Ac6P01G039800	C	T	0	1	downstream_gene_variant	Modifier
Ac6P01G040900	A	T	0	1	downstream_gene_variant	Modifier
Ac6P01G042200	C	T	0	1	downstream_gene_variant	Modifier
Ac6P01G042500	T	A	0	1	downstream_gene_variant	Modifier
Ac6P01G043100	G	A	0	1	downstream_gene_variant	Modifier
Ac6P01G043200	G	A	0	1	downstream_gene_variant	Modifier
Ac6P01G043400	T	A	0	1	downstream_gene_variant	Modifier
Ac6P01G043400	G	C	0	1	downstream_gene_variant	Modifier
Ac6P01G044600	G	C	0	1	downstream_gene_variant	Modifier
Ac6P01G049100	G	A	0	1	downstream_gene_variant	Modifier
Ac6P01G049100	C	T	0	1	downstream_gene_variant	Modifier
Ac6P01G049300	C	T	0	1	downstream_gene_variant	Modifier
Ac6P01G052100	G	A	0	1	downstream_gene_variant	Modifier
Ac6P01G053100	G	T	0	1	downstream_gene_variant	Modifier
Ac6P01G053100	C	A	0	1	downstream_gene_variant	Modifier
Ac6P01G053100	T	C	0	1	downstream_gene_variant	Modifier
Ac6P01G053100	C	G	0	1	downstream_gene_variant	Modifier
Ac6P01G054000	A	T	0	1	downstream_gene_variant	Modifier
Ac6P01G054000	C	T	0	1	downstream_gene_variant	Modifier
Ac6P01G054900	C	T	0	1	downstream_gene_variant	Modifier
Ac6P01G055300	G	A	0	1	downstream_gene_variant	Modifier
Ac6P01G057300	A	T	0	1	downstream_gene_variant	Modifier
Ac6P01G057600	G	A	0	1	downstream_gene_variant	Modifier
Ac6P01G059900	A	G	0	1	downstream_gene_variant	Modifier
Ac6P01G060400	C	T	0	1	downstream_gene_variant	Modifier
Ac6P01G060800	A	G	0	1	downstream_gene_variant	Modifier
Ac6P01G061100	A	G	0	1	downstream_gene_variant	Modifier
Ac6P01G061300	T	G	0	1	downstream_gene_variant	Modifier
Ac6P01G061300	A	C	0	1	downstream_gene_variant	Modifier
Ac6P01G061300	T	A	0	1	downstream_gene_variant	Modifier
Ac6P01G061700	G	T	0	1	downstream_gene_variant	Modifier
Ac6P01G066600	G	A	0	1	downstream_gene_variant	Modifier
Ac6P01G066600	C	T	0	1	downstream_gene_variant	Modifier
Ac6P01G069100	G	A	0	1	downstream_gene_variant	Modifier
Ac6P01G070400	C	T	0	1	downstream_gene_variant	Modifier
Ac6P01G070400	G	A	0	1	downstream_gene_variant	Modifier
Ac6P01G071000	A	G	0	1	downstream_gene_variant	Modifier
Ac6P01G071000	G	A	0	1	downstream_gene_variant	Modifier
Ac6P01G071000	C	A	0	1	downstream_gene_variant	Modifier
Ac6P01G071300	C	T	0	1	downstream_gene_variant	Modifier
Ac6P01G071600	T	C	0	1	downstream_gene_variant	Modifier
Ac6P01G071900	A	G	0	1	downstream_gene_variant	Modifier
Ac6P01G073000	T	C	0	1	downstream_gene_variant	Modifier
Ac6P01G073800	G	A	0	1	downstream_gene_variant	Modifier
Ac6P01G074700	C	T	0	1	downstream_gene_variant	Modifier
Ac6P01G074700	T	C	0	1	downstream_gene_variant	Modifier
Ac6P01G074900	A	G	0	1	downstream_gene_variant	Modifier
Ac6P01G075800	A	T	0	1	downstream_gene_variant	Modifier
Ac6P01G075800	A	G	0	1	downstream_gene_variant	Modifier
Ac6P01G076900	T	A	0	1	downstream_gene_variant	Modifier
Ac6P01G078400	G	T	0	1	downstream_gene_variant	Modifier
Ac6P01G080000	C	T	0	1	downstream_gene_variant	Modifier
Ac6P01G081300	A	G	0	1	downstream_gene_variant	Modifier
Ac6P01G081400	T	A	0	1	downstream_gene_variant	Modifier
Ac6P01G081700	C	T	0	1	downstream_gene_variant	Modifier
Ac6P01G082000	C	G	0	1	downstream_gene_variant	Modifier
Ac6P01G086500	C	T	0	1	downstream_gene_variant	Modifier
Ac6P01G087600	C	T	0	1	downstream_gene_variant	Modifier
Ac6P01G089900	G	T	0	1	downstream_gene_variant	Modifier
Ac6P01G090400	G	A	0	1	downstream_gene_variant	Modifier
Ac6P01G090400	C	A	0	1	downstream_gene_variant	Modifier
Ac6P01G091300	G	C	0	1	downstream_gene_variant	Modifier
Ac6P01G091300	G	C	0	1	downstream_gene_variant	Modifier
Ac6P01G091600	G	A	0	1	downstream_gene_variant	Modifier
Ac6P01G091800	G	A	0	1	downstream_gene_variant	Modifier
Ac6P01G093100	C	T	0	1	downstream_gene_variant	Modifier
Ac6P01G093100	G	A	0	1	downstream_gene_variant	Modifier
Ac6P01G093400	C	A	0	1	downstream_gene_variant	Modifier
Ac6P01G095400	A	G	0	1	downstream_gene_variant	Modifier
Ac6P01G095400	T	C	0	1	downstream_gene_variant	Modifier
Ac6P01G095400	G	A	0	1	downstream_gene_variant	Modifier
Ac6P01G095400	T	C	0	1	downstream_gene_variant	Modifier
Ac6P01G096000	G	A	0	1	downstream_gene_variant	Modifier
Ac6P01G096300	G	C	0	1	downstream_gene_variant	Modifier
Ac6P01G096600	G	T	0	1	downstream_gene_variant	Modifier
Ac6P01G096600	T	C	0	1	downstream_gene_variant	Modifier
Ac6P01G096600	C	T	0	1	downstream_gene_variant	Modifier
Ac6P01G097000	G	A	0	1	downstream_gene_variant	Modifier
Ac6P01G099000	G	A	0	1	downstream_gene_variant	Modifier
Ac6P01G101000	C	T	0	1	downstream_gene_variant	Modifier
Ac6P01G101000	C	T	0	1	downstream_gene_variant	Modifier
Ac6P01G103000	A	T	0	1	downstream_gene_variant	Modifier
Ac6P01G107800	A	G	0	1	downstream_gene_variant	Modifier
Ac6P01G107800	T	C	0	1	downstream_gene_variant	Modifier
Ac6P01G108100	A	T	0	1	downstream_gene_variant	Modifier
Ac6P01G108500	C	T	0	1	downstream_gene_variant	Modifier
Ac6P01G109600	C	T	0	1	downstream_gene_variant	Modifier
Ac6P01G109600	C	T	0	1	downstream_gene_variant	Modifier
Ac6P01G110300	A	T	0	1	downstream_gene_variant	Modifier
Ac6P01G110300	T	C	0	1	downstream_gene_variant	Modifier
Ac6P01G111300	T	C	0	1	downstream_gene_variant	Modifier
Ac6P01G111300	C	G	0	1	downstream_gene_variant	Modifier
Ac6P01G112300	T	C	0	1	downstream_gene_variant	Modifier
Ac6P01G112300	C	T	0	1	downstream_gene_variant	Modifier
Ac6P01G112700	G	T	0	1	downstream_gene_variant	Modifier
Ac6P01G112700	A	G	0	1	downstream_gene_variant	Modifier
Ac6P01G112700	A	G	0	1	downstream_gene_variant	Modifier
Ac6P01G112700	T	C	0	1	downstream_gene_variant	Modifier
Ac6P01G113300	A	G	0	1	downstream_gene_variant	Modifier
Ac6P01G113400	G	C	0	1	downstream_gene_variant	Modifier
Ac6P01G114100	T	C	0	1	downstream_gene_variant	Modifier
Ac6P01G114100	C	G	0	1	downstream_gene_variant	Modifier
Ac6P01G116600	C	T	0	1	downstream_gene_variant	Modifier
Ac6P01G118300	G	A	0	1	downstream_gene_variant	Modifier
Ac6P01G118400	C	T	0	1	downstream_gene_variant	Modifier
Ac6P01G118400	C	G	0	1	downstream_gene_variant	Modifier
Ac6P01G118900	C	T	0	1	downstream_gene_variant	Modifier
Ac6P01G118900	G	T	0	1	downstream_gene_variant	Modifier
Ac6P01G119700	C	T	0	1	downstream_gene_variant	Modifier
Ac6P01G120100	C	A	0	1	downstream_gene_variant	Modifier
Ac6P01G120800	T	C	0	1	downstream_gene_variant	Modifier
Ac6P01G120800	G	A	0	1	downstream_gene_variant	Modifier
Ac6P01G120800	C	T	0	1	downstream_gene_variant	Modifier
Ac6P01G120800	C	A	0	1	downstream_gene_variant	Modifier
Ac6P01G121400	G	C	0	1	downstream_gene_variant	Modifier
Ac6P01G121400	C	T	0	1	downstream_gene_variant	Modifier
Ac6P01G121400	G	A	0	1	downstream_gene_variant	Modifier
Ac6P01G121400	A	G	0	1	downstream_gene_variant	Modifier
Ac6P01G121600	G	A	0	1	downstream_gene_variant	Modifier
Ac6P01G121600	G	T	0	1	downstream_gene_variant	Modifier
Ac6P01G121600	C	G	0	1	downstream_gene_variant	Modifier
Ac6P01G122200	A	C	0	1	downstream_gene_variant	Modifier
Ac6P01G122200	C	T	0	1	downstream_gene_variant	Modifier
Ac6P01G122800	G	T	0	1	downstream_gene_variant	Modifier
Ac6P01G122800	G	A	0	1	downstream_gene_variant	Modifier
Ac6P01G125200	G	A	0	1	downstream_gene_variant	Modifier
Ac6P01G125900	C	T	0	1	downstream_gene_variant	Modifier
Ac6P01G125900	A	G	0	1	downstream_gene_variant	Modifier
Ac6P01G125900	A	G	0	1	downstream_gene_variant	Modifier
Ac6P01G125900	G	A	0	1	downstream_gene_variant	Modifier
Ac6P01G126300	C	A	0	1	downstream_gene_variant	Modifier
Ac6P01G126300	G	A	0	1	downstream_gene_variant	Modifier
Ac6P01G127900	C	T	0	1	downstream_gene_variant	Modifier
Ac6P01G127900	C	T	0	1	downstream_gene_variant	Modifier
Ac6P01G127900	T	C	0	1	downstream_gene_variant	Modifier
Ac6P01G131600	A	T	0	1	downstream_gene_variant	Modifier
Ac6P01G135700	T	A	0	1	downstream_gene_variant	Modifier
Ac6P01G136600	A	T	0	1	downstream_gene_variant	Modifier
Ac6P01G136700	A	G	0	1	downstream_gene_variant	Modifier
Ac6P01G136700	C	T	0	1	downstream_gene_variant	Modifier
Ac6P01G136700	G	A	0	1	downstream_gene_variant	Modifier
Ac6P01G136700	G	A	0	1	downstream_gene_variant	Modifier
Ac6P01G136800	C	A	0	1	downstream_gene_variant	Modifier
Ac6P01G136800	G	A	0	1	downstream_gene_variant	Modifier
Ac6P01G136800	C	T	0	1	downstream_gene_variant	Modifier
Ac6P01G136800	C	T	0	1	downstream_gene_variant	Modifier
Ac6P01G136800	G	A	0	1	downstream_gene_variant	Modifier
Ac6P01G137400	C	T	0	1	downstream_gene_variant	Modifier
Ac6P01G138300	T	C	0	1	downstream_gene_variant	Modifier
Ac6P01G138300	C	T	0	1	downstream_gene_variant	Modifier
Ac6P01G147200	C	T	0	1	downstream_gene_variant	Modifier
Ac6P01G147200	G	A	0	1	downstream_gene_variant	Modifier
Ac6P01G147400	C	T	0	1	downstream_gene_variant	Modifier
Ac6P01G151300	G	C	0	1	downstream_gene_variant	Modifier
Ac6P01G151300	A	G	0	1	downstream_gene_variant	Modifier
Ac6P01G151300	G	A	0	1	downstream_gene_variant	Modifier
Ac6P01G151300	T	C	0	1	downstream_gene_variant	Modifier
Ac6P01G151600	G	C	0	1	downstream_gene_variant	Modifier
Ac6P01G151600	G	A	0	1	downstream_gene_variant	Modifier
Ac6P01G151600	C	G	0	1	downstream_gene_variant	Modifier
Ac6P01G151600	G	A	0	1	downstream_gene_variant	Modifier
Ac6P01G151600	C	G	0	1	downstream_gene_variant	Modifier
Ac6P01G151600	G	T	0	1	downstream_gene_variant	Modifier
Ac6P01G151600	C	T	0	1	downstream_gene_variant	Modifier
Ac6P01G151600	G	A	0	1	downstream_gene_variant	Modifier
Ac6P01G154100	G	C	0	1	downstream_gene_variant	Modifier
Ac6P01G157200	T	A	0	1	downstream_gene_variant	Modifier
Ac6P01G157200	T	A	0	1	downstream_gene_variant	Modifier
Ac6P01G157200	C	A	0	1	downstream_gene_variant	Modifier
Ac6P01G157800	A	T	0	1	downstream_gene_variant	Modifier
Ac6P01G157800	C	T	0	1	downstream_gene_variant	Modifier
Ac6P01G157900	C	G	0	1	downstream_gene_variant	Modifier
Ac6P01G158400	C	T	0	1	downstream_gene_variant	Modifier
Ac6P01G158600	A	G	0	1	downstream_gene_variant	Modifier
Ac6P01G158600	G	A	0	1	downstream_gene_variant	Modifier
Ac6P01G160500	C	T	0	1	downstream_gene_variant	Modifier
Ac6P01G161400	C	A	0	1	downstream_gene_variant	Modifier
Ac6P01G161400	G	A	0	1	downstream_gene_variant	Modifier
Ac6P01G161900	G	A	0	1	downstream_gene_variant	Modifier
Ac6P01G162000	G	A	0	1	downstream_gene_variant	Modifier
Ac6P01G166800	T	A	0	1	downstream_gene_variant	Modifier
Ac6P01G167100	A	G	0	1	downstream_gene_variant	Modifier
Ac6P01G167100	G	T	0	1	downstream_gene_variant	Modifier
Ac6P01G167100	G	T	0	1	downstream_gene_variant	Modifier
Ac6P01G167100	T	C	0	1	downstream_gene_variant	Modifier
Ac6P01G167500	G	A	0	1	downstream_gene_variant	Modifier
Ac6P01G167800	C	A	0	1	downstream_gene_variant	Modifier
Ac6P01G172400	G	A	0	1	downstream_gene_variant	Modifier
Ac6P01G172700	G	A	0	1	downstream_gene_variant	Modifier
Ac6P01G172700	A	C	0	1	downstream_gene_variant	Modifier
Ac6P01G173600	T	C	0	1	downstream_gene_variant	Modifier
Ac6P01G173600	A	G	0	1	downstream_gene_variant	Modifier
Ac6P01G173700	C	A	0	1	downstream_gene_variant	Modifier
Ac6P01G174600	C	T	0	1	downstream_gene_variant	Modifier
Ac6P01G174700	G	T	0	1	downstream_gene_variant	Modifier
Ac6P01G175400	T	C	0	1	downstream_gene_variant	Modifier
Ac6P01G176000	T	G	0	1	downstream_gene_variant	Modifier
Ac6P01G176000	A	C	0	1	downstream_gene_variant	Modifier
Ac6P01G176000	T	A	0	1	downstream_gene_variant	Modifier
Ac6P01G176200	A	G	0	1	downstream_gene_variant	Modifier
Ac6P01G177000	C	A	0	1	downstream_gene_variant	Modifier
Ac6P01G177000	G	T	0	1	downstream_gene_variant	Modifier
Ac6P01G177000	C	G	0	1	downstream_gene_variant	Modifier
Ac6P01G178000	C	T	0	1	downstream_gene_variant	Modifier
Ac6P01G178100	A	C	0	1	downstream_gene_variant	Modifier
Ac6P01G178100	C	T	0	1	downstream_gene_variant	Modifier
Ac6P01G180100	G	A	0	1	downstream_gene_variant	Modifier
Ac6P01G180900	G	A	0	1	downstream_gene_variant	Modifier
Ac6P01G181400	C	T	0	1	downstream_gene_variant	Modifier
Ac6P01G182300	C	T	0	1	downstream_gene_variant	Modifier
Ac6P01G182500	T	C	0	1	downstream_gene_variant	Modifier
Ac6P01G182500	G	A	0	1	downstream_gene_variant	Modifier
Ac6P01G184000	A	G	0	1	downstream_gene_variant	Modifier
Ac6P01G185500	A	C	0	1	downstream_gene_variant	Modifier
Ac6P01G185500	A	T	0	1	downstream_gene_variant	Modifier
Ac6P01G190200	G	A	0	1	downstream_gene_variant	Modifier
Ac6P01G190400	G	A	0	1	downstream_gene_variant	Modifier
Ac6P01G190800	A	T	0	1	downstream_gene_variant	Modifier
Ac6P01G196000	A	T	0	1	downstream_gene_variant	Modifier
Ac6P01G196300	C	T	0	1	downstream_gene_variant	Modifier
Ac6P01G196300	G	A	0	1	downstream_gene_variant	Modifier
Ac6P01G197100	C	T	0	1	downstream_gene_variant	Modifier
Ac6P01G197100	A	G	0	1	downstream_gene_variant	Modifier
Ac6P01G197100	T	C	0	1	downstream_gene_variant	Modifier
Ac6P01G197400	A	G	0	1	downstream_gene_variant	Modifier
Ac6P01G197700	G	A	0	1	downstream_gene_variant	Modifier
Ac6P01G197700	C	A	0	1	downstream_gene_variant	Modifier
Ac6P01G197700	C	T	0	1	downstream_gene_variant	Modifier
Ac6P01G197900	C	T	0	1	downstream_gene_variant	Modifier
Ac6P01G197900	G	A	0	1	downstream_gene_variant	Modifier
Ac6P01G197900	A	G	0	1	downstream_gene_variant	Modifier
Ac6P01G197900	A	G	0	1	downstream_gene_variant	Modifier
Ac6P01G197900	A	G	0	1	downstream_gene_variant	Modifier
Ac6P01G197900	A	G	0	1	downstream_gene_variant	Modifier
Ac6P01G197900	T	A	0	1	downstream_gene_variant	Modifier
Ac6P01G197900	A	C	0	1	downstream_gene_variant	Modifier
Ac6P01G200700	G	T	0	1	downstream_gene_variant	Modifier
Ac6P01G200700	T	C	0	1	downstream_gene_variant	Modifier
Ac6P01G200700	G	T	0	1	downstream_gene_variant	Modifier
Ac6P01G200700	G	A	0	1	downstream_gene_variant	Modifier
Ac6P01G200700	C	T	0	1	downstream_gene_variant	Modifier
Ac6P01G201000	C	T	0	1	downstream_gene_variant	Modifier
Ac6P01G201000	T	C	0	1	downstream_gene_variant	Modifier
Ac6P01G201200	A	G	0	1	downstream_gene_variant	Modifier
Ac6P01G201200	C	T	0	1	downstream_gene_variant	Modifier
Ac6P01G201500	G	A	0	1	downstream_gene_variant	Modifier
Ac6P01G201500	G	A	0	1	downstream_gene_variant	Modifier
Ac6P01G211000	T	G	0	1	downstream_gene_variant	Modifier
Ac6P01G211100	T	C	0	1	downstream_gene_variant	Modifier
Ac6P01G211300	A	G	0	1	downstream_gene_variant	Modifier
Ac6P01G213200	C	T	0	1	downstream_gene_variant	Modifier
Ac6P01G213200	T	C	0	1	downstream_gene_variant	Modifier
Ac6P01G213500	G	A	0	1	downstream_gene_variant	Modifier
Ac6P01G213700	G	A	0	1	downstream_gene_variant	Modifier
Ac6P01G214000	C	T	0	1	downstream_gene_variant	Modifier
Ac6P01G214100	G	A	0	1	downstream_gene_variant	Modifier
Ac6P01G214400	T	C	0	1	downstream_gene_variant	Modifier
Ac6P01G215700	T	A	0	1	downstream_gene_variant	Modifier
Ac6P01G215700	C	T	0	1	downstream_gene_variant	Modifier
Ac6P01G217500	C	A	0	1	downstream_gene_variant	Modifier
Ac6P01G217500	T	G	0	1	downstream_gene_variant	Modifier
Ac6P01G217600	C	A	0	1	downstream_gene_variant	Modifier
Ac6P01G218000	C	T	0	1	downstream_gene_variant	Modifier
Ac6P01G218000	A	G	0	1	downstream_gene_variant	Modifier
Ac6P01G218000	C	T	0	1	downstream_gene_variant	Modifier
Ac6P01G218000	G	T	0	1	downstream_gene_variant	Modifier
Ac6P01G218000	G	A	0	1	downstream_gene_variant	Modifier
Ac6P01G218000	G	C	0	1	downstream_gene_variant	Modifier
Ac6P01G218000	C	T	0	1	downstream_gene_variant	Modifier
Ac6P01G218000	T	C	0	1	downstream_gene_variant	Modifier
Ac6P01G218300	A	G	0	1	downstream_gene_variant	Modifier
Ac6P01G218300	A	T	0	1	downstream_gene_variant	Modifier
Ac6P01G218800	A	T	0	1	downstream_gene_variant	Modifier
Ac6P01G218900	C	A	0	1	downstream_gene_variant	Modifier
Ac6P01G219100	C	T	0	1	downstream_gene_variant	Modifier
Ac6P01G219200	G	A	0	1	downstream_gene_variant	Modifier
Ac6P01G219200	T	C	0	1	downstream_gene_variant	Modifier
Ac6P01G219200	T	C	0	1	downstream_gene_variant	Modifier
Ac6P01G219200	G	A	0	1	downstream_gene_variant	Modifier
Ac6P01G219400	G	T	0	1	downstream_gene_variant	Modifier
Ac6P01G219400	G	A	0	1	downstream_gene_variant	Modifier
Ac6P01G219400	A	C	0	1	downstream_gene_variant	Modifier
Ac6P01G219500	A	C	0	1	downstream_gene_variant	Modifier
Ac6P01G220100	G	A	0	1	downstream_gene_variant	Modifier
Ac6P01G220700	A	G	0	1	downstream_gene_variant	Modifier
Ac6P01G221200	T	G	0	1	downstream_gene_variant	Modifier
Ac6P01G221200	A	C	0	1	downstream_gene_variant	Modifier
Ac6P01G221800	C	T	0	1	downstream_gene_variant	Modifier
Ac6P01G231600	G	A	0	1	downstream_gene_variant	Modifier
Ac6P01G231600	C	A	0	1	downstream_gene_variant	Modifier
Ac6P01G233000	C	T	0	1	downstream_gene_variant	Modifier
Ac6P01G233000	G	T	0	1	downstream_gene_variant	Modifier
Ac6P01G233000	T	C	0	1	downstream_gene_variant	Modifier
Ac6P01G233100	T	C	0	1	downstream_gene_variant	Modifier
Ac6P01G233900	A	T	0	1	downstream_gene_variant	Modifier
Ac6P01G233900	G	C	0	1	downstream_gene_variant	Modifier
Ac6P01G233900	C	T	0	1	downstream_gene_variant	Modifier
Ac6P01G233900	C	T	0	1	downstream_gene_variant	Modifier
Ac6P01G233900	A	T	0	1	downstream_gene_variant	Modifier
Ac6P01G233900	C	T	0	1	downstream_gene_variant	Modifier
Ac6P01G234700	C	T	0	1	downstream_gene_variant	Modifier
Ac6P01G235500	C	T	0	1	downstream_gene_variant	Modifier
Ac6P01G235500	G	A	0	1	downstream_gene_variant	Modifier
Ac6P01G235600	C	T	0	1	downstream_gene_variant	Modifier
Ac6P01G236800	G	T	0	1	downstream_gene_variant	Modifier
Ac6P01G236800	G	A	0	1	downstream_gene_variant	Modifier
Ac6P01G236800	G	A	0	1	downstream_gene_variant	Modifier
Ac6P01G236800	A	G	0	1	downstream_gene_variant	Modifier
Ac6P01G237500	A	T	0	1	downstream_gene_variant	Modifier
Ac6P01G238100	C	T	0	1	downstream_gene_variant	Modifier
Ac6P01G238600	A	T	0	1	downstream_gene_variant	Modifier
Ac6P01G238600	G	A	0	1	downstream_gene_variant	Modifier
Ac6P01G238600	G	A	0	1	downstream_gene_variant	Modifier
Ac6P01G239200	C	T	0	1	downstream_gene_variant	Modifier
Ac6P01G239600	A	T	0	1	downstream_gene_variant	Modifier
Ac6P01G239600	A	T	0	1	downstream_gene_variant	Modifier
Ac6P01G239700	T	G	0	1	downstream_gene_variant	Modifier
Ac6P01G241800	G	A	0	1	downstream_gene_variant	Modifier
Ac6P01G241800	T	G	0	1	downstream_gene_variant	Modifier
Ac6P01G241800	T	C	0	1	downstream_gene_variant	Modifier
Ac6P01G242100	T	C	0	1	downstream_gene_variant	Modifier
Ac6P01G242100	A	G	0	1	downstream_gene_variant	Modifier
Ac6P01G242100	C	T	0	1	downstream_gene_variant	Modifier
Ac6P01G242100	A	T	0	1	downstream_gene_variant	Modifier
Ac6P01G242100	C	T	0	1	downstream_gene_variant	Modifier
Ac6P01G242800	C	A	0	1	downstream_gene_variant	Modifier
Ac6P01G242800	A	G	0	1	downstream_gene_variant	Modifier
Ac6P01G242800	G	A	0	1	downstream_gene_variant	Modifier
Ac6P01G242800	T	C	0	1	downstream_gene_variant	Modifier
Ac6P01G242800	C	T	0	1	downstream_gene_variant	Modifier
Ac6P01G243200	A	T	0	1	downstream_gene_variant	Modifier
Ac6P01G243300	C	T	0	1	downstream_gene_variant	Modifier
Ac6P01G243300	G	A	0	1	downstream_gene_variant	Modifier
Ac6P01G244400	C	T	0	1	downstream_gene_variant	Modifier
Ac6P01G256500	A	G	0	1	downstream_gene_variant	Modifier
Ac6P01G256600	C	A	0	1	downstream_gene_variant	Modifier
Ac6P01G256600	G	A	0	1	downstream_gene_variant	Modifier
Ac6P01G256600	C	T	0	1	downstream_gene_variant	Modifier
Ac6P01G257000	A	T	0	1	downstream_gene_variant	Modifier
Ac6P01G257000	A	G	0	1	downstream_gene_variant	Modifier
Ac6P01G257000	T	C	0	1	downstream_gene_variant	Modifier
Ac6P01G257100	T	C	0	1	downstream_gene_variant	Modifier
Ac6P01G257100	G	C	0	1	downstream_gene_variant	Modifier
Ac6P01G257100	C	T	0	1	downstream_gene_variant	Modifier
Ac6P01G257200	G	C	0	1	downstream_gene_variant	Modifier
Ac6P01G257600	G	A	0	1	downstream_gene_variant	Modifier
Ac6P01G258200	T	C	0	1	downstream_gene_variant	Modifier
Ac6P01G258200	G	C	0	1	downstream_gene_variant	Modifier
Ac6P01G258700	G	A	0	1	downstream_gene_variant	Modifier
Ac6P01G258700	T	A	0	1	downstream_gene_variant	Modifier
Ac6P01G258800	G	T	0	1	downstream_gene_variant	Modifier
Ac6P01G258900	A	G	0	1	downstream_gene_variant	Modifier
Ac6P01G259000	C	T	0	1	downstream_gene_variant	Modifier
Ac6P01G259000	C	T	0	1	downstream_gene_variant	Modifier
Ac6P01G259000	T	A	0	1	downstream_gene_variant	Modifier
Ac6P01G273100	T	C	0	1	downstream_gene_variant	Modifier
Ac6P01G273100	G	C	0	1	downstream_gene_variant	Modifier
Ac6P01G275000	G	A	0	1	downstream_gene_variant	Modifier
Ac6P01G275000	C	T	0	1	downstream_gene_variant	Modifier
Ac6P01G275000	A	G	0	1	downstream_gene_variant	Modifier
Ac6P01G277000	G	A	0	1	downstream_gene_variant	Modifier
Ac6P01G277100	G	A	0	1	downstream_gene_variant	Modifier
Ac6P01G277100	T	G	0	1	downstream_gene_variant	Modifier
Ac6P01G277600	G	A	0	1	downstream_gene_variant	Modifier
Ac6P01G277600	G	A	0	1	downstream_gene_variant	Modifier
Ac6P01G277600	C	A	0	1	downstream_gene_variant	Modifier
Ac6P01G280800	G	A	0	1	downstream_gene_variant	Modifier
Ac6P01G281100	G	A	0	1	downstream_gene_variant	Modifier
Ac6P01G281100	A	C	0	1	downstream_gene_variant	Modifier
Ac6P01G281100	T	A	0	1	downstream_gene_variant	Modifier
Ac6P01G281100	G	A	0	1	downstream_gene_variant	Modifier
Ac6P01G281100	T	C	0	1	downstream_gene_variant	Modifier
Ac6P01G281100	A	T	0	1	downstream_gene_variant	Modifier
Ac6P01G282200	G	A	0	1	downstream_gene_variant	Modifier
Ac6P01G282200	T	C	0	1	downstream_gene_variant	Modifier
Ac6P01G282200	C	T	0	1	downstream_gene_variant	Modifier
Ac6P01G282200	A	G	0	1	downstream_gene_variant	Modifier
Ac6P01G282200	T	C	0	1	downstream_gene_variant	Modifier
Ac6P01G282200	G	A	0	1	downstream_gene_variant	Modifier
Ac6P01G282200	C	G	0	1	downstream_gene_variant	Modifier
Ac6P01G282700	G	A	0	1	downstream_gene_variant	Modifier
Ac6P01G283300	T	C	0	1	downstream_gene_variant	Modifier
Ac6P01G283300	A	T	0	1	downstream_gene_variant	Modifier
Ac6P01G283600	G	A	0	1	downstream_gene_variant	Modifier
Ac6P01G283600	G	A	0	1	downstream_gene_variant	Modifier
Ac6P01G283600	C	T	0	1	downstream_gene_variant	Modifier
Ac6P01G283800	T	C	0	1	downstream_gene_variant	Modifier
Ac6P01G283800	G	A	0	1	downstream_gene_variant	Modifier
Ac6P01G283800	G	A	0	1	downstream_gene_variant	Modifier
Ac6P01G283900	G	A	0	1	downstream_gene_variant	Modifier
Ac6P01G283900	G	A	0	1	downstream_gene_variant	Modifier
Ac6P01G283900	C	T	0	1	downstream_gene_variant	Modifier
Ac6P01G283900	G	A	0	1	downstream_gene_variant	Modifier
Ac6P01G283900	C	T	0	1	downstream_gene_variant	Modifier
Ac6P01G284200	T	C	0	1	downstream_gene_variant	Modifier
Ac6P01G284200	C	T	0	1	downstream_gene_variant	Modifier
Ac6P01G284200	T	G	0	1	downstream_gene_variant	Modifier
Ac6P01G284200	T	A	0	1	downstream_gene_variant	Modifier
Ac6P01G284200	C	T	0	1	downstream_gene_variant	Modifier
Ac6P01G284200	C	T	0	1	downstream_gene_variant	Modifier
Ac6P01G288000	C	G	0	1	downstream_gene_variant	Modifier
Ac6P01G288000	C	T	0	1	downstream_gene_variant	Modifier
Ac6P01G288000	G	A	0	1	downstream_gene_variant	Modifier
Ac6P01G288000	G	A	0	1	downstream_gene_variant	Modifier
Ac6P01G288000	G	T	0	1	downstream_gene_variant	Modifier
Ac6P01G288000	C	A	0	1	downstream_gene_variant	Modifier
Ac6P01G288000	A	C	0	1	downstream_gene_variant	Modifier
Ac6P01G288000	A	G	0	1	downstream_gene_variant	Modifier
Ac6P01G288400	T	A	0	1	downstream_gene_variant	Modifier
Ac6P01G289000	A	G	0	1	downstream_gene_variant	Modifier
Ac6P01G289000	T	C	0	1	downstream_gene_variant	Modifier
Ac6P01G289500	T	G	0	1	downstream_gene_variant	Modifier
Ac6P01G292900	A	T	0	1	downstream_gene_variant	Modifier
Ac6P01G293000	C	T	0	1	downstream_gene_variant	Modifier
Ac6P01G293000	C	T	0	1	downstream_gene_variant	Modifier
Ac6P01G293200	G	T	0	1	downstream_gene_variant	Modifier
Ac6P01G293300	A	G	0	1	downstream_gene_variant	Modifier
Ac6P01G293300	A	G	0	1	downstream_gene_variant	Modifier
Ac6P01G293900	A	G	0	1	downstream_gene_variant	Modifier
Ac6P01G297100	G	T	0	1	downstream_gene_variant	Modifier
Ac6P01G298400	G	T	0	1	downstream_gene_variant	Modifier
Ac6P01G298400	A	G	0	1	downstream_gene_variant	Modifier
Ac6P01G298500	G	A	0	1	downstream_gene_variant	Modifier
Ac6P01G298500	C	T	0	1	downstream_gene_variant	Modifier
Ac6P01G298500	G	A	0	1	downstream_gene_variant	Modifier
Ac6P01G298500	G	A	0	1	downstream_gene_variant	Modifier
Ac6P01G300000	A	G	0	1	downstream_gene_variant	Modifier
Ac6P01G300000	C	T	0	1	downstream_gene_variant	Modifier
Ac6P01G300300	G	A	0	1	downstream_gene_variant	Modifier
Ac6P01G300600	C	A	0	1	downstream_gene_variant	Modifier
Ac6P01G301100	G	T	0	1	downstream_gene_variant	Modifier
Ac6P01G301100	T	A	0	1	downstream_gene_variant	Modifier
Ac6P01G301100	C	T	0	1	downstream_gene_variant	Modifier
Ac6P01G301100	T	A	0	1	downstream_gene_variant	Modifier
Ac6P01G302100	A	C	0	1	downstream_gene_variant	Modifier
Ac6P01G302100	T	G	0	1	downstream_gene_variant	Modifier
Ac6P01G302100	A	C	0	1	downstream_gene_variant	Modifier
Ac6P01G302100	C	T	0	1	downstream_gene_variant	Modifier
Ac6P01G302100	A	C	0	1	downstream_gene_variant	Modifier
Ac6P01G302100	C	A	0	1	downstream_gene_variant	Modifier
Ac6P01G302100	C	T	0	1	downstream_gene_variant	Modifier
Ac6P01G302100	C	G	0	1	downstream_gene_variant	Modifier
Ac6P01G302200	T	C	0	1	downstream_gene_variant	Modifier
Ac6P01G302400	A	T	0	1	downstream_gene_variant	Modifier
Ac6P01G302400	G	C	0	1	downstream_gene_variant	Modifier
Ac6P01G302400	C	G	0	1	downstream_gene_variant	Modifier
Ac6P01G302600	G	A	0	1	downstream_gene_variant	Modifier
Ac6P01G306700	A	C	0	1	downstream_gene_variant	Modifier
Ac6P01G306900	G	A	0	1	downstream_gene_variant	Modifier
Ac6P01G307100	C	T	0	1	downstream_gene_variant	Modifier
Ac6P01G307100	C	A	0	1	downstream_gene_variant	Modifier
Ac6P01G307600	C	A	0	1	downstream_gene_variant	Modifier
Ac6P01G308000	G	A	0	1	downstream_gene_variant	Modifier
Ac6P01G310200	A	C	0	1	downstream_gene_variant	Modifier
Ac6P01G311100	T	C	0	1	downstream_gene_variant	Modifier
Ac6P01G311100	T	G	0	1	downstream_gene_variant	Modifier
Ac6P01G312100	A	G	0	1	downstream_gene_variant	Modifier
Ac6P01G312200	G	C	0	1	downstream_gene_variant	Modifier
Ac6P01G312300	T	A	0	1	downstream_gene_variant	Modifier
Ac6P01G314800	C	T	0	1	downstream_gene_variant	Modifier
Ac6P01G317000	G	A	0	1	downstream_gene_variant	Modifier
Ac6P01G317900	G	A	0	1	downstream_gene_variant	Modifier
Ac6P01G317900	G	T	0	1	downstream_gene_variant	Modifier
Ac6P01G318000	T	A	0	1	downstream_gene_variant	Modifier
Ac6P01G318100	A	C	0	1	downstream_gene_variant	Modifier
Ac6P01G318100	C	T	0	1	downstream_gene_variant	Modifier
Ac6P01G318400	C	T	0	1	downstream_gene_variant	Modifier
Ac6P01G318500	A	C	0	1	downstream_gene_variant	Modifier
Ac6P01G318500	A	G	0	1	downstream_gene_variant	Modifier
Ac6P01G318800	C	A	0	1	downstream_gene_variant	Modifier
Ac6P01G319000	G	A	0	1	downstream_gene_variant	Modifier
Ac6P01G319000	C	G	0	1	downstream_gene_variant	Modifier
Ac6P01G319200	A	G	0	1	downstream_gene_variant	Modifier
Ac6P01G319200	A	G	0	1	downstream_gene_variant	Modifier
Ac6P01G319600	C	T	0	1	downstream_gene_variant	Modifier
Ac6P01G319600	G	A	0	1	downstream_gene_variant	Modifier
Ac6P01G324100	A	G	0	1	downstream_gene_variant	Modifier
Ac6P01G324200	G	A	0	1	downstream_gene_variant	Modifier
Ac6P01G324600	C	T	0	1	downstream_gene_variant	Modifier
Ac6P01G325400	C	T	0	1	downstream_gene_variant	Modifier
Ac6P01G325400	C	T	0	1	downstream_gene_variant	Modifier
Ac6P01G325400	G	A	0	1	downstream_gene_variant	Modifier
Ac6P01G326600	G	A	0	1	downstream_gene_variant	Modifier
Ac6P01G326600	A	T	0	1	downstream_gene_variant	Modifier
Ac6P01G326600	G	A	0	1	downstream_gene_variant	Modifier
Ac6P01G326700	T	A	0	1	downstream_gene_variant	Modifier
Ac6P01G326700	T	G	0	1	downstream_gene_variant	Modifier
Ac6P01G326700	G	C	0	1	downstream_gene_variant	Modifier
Ac6P01G326700	C	T	0	1	downstream_gene_variant	Modifier
Ac6P01G326700	C	T	0	1	downstream_gene_variant	Modifier
Ac6P01G326700	C	A	0	1	downstream_gene_variant	Modifier
Ac6P01G326700	T	C	0	1	downstream_gene_variant	Modifier
Ac6P01G327500	A	G	0	1	downstream_gene_variant	Modifier
Ac6P01G327500	C	T	0	1	downstream_gene_variant	Modifier
Ac6P01G327500	T	C	0	1	downstream_gene_variant	Modifier
Ac6P01G332600	C	T	0	1	downstream_gene_variant	Modifier
Ac6P01G332800	G	A	0	1	downstream_gene_variant	Modifier
Ac6P01G333200	C	T	0	1	downstream_gene_variant	Modifier
Ac6P01G333200	C	T	0	1	downstream_gene_variant	Modifier
Ac6P01G333200	C	A	0	1	downstream_gene_variant	Modifier
Ac6P01G333600	C	G	0	1	downstream_gene_variant	Modifier
Ac6P01G333800	C	A	0	1	downstream_gene_variant	Modifier
Ac6P01G334600	A	T	0	1	downstream_gene_variant	Modifier
Ac6P01G335100	G	A	0	1	downstream_gene_variant	Modifier
Ac6P01G335100	G	C	0	1	downstream_gene_variant	Modifier
Ac6P01G335400	G	T	0	1	downstream_gene_variant	Modifier
Ac6P01G335400	T	A	0	1	downstream_gene_variant	Modifier
Ac6P01G337400	C	T	0	1	downstream_gene_variant	Modifier
Ac6P01G337400	A	G	0	1	downstream_gene_variant	Modifier
Ac6P01G337400	C	T	0	1	downstream_gene_variant	Modifier
Ac6P01G338300	C	A	0	1	downstream_gene_variant	Modifier
Ac6P01G338300	A	G	0	1	downstream_gene_variant	Modifier
Ac6P01G338600	G	A	0	1	downstream_gene_variant	Modifier
Ac6P01G338600	C	T	0	1	downstream_gene_variant	Modifier
Ac6P01G338600	G	A	0	1	downstream_gene_variant	Modifier
Ac6P01G338600	A	G	0	1	downstream_gene_variant	Modifier
Ac6P01G338600	C	T	0	1	downstream_gene_variant	Modifier
Ac6P01G338600	C	T	0	1	downstream_gene_variant	Modifier
Ac6P01G338600	C	T	0	1	downstream_gene_variant	Modifier
Ac6P01G338600	G	A	0	1	downstream_gene_variant	Modifier
Ac6P01G338600	G	A	0	1	downstream_gene_variant	Modifier
Ac6P01G338600	C	T	0	1	downstream_gene_variant	Modifier
Ac6P01G338600	G	T	0	1	downstream_gene_variant	Modifier
Ac6P01G345100	G	A	0	1	downstream_gene_variant	Modifier
Ac6P01G345100	T	A	0	1	downstream_gene_variant	Modifier
Ac6P01G345100	G	A	0	1	downstream_gene_variant	Modifier
Ac6P01G345400	C	T	0	1	downstream_gene_variant	Modifier
Ac6P01G345500	C	T	0	1	downstream_gene_variant	Modifier
Ac6P01G345900	C	T	0	1	downstream_gene_variant	Modifier
Ac6P01G345900	G	T	0	1	downstream_gene_variant	Modifier
Ac6P01G345900	A	T	0	1	downstream_gene_variant	Modifier
Ac6P01G345900	G	A	0	1	downstream_gene_variant	Modifier
Ac6P01G345900	T	C	0	1	downstream_gene_variant	Modifier
Ac6P01G346100	G	A	0	1	downstream_gene_variant	Modifier
Ac6P01G346100	T	A	0	1	downstream_gene_variant	Modifier
Ac6P01G346100	G	T	0	1	downstream_gene_variant	Modifier
Ac6P01G346200	C	T	0	1	downstream_gene_variant	Modifier
Ac6P01G346200	A	C	0	1	downstream_gene_variant	Modifier
Ac6P01G346200	A	C	0	1	downstream_gene_variant	Modifier
Ac6P01G349800	G	C	0	1	downstream_gene_variant	Modifier
Ac6P01G349800	G	A	0	1	downstream_gene_variant	Modifier
Ac6P01G349800	G	A	0	1	downstream_gene_variant	Modifier
Ac6P01G349800	G	A	0	1	downstream_gene_variant	Modifier
Ac6P01G349800	A	G	0	1	downstream_gene_variant	Modifier
Ac6P01G349800	G	A	0	1	downstream_gene_variant	Modifier
Ac6P01G349800	C	A	0	1	downstream_gene_variant	Modifier
Ac6P01G349800	C	T	0	1	downstream_gene_variant	Modifier
Ac6P01G350100	C	T	0	1	downstream_gene_variant	Modifier
Ac6P01G350100	A	C	0	1	downstream_gene_variant	Modifier
Ac6P01G350300	A	C	0	1	downstream_gene_variant	Modifier
Ac6P01G350800	A	G	0	1	downstream_gene_variant	Modifier
Ac6P01G350900	G	A	0	1	downstream_gene_variant	Modifier
Ac6P01G351200	G	A	0	1	downstream_gene_variant	Modifier
Ac6P01G351200	C	T	0	1	downstream_gene_variant	Modifier
Ac6P01G351600	C	T	0	1	downstream_gene_variant	Modifier
Ac6P01G355500	C	T	0	1	downstream_gene_variant	Modifier
Ac6P01G356100	G	A	0	1	downstream_gene_variant	Modifier
Ac6P01G356600	G	A	0	1	downstream_gene_variant	Modifier
Ac6P01G356600	G	C	0	1	downstream_gene_variant	Modifier
Ac6P01G357700	A	G	0	1	downstream_gene_variant	Modifier
Ac6P01G358400	A	T	0	1	downstream_gene_variant	Modifier
Ac6P01G360200	C	T	0	1	downstream_gene_variant	Modifier
Ac6P01G360200	G	T	0	1	downstream_gene_variant	Modifier
Ac6P01G360300	G	A	0	1	downstream_gene_variant	Modifier
Ac6P01G360300	G	A	0	1	downstream_gene_variant	Modifier
Ac6P01G360500	C	T	0	1	downstream_gene_variant	Modifier
Ac6P01G360800	C	T	0	1	downstream_gene_variant	Modifier
Ac6P01G361000	G	A	0	1	downstream_gene_variant	Modifier
Ac6P01G361500	C	A	0	1	downstream_gene_variant	Modifier
Ac6P01G361700	C	T	0	1	downstream_gene_variant	Modifier
Ac6P01G361700	G	A	0	1	downstream_gene_variant	Modifier
Ac6P01G363000	C	G	0	1	downstream_gene_variant	Modifier
Ac6P01G363100	T	G	0	1	downstream_gene_variant	Modifier
Ac6P01G363100	A	C	0	1	downstream_gene_variant	Modifier
Ac6P01G366100	T	C	0	1	downstream_gene_variant	Modifier
Ac6P01G366100	G	A	0	1	downstream_gene_variant	Modifier
Ac6P01G366100	C	T	0	1	downstream_gene_variant	Modifier
Ac6P01G366100	G	A	0	1	downstream_gene_variant	Modifier
Ac6P01G366100	G	A	0	1	downstream_gene_variant	Modifier
Ac6P01G367100	G	A	0	1	downstream_gene_variant	Modifier
Ac6P01G367100	C	T	0	1	downstream_gene_variant	Modifier
Ac6P01G367100	C	T	0	1	downstream_gene_variant	Modifier
Ac6P01G368400	T	C	0	1	downstream_gene_variant	Modifier
Ac6P01G370100	A	C	0	1	downstream_gene_variant	Modifier
Ac6P01G370100	T	C	0	1	downstream_gene_variant	Modifier
Ac6P01G371300	G	A	0	1	downstream_gene_variant	Modifier
Ac6P01G371400	T	C	0	1	downstream_gene_variant	Modifier
Ac6P01G371400	G	A	0	1	downstream_gene_variant	Modifier
Ac6P01G372700	C	A	0	1	downstream_gene_variant	Modifier
Ac6P01G372700	C	T	0	1	downstream_gene_variant	Modifier
Ac6P01G372700	T	C	0	1	downstream_gene_variant	Modifier
Ac6P01G375100	G	A	0	1	downstream_gene_variant	Modifier
Ac6P01G376200	G	A	0	1	downstream_gene_variant	Modifier
Ac6P01G376900	G	A	0	1	downstream_gene_variant	Modifier
Ac6P01G376900	C	A	0	1	downstream_gene_variant	Modifier
Ac6P01G376900	C	A	0	1	downstream_gene_variant	Modifier
Ac6P01G378000	C	T	0	1	downstream_gene_variant	Modifier
Ac6P01G378100	G	T	0	1	downstream_gene_variant	Modifier
Ac6P01G381800	C	T	0	1	downstream_gene_variant	Modifier
Ac6P01G381800	C	A	0	1	downstream_gene_variant	Modifier
Ac6P01G381900	C	G	0	1	downstream_gene_variant	Modifier
Ac6P01G382400	G	A	0	1	downstream_gene_variant	Modifier
Ac6P01G383200	T	C	0	1	downstream_gene_variant	Modifier
Ac6P01G383300	C	T	0	1	downstream_gene_variant	Modifier
Ac6P01G383400	A	G	0	1	downstream_gene_variant	Modifier
Ac6P01G383400	T	G	0	1	downstream_gene_variant	Modifier
Ac6P01G383900	T	A	0	1	downstream_gene_variant	Modifier
Ac6P01G383900	A	G	0	1	downstream_gene_variant	Modifier
Ac6P01G383900	G	A	0	1	downstream_gene_variant	Modifier
Ac6P01G383900	G	A	0	1	downstream_gene_variant	Modifier
Ac6P01G385500	C	T	0	1	downstream_gene_variant	Modifier
Ac6P01G385500	C	T	0	1	downstream_gene_variant	Modifier
Ac6P01G387900	T	A	0	1	downstream_gene_variant	Modifier
Ac6P01G389500	T	C	0	1	downstream_gene_variant	Modifier
Ac6P01G389500	C	T	0	1	downstream_gene_variant	Modifier
Ac6P01G389600	T	C	0	1	downstream_gene_variant	Modifier
Ac6P01G389600	G	A	0	1	downstream_gene_variant	Modifier
Ac6P01G389600	G	A	0	1	downstream_gene_variant	Modifier
Ac6P01G389700	C	T	0	1	downstream_gene_variant	Modifier
Ac6P01G390400	T	C	0	1	downstream_gene_variant	Modifier
Ac6P01G390400	G	A	0	1	downstream_gene_variant	Modifier
Ac6P01G390400	T	A	0	1	downstream_gene_variant	Modifier
Ac6P01G390600	G	A	0	1	downstream_gene_variant	Modifier
Ac6P01G390700	G	A	0	1	downstream_gene_variant	Modifier
Ac6P01G390700	A	G	0	1	downstream_gene_variant	Modifier
Ac6P01G390700	T	A	0	1	downstream_gene_variant	Modifier
Ac6P01G391300	T	C	0	1	downstream_gene_variant	Modifier
Ac6P01G393200	A	C	0	1	downstream_gene_variant	Modifier
Ac6P01G393200	A	G	0	1	downstream_gene_variant	Modifier
Ac6P01G393200	C	A	0	1	downstream_gene_variant	Modifier
Ac6P01G393200	G	T	0	1	downstream_gene_variant	Modifier
Ac6P01G394300	A	C	0	1	downstream_gene_variant	Modifier
Ac6P01G394300	C	T	0	1	downstream_gene_variant	Modifier
Ac6P01G408000	T	A	0	1	downstream_gene_variant	Modifier
Ac6P01G408000	C	A	0	1	downstream_gene_variant	Modifier
Ac6P01G408000	G	T	0	1	downstream_gene_variant	Modifier
Ac6P01G408000	A	G	0	1	downstream_gene_variant	Modifier
Ac6P01G408000	G	A	0	1	downstream_gene_variant	Modifier
Ac6P01G408900	G	A	0	1	downstream_gene_variant	Modifier
Ac6P01G409500	C	A	0	1	downstream_gene_variant	Modifier
Ac6P01G409500	C	G	0	1	downstream_gene_variant	Modifier
Ac6P01G409500	C	G	0	1	downstream_gene_variant	Modifier
Ac6P01G409600	T	A	0	1	downstream_gene_variant	Modifier
Ac6P01G409600	G	A	0	1	downstream_gene_variant	Modifier
Ac6P01G409600	G	C	0	1	downstream_gene_variant	Modifier
Ac6P01G410100	C	T	0	1	downstream_gene_variant	Modifier
Ac6P01G410600	T	A	0	1	downstream_gene_variant	Modifier
Ac6P01G411000	G	T	0	1	downstream_gene_variant	Modifier
Ac6P01G411100	C	T	0	1	downstream_gene_variant	Modifier
Ac6P01G411100	C	T	0	1	downstream_gene_variant	Modifier
Ac6P01G411100	G	T	0	1	downstream_gene_variant	Modifier
Ac6P01G411200	T	A	0	1	downstream_gene_variant	Modifier
Ac6P01G411200	T	C	0	1	downstream_gene_variant	Modifier
Ac6P01G411600	A	T	0	1	downstream_gene_variant	Modifier
Ac6P01G413200	T	G	0	1	downstream_gene_variant	Modifier
Ac6P01G413200	C	T	0	1	downstream_gene_variant	Modifier
Ac6P01G414000	C	T	0	1	downstream_gene_variant	Modifier
Ac6P01G414700	G	C	0	1	downstream_gene_variant	Modifier
Ac6P01G414700	A	T	0	1	downstream_gene_variant	Modifier
Ac6P01G414700	A	G	0	1	downstream_gene_variant	Modifier
Ac6P01G414700	C	T	0	1	downstream_gene_variant	Modifier
Ac6P01G414700	G	A	0	1	downstream_gene_variant	Modifier
Ac6P01G414700	G	T	0	1	downstream_gene_variant	Modifier
Ac6P01G414700	A	C	0	1	downstream_gene_variant	Modifier
Ac6P01G414700	C	A	0	1	downstream_gene_variant	Modifier
Ac6P01G415400	T	C	0	1	downstream_gene_variant	Modifier
Ac6P01G423200	T	C	0	1	downstream_gene_variant	Modifier
Ac6P01G424100	G	A	0	1	downstream_gene_variant	Modifier
Ac6P01G424400	G	A	0	1	downstream_gene_variant	Modifier
Ac6P01G425500	C	A	0	1	downstream_gene_variant	Modifier
Ac6P01G425600	G	A	0	1	downstream_gene_variant	Modifier
Ac6P01G425900	T	C	0	1	downstream_gene_variant	Modifier
Ac6P01G426300	C	T	0	1	downstream_gene_variant	Modifier
Ac6P01G427000	G	T	0	1	downstream_gene_variant	Modifier
Ac6P01G427000	G	A	0	1	downstream_gene_variant	Modifier
Ac6P01G427300	C	T	0	1	downstream_gene_variant	Modifier
Ac6P01G429400	G	A	0	1	downstream_gene_variant	Modifier
Ac6P01G429400	T	G	0	1	downstream_gene_variant	Modifier
Ac6P01G429400	G	A	0	1	downstream_gene_variant	Modifier
Ac6P01G433900	T	A	0	1	downstream_gene_variant	Modifier
Ac6P01G434000	G	T	0	1	downstream_gene_variant	Modifier
Ac6P01G434900	C	A	0	1	downstream_gene_variant	Modifier
Ac6P01G436100	G	A	0	1	downstream_gene_variant	Modifier
Ac6P01G436100	C	T	0	1	downstream_gene_variant	Modifier
Ac6P01G437000	G	A	0	1	downstream_gene_variant	Modifier
Ac6P01G437000	A	C	0	1	downstream_gene_variant	Modifier
Ac6P01G437000	C	T	0	1	downstream_gene_variant	Modifier
Ac6P01G437100	G	A	0	1	downstream_gene_variant	Modifier
Ac6P01G437900	G	A	0	1	downstream_gene_variant	Modifier
Ac6P01G441200	T	C	0	1	downstream_gene_variant	Modifier
Ac6P01G441300	T	C	0	1	downstream_gene_variant	Modifier
Ac6P01G441300	G	A	0	1	downstream_gene_variant	Modifier
Ac6P01G441300	C	G	0	1	downstream_gene_variant	Modifier
Ac6P01G441700	G	A	0	1	downstream_gene_variant	Modifier
Ac6P01G443100	T	C	0	1	downstream_gene_variant	Modifier
Ac6P01G443300	G	A	0	1	downstream_gene_variant	Modifier
Ac6P01G444300	T	C	0	1	downstream_gene_variant	Modifier
Ac6P01G444300	T	C	0	1	downstream_gene_variant	Modifier
Ac6P01G444600	A	C	0	1	downstream_gene_variant	Modifier
Ac6P01G445100	T	C	0	1	downstream_gene_variant	Modifier
Ac6P01G445200	C	T	0	1	downstream_gene_variant	Modifier
Ac6P01G446400	G	T	0	1	downstream_gene_variant	Modifier
Ac6P01G446400	G	A	0	1	downstream_gene_variant	Modifier
Ac6P01G446400	G	A	0	1	downstream_gene_variant	Modifier
Ac6P01G449100	A	C	0	1	downstream_gene_variant	Modifier
Ac6P01G449200	A	C	0	1	downstream_gene_variant	Modifier
Ac6P01G449200	G	A	0	1	downstream_gene_variant	Modifier
Ac6P01G449200	A	T	0	1	downstream_gene_variant	Modifier
Ac6P01G449200	G	A	0	1	downstream_gene_variant	Modifier
Ac6P01G449200	A	C	0	1	downstream_gene_variant	Modifier
Ac6P01G449200	G	A	0	1	downstream_gene_variant	Modifier
Ac6P01G449200	G	A	0	1	downstream_gene_variant	Modifier
Ac6P01G449200	C	T	0	1	downstream_gene_variant	Modifier
Ac6P01G449200	G	A	0	1	downstream_gene_variant	Modifier
Ac6P01G449400	C	T	0	1	downstream_gene_variant	Modifier
Ac6P01G449500	A	G	0	1	downstream_gene_variant	Modifier
Ac6P01G449600	A	C	0	1	downstream_gene_variant	Modifier
Ac6P01G451500	C	T	0	1	downstream_gene_variant	Modifier
Ac6P01G451500	C	A	0	1	downstream_gene_variant	Modifier
Ac6P01G452100	G	A	0	1	downstream_gene_variant	Modifier
Ac6P01G453400	C	A	0	1	downstream_gene_variant	Modifier
Ac6P01G455100	A	G	0	1	downstream_gene_variant	Modifier
Ac6P01G455200	C	G	0	1	downstream_gene_variant	Modifier
Ac6P01G455200	G	A	0	1	downstream_gene_variant	Modifier
Ac6P01G455300	T	G	0	1	downstream_gene_variant	Modifier
Ac6P01G455900	A	G	0	1	downstream_gene_variant	Modifier
Ac6P01G458900	C	G	0	1	downstream_gene_variant	Modifier
Ac6P01G459400	T	C	0	1	downstream_gene_variant	Modifier
Ac6P01G459400	G	A	0	1	downstream_gene_variant	Modifier
Ac6P01G459500	C	T	0	1	downstream_gene_variant	Modifier
Ac6P01G459500	C	T	0	1	downstream_gene_variant	Modifier
Ac6P01G459500	C	T	0	1	downstream_gene_variant	Modifier
Ac6P01G459500	C	A	0	1	downstream_gene_variant	Modifier
Ac6P01G462100	C	T	0	1	downstream_gene_variant	Modifier
Ac6P01G462100	C	A	0	1	downstream_gene_variant	Modifier
Ac6P01G462200	G	A	0	1	downstream_gene_variant	Modifier
Ac6P01G463200	C	T	0	1	downstream_gene_variant	Modifier
Ac6P01G464000	T	A	0	1	downstream_gene_variant	Modifier
Ac6P01G464000	A	G	0	1	downstream_gene_variant	Modifier
Ac6P01G464000	T	A	0	1	downstream_gene_variant	Modifier
Ac6P01G464000	G	A	0	1	downstream_gene_variant	Modifier
Ac6P01G464500	A	G	0	1	downstream_gene_variant	Modifier
Ac6P01G466400	C	T	0	1	downstream_gene_variant	Modifier
Ac6P01G466700	T	C	0	1	downstream_gene_variant	Modifier
Ac6P01G466900	T	C	0	1	downstream_gene_variant	Modifier
Ac6P01G466900	A	T	0	1	downstream_gene_variant	Modifier
Ac6P01G467900	C	A	0	1	downstream_gene_variant	Modifier
Ac6P01G469300	G	C	0	1	downstream_gene_variant	Modifier
Ac6P01G471300	C	T	0	1	downstream_gene_variant	Modifier
Ac6P01G471800	G	A	0	1	downstream_gene_variant	Modifier
Ac6P01G471800	T	G	0	1	downstream_gene_variant	Modifier
Ac6P01G473300	G	A	0	1	downstream_gene_variant	Modifier
Ac6P01G473500	A	T	0	1	downstream_gene_variant	Modifier
Ac6P01G473500	C	T	0	1	downstream_gene_variant	Modifier
Ac6P01G473600	A	G	0	1	downstream_gene_variant	Modifier
Ac6P01G475300	C	T	0	1	downstream_gene_variant	Modifier
Ac6P01G476300	C	T	0	1	downstream_gene_variant	Modifier
Ac6P01G476300	G	A	0	1	downstream_gene_variant	Modifier
Ac6P01G476700	A	G	0	1	downstream_gene_variant	Modifier
Ac6P01G476700	G	A	0	1	downstream_gene_variant	Modifier
Ac6P01G479100	C	T	0	1	downstream_gene_variant	Modifier
Ac6P01G479100	A	G	0	1	downstream_gene_variant	Modifier
Ac6P01G479100	G	A	0	1	downstream_gene_variant	Modifier
Ac6P01G479100	G	T	0	1	downstream_gene_variant	Modifier
Ac6P01G479100	G	A	0	1	downstream_gene_variant	Modifier
Ac6P01G479100	G	C	0	1	downstream_gene_variant	Modifier
Ac6P01G479700	A	G	0	1	downstream_gene_variant	Modifier
Ac6P01G482200	C	T	0	1	downstream_gene_variant	Modifier
Ac6P01G483000	T	C	0	1	downstream_gene_variant	Modifier
Ac6P01G483300	T	C	0	1	downstream_gene_variant	Modifier
Ac6P01G483500	G	T	0	1	downstream_gene_variant	Modifier
Ac6P01G483500	G	T	0	1	downstream_gene_variant	Modifier
Ac6P01G483900	A	C	0	1	downstream_gene_variant	Modifier
Ac6P01G483900	G	T	0	1	downstream_gene_variant	Modifier
Ac6P01G484100	A	C	0	1	downstream_gene_variant	Modifier
Ac6P01G484100	G	A	0	1	downstream_gene_variant	Modifier
Ac6P01G484100	C	A	0	1	downstream_gene_variant	Modifier
Ac6P01G484700	C	T	0	1	downstream_gene_variant	Modifier
Ac6P01G487500	C	G	0	1	downstream_gene_variant	Modifier
Ac6P01G487800	G	C	0	1	downstream_gene_variant	Modifier
Ac6P01G488600	C	T	0	1	downstream_gene_variant	Modifier
Ac6P01G488600	A	G	0	1	downstream_gene_variant	Modifier
Ac6P01G489300	C	T	0	1	downstream_gene_variant	Modifier
Ac6P01G489500	C	T	0	1	downstream_gene_variant	Modifier
Ac6P01G489500	G	A	0	1	downstream_gene_variant	Modifier
Ac6P01G489500	T	A	0	1	downstream_gene_variant	Modifier
Ac6P01G489500	C	A	0	1	downstream_gene_variant	Modifier
Ac6P01G489500	G	A	0	1	downstream_gene_variant	Modifier
Ac6P01G489500	G	A	0	1	downstream_gene_variant	Modifier
Ac6P01G490500	G	C	0	1	downstream_gene_variant	Modifier
Ac6P01G490500	T	C	0	1	downstream_gene_variant	Modifier
Ac6P01G492000	T	C	0	1	downstream_gene_variant	Modifier
Ac6P01G494400	G	A	0	1	downstream_gene_variant	Modifier
Ac6P01G494400	C	T	0	1	downstream_gene_variant	Modifier
Ac6P01G494400	G	A	0	1	downstream_gene_variant	Modifier
Ac6P01G494500	A	C	0	1	downstream_gene_variant	Modifier
Ac6P01G494500	C	T	0	1	downstream_gene_variant	Modifier
Ac6P01G494600	T	C	0	1	downstream_gene_variant	Modifier
Ac6P01G494800	T	A	0	1	downstream_gene_variant	Modifier
Ac6P01G494800	G	A	0	1	downstream_gene_variant	Modifier
Ac6P01G496200	C	A	0	1	downstream_gene_variant	Modifier
Ac6P01G496200	C	T	0	1	downstream_gene_variant	Modifier
Ac6P01G496700	T	C	0	1	downstream_gene_variant	Modifier
Ac6P01G497100	A	G	0	1	downstream_gene_variant	Modifier
Ac6P01G502200	A	G	0	1	downstream_gene_variant	Modifier
Ac6P01G506600	G	A	0	1	downstream_gene_variant	Modifier
Ac6P01G506800	G	A	0	1	downstream_gene_variant	Modifier
Ac6P01G507500	T	A	0	1	downstream_gene_variant	Modifier
Ac6P01G507500	G	C	0	1	downstream_gene_variant	Modifier
Ac6P01G507500	G	A	0	1	downstream_gene_variant	Modifier
Ac6P01G507500	T	C	0	1	downstream_gene_variant	Modifier
Ac6P01G512400	A	T	0	1	downstream_gene_variant	Modifier
Ac6P01G512400	G	A	0	1	downstream_gene_variant	Modifier
Ac6P01G512400	G	T	0	1	downstream_gene_variant	Modifier
Ac6P01G513000	G	C	0	1	downstream_gene_variant	Modifier
Ac6P01G514600	A	T	0	1	downstream_gene_variant	Modifier
Ac6P01G514600	G	T	0	1	downstream_gene_variant	Modifier
Ac6P01G514700	C	T	0	1	downstream_gene_variant	Modifier
Ac6P01G514700	G	A	0	1	downstream_gene_variant	Modifier
Ac6P01G516800	G	A	0	1	downstream_gene_variant	Modifier
Ac6P01G519100	T	G	0	1	downstream_gene_variant	Modifier
Ac6P01G520300	T	C	0	1	downstream_gene_variant	Modifier
Ac6P01G520300	G	C	0	1	downstream_gene_variant	Modifier
Ac6P01G522400	A	G	0	1	downstream_gene_variant	Modifier
Ac6P01G522700	G	A	0	1	downstream_gene_variant	Modifier
Ac6P01G523100	C	A	0	1	downstream_gene_variant	Modifier
Ac6P01G524000	T	G	0	1	downstream_gene_variant	Modifier
Ac6P01G524000	C	T	0	1	downstream_gene_variant	Modifier
Ac6P01G524100	A	G	0	1	downstream_gene_variant	Modifier
Ac6P01G524400	C	T	0	1	downstream_gene_variant	Modifier
Ac6P01G524800	T	C	0	1	downstream_gene_variant	Modifier
Ac6P01G525500	G	A	0	1	downstream_gene_variant	Modifier
Ac6P01G525800	C	A	0	1	downstream_gene_variant	Modifier
Ac6P01G526000	A	T	0	1	downstream_gene_variant	Modifier
Ac6P01G527400	T	C	0	1	downstream_gene_variant	Modifier
Ac6P01G527600	C	T	0	1	downstream_gene_variant	Modifier
Ac6P01G527800	C	T	0	1	downstream_gene_variant	Modifier
Ac6P01G528200	T	A	0	1	downstream_gene_variant	Modifier
Ac6P01G528200	C	T	0	1	downstream_gene_variant	Modifier
Ac6P01G529400	T	C	0	1	downstream_gene_variant	Modifier
Ac6P01G532800	C	T	0	1	downstream_gene_variant	Modifier
Ac6P01G532800	C	T	0	1	downstream_gene_variant	Modifier
Ac6P01G533500	T	C	0	1	downstream_gene_variant	Modifier
Ac6P01G533600	A	C	0	1	downstream_gene_variant	Modifier
Ac6P01G534600	A	G	0	1	downstream_gene_variant	Modifier
Ac6P01G534600	C	T	0	1	downstream_gene_variant	Modifier
Ac6P01G535400	G	T	0	1	downstream_gene_variant	Modifier
Ac6P01G535500	C	T	0	1	downstream_gene_variant	Modifier
Ac6P01G535800	T	A	0	1	downstream_gene_variant	Modifier
Ac6P01G536100	G	A	0	1	downstream_gene_variant	Modifier
Ac6P01G536600	G	A	0	1	downstream_gene_variant	Modifier
Ac6P01G536600	A	G	0	1	downstream_gene_variant	Modifier
Ac6P01G536600	A	C	0	1	downstream_gene_variant	Modifier
Ac6P01G536600	G	A	0	1	downstream_gene_variant	Modifier
Ac6P01G537200	T	C	0	1	downstream_gene_variant	Modifier
Ac6P01G538000	A	G	0	1	downstream_gene_variant	Modifier
Ac6P01G538500	G	A	0	1	downstream_gene_variant	Modifier
Ac6P01G539400	G	A	0	1	downstream_gene_variant	Modifier
Ac6P01G540500	A	G	0	1	downstream_gene_variant	Modifier
Ac6P01G540500	C	T	0	1	downstream_gene_variant	Modifier
Ac6P01G541400	A	C	0	1	downstream_gene_variant	Modifier
Ac6P01G541800	C	A	0	1	downstream_gene_variant	Modifier
Ac6P01G541800	A	C	0	1	downstream_gene_variant	Modifier
Ac6P01G541800	G	T	0	1	downstream_gene_variant	Modifier
Ac6P01G541800	T	A	0	1	downstream_gene_variant	Modifier
Ac6P01G542800	T	A	0	1	downstream_gene_variant	Modifier
Ac6P01G542800	C	T	0	1	downstream_gene_variant	Modifier
Ac6P01G542800	T	C	0	1	downstream_gene_variant	Modifier
Ac6P01G547300	T	C	0	1	downstream_gene_variant	Modifier
Ac6P01G552100	A	C	0	1	downstream_gene_variant	Modifier
Ac6P01G000500	A	T	0	1	downstream_gene_variant	Modifier
Ac6P01G000500	C	T	0	1	downstream_gene_variant	Modifier
Ac6P01G000500	A	T	0	1	downstream_gene_variant	Modifier
Ac6P01G000500	C	A	0	1	downstream_gene_variant	Modifier
Ac6P01G000500	G	A	0	1	downstream_gene_variant	Modifier
Ac6P01G000500	C	G	0	1	downstream_gene_variant	Modifier
Ac6P01G000500	T	A	0	1	downstream_gene_variant	Modifier
Ac6P01G000500	C	T	0	1	downstream_gene_variant	Modifier
Ac6P01G001000	T	G	0	1	downstream_gene_variant	Modifier
Ac6P01G001000	G	A	0	1	downstream_gene_variant	Modifier
Ac6P01G001000	C	A	0	1	downstream_gene_variant	Modifier
Ac6P01G003400	T	C	0	1	downstream_gene_variant	Modifier
Ac6P01G004500	C	T	0	1	downstream_gene_variant	Modifier
Ac6P01G006600	G	A	0	1	downstream_gene_variant	Modifier
Ac6P01G006600	G	T	0	1	downstream_gene_variant	Modifier
Ac6P01G006600	T	C	0	1	downstream_gene_variant	Modifier
Ac6P01G006800	G	T	0	1	downstream_gene_variant	Modifier
Ac6P01G006800	T	C	0	1	downstream_gene_variant	Modifier
Ac6P01G012800	C	T	0	1	downstream_gene_variant	Modifier
Ac6P01G013000	C	T	0	1	downstream_gene_variant	Modifier
Ac6P01G014000	G	T	0	1	downstream_gene_variant	Modifier
Ac6P01G015000	C	A	0	1	downstream_gene_variant	Modifier
Ac6P01G015000	G	A	0	1	downstream_gene_variant	Modifier
Ac6P01G015000	G	A	0	1	downstream_gene_variant	Modifier
Ac6P01G015000	A	G	0	1	downstream_gene_variant	Modifier
Ac6P01G016100	C	T	0	1	downstream_gene_variant	Modifier
Ac6P01G018600	A	G	0	1	downstream_gene_variant	Modifier
Ac6P01G022900	C	T	0	1	downstream_gene_variant	Modifier
Ac6P01G023700	A	T	0	1	downstream_gene_variant	Modifier
Ac6P01G032600	T	C	0	1	downstream_gene_variant	Modifier
Ac6P01G032600	C	T	0	1	downstream_gene_variant	Modifier
Ac6P01G032600	C	T	0	1	downstream_gene_variant	Modifier
Ac6P01G032600	C	T	0	1	downstream_gene_variant	Modifier
Ac6P01G032600	G	A	0	1	downstream_gene_variant	Modifier
Ac6P01G032600	C	A	0	1	downstream_gene_variant	Modifier
Ac6P01G032600	C	T	0	1	downstream_gene_variant	Modifier
Ac6P01G032600	A	G	0	1	downstream_gene_variant	Modifier
Ac6P01G032600	G	A	0	1	downstream_gene_variant	Modifier
Ac6P01G032600	C	T	0	1	downstream_gene_variant	Modifier
Ac6P01G032600	C	T	0	1	downstream_gene_variant	Modifier
Ac6P01G032600	C	T	0	1	downstream_gene_variant	Modifier
Ac6P01G032600	C	T	0	1	downstream_gene_variant	Modifier
Ac6P01G032600	G	A	0	1	downstream_gene_variant	Modifier
Ac6P01G032600	G	A	0	1	downstream_gene_variant	Modifier
Ac6P01G032600	G	A	0	1	downstream_gene_variant	Modifier
Ac6P01G032600	G	A	0	1	downstream_gene_variant	Modifier
Ac6P01G032600	C	A	0	1	downstream_gene_variant	Modifier
Ac6P01G032600	A	G	0	1	downstream_gene_variant	Modifier
Ac6P01G032600	G	A	0	1	downstream_gene_variant	Modifier
Ac6P01G032600	A	G	0	1	downstream_gene_variant	Modifier
Ac6P01G048600	A	T	0	1	downstream_gene_variant	Modifier
Ac6P01G049100	C	T	0	1	downstream_gene_variant	Modifier
Ac6P01G049100	G	A	0	1	downstream_gene_variant	Modifier
Ac6P01G049100	G	A	0	1	downstream_gene_variant	Modifier
Ac6P01G049100	G	T	0	1	downstream_gene_variant	Modifier
Ac6P01G049100	G	A	0	1	downstream_gene_variant	Modifier
Ac6P01G049100	G	T	0	1	downstream_gene_variant	Modifier
Ac6P01G052300	G	A	0	1	downstream_gene_variant	Modifier
Ac6P01G052300	A	G	0	1	downstream_gene_variant	Modifier
Ac6P01G055400	A	G	0	1	downstream_gene_variant	Modifier
Ac6P01G059200	A	C	0	1	downstream_gene_variant	Modifier
Ac6P01G060300	A	C	0	1	downstream_gene_variant	Modifier
Ac6P01G065600	A	G	0	1	downstream_gene_variant	Modifier
Ac6P01G065600	C	T	0	1	downstream_gene_variant	Modifier
Ac6P01G070200	G	T	0	1	downstream_gene_variant	Modifier
Ac6P01G076500	A	G	0	1	downstream_gene_variant	Modifier
Ac6P01G076500	T	G	0	1	downstream_gene_variant	Modifier
Ac6P01G076800	G	A	0	1	downstream_gene_variant	Modifier
Ac6P01G084700	T	A	0	1	downstream_gene_variant	Modifier
Ac6P01G086100	C	A	0	1	downstream_gene_variant	Modifier
Ac6P01G087700	T	C	0	1	downstream_gene_variant	Modifier
Ac6P01G087700	C	T	0	1	downstream_gene_variant	Modifier
Ac6P01G091400	G	T	0	1	downstream_gene_variant	Modifier
Ac6P01G091400	A	T	0	1	downstream_gene_variant	Modifier
Ac6P01G093700	G	T	0	1	downstream_gene_variant	Modifier
Ac6P01G093700	T	C	0	1	downstream_gene_variant	Modifier
Ac6P01G093700	A	G	0	1	downstream_gene_variant	Modifier
Ac6P01G093700	T	C	0	1	downstream_gene_variant	Modifier
Ac6P01G093700	G	A	0	1	downstream_gene_variant	Modifier
Ac6P01G094200	G	C	0	1	downstream_gene_variant	Modifier
Ac6P01G094300	T	C	0	1	downstream_gene_variant	Modifier
Ac6P01G094300	A	T	0	1	downstream_gene_variant	Modifier
Ac6P01G095500	T	C	0	1	downstream_gene_variant	Modifier
Ac6P01G095500	G	C	0	1	downstream_gene_variant	Modifier
Ac6P01G095700	G	A	0	1	downstream_gene_variant	Modifier
Ac6P01G097000	A	G	0	1	downstream_gene_variant	Modifier
Ac6P01G100800	G	A	0	1	downstream_gene_variant	Modifier
Ac6P01G100800	C	T	0	1	downstream_gene_variant	Modifier
Ac6P01G101400	G	C	0	1	downstream_gene_variant	Modifier
Ac6P01G106400	A	G	0	1	downstream_gene_variant	Modifier
Ac6P01G113600	T	C	0	1	downstream_gene_variant	Modifier
Ac6P01G113900	C	T	0	1	downstream_gene_variant	Modifier
Ac6P01G122100	A	C	0	1	downstream_gene_variant	Modifier
Ac6P01G122200	C	A	0	1	downstream_gene_variant	Modifier
Ac6P01G122200	A	G	0	1	downstream_gene_variant	Modifier
Ac6P01G123600	A	T	0	1	downstream_gene_variant	Modifier
Ac6P01G130900	G	A	0	1	downstream_gene_variant	Modifier
Ac6P01G130900	G	A	0	1	downstream_gene_variant	Modifier
Ac6P01G130900	C	A	0	1	downstream_gene_variant	Modifier
Ac6P01G130900	G	T	0	1	downstream_gene_variant	Modifier
Ac6P01G130900	T	G	0	1	downstream_gene_variant	Modifier
Ac6P01G131600	G	T	0	1	downstream_gene_variant	Modifier
Ac6P01G131900	C	G	0	1	downstream_gene_variant	Modifier
Ac6P01G132900	A	G	0	1	downstream_gene_variant	Modifier
Ac6P01G140200	G	T	0	1	downstream_gene_variant	Modifier
Ac6P01G140200	C	T	0	1	downstream_gene_variant	Modifier
Ac6P01G140200	A	T	0	1	downstream_gene_variant	Modifier
Ac6P01G141000	G	C	0	1	downstream_gene_variant	Modifier
Ac6P01G141000	G	A	0	1	downstream_gene_variant	Modifier
Ac6P01G143600	G	C	0	1	downstream_gene_variant	Modifier
Ac6P01G143600	T	C	0	1	downstream_gene_variant	Modifier
Ac6P01G143600	A	G	0	1	downstream_gene_variant	Modifier
Ac6P01G143600	C	T	0	1	downstream_gene_variant	Modifier
Ac6P01G143600	T	C	0	1	downstream_gene_variant	Modifier
Ac6P01G149500	C	G	0	1	downstream_gene_variant	Modifier
Ac6P01G154100	C	G	0	1	downstream_gene_variant	Modifier
Ac6P01G154100	A	C	0	1	downstream_gene_variant	Modifier
Ac6P01G156400	A	G	0	1	downstream_gene_variant	Modifier
Ac6P01G156400	G	A	0	1	downstream_gene_variant	Modifier
Ac6P01G156400	G	C	0	1	downstream_gene_variant	Modifier
Ac6P01G156400	A	G	0	1	downstream_gene_variant	Modifier
Ac6P01G156400	A	C	0	1	downstream_gene_variant	Modifier
Ac6P01G162600	T	C	0	1	downstream_gene_variant	Modifier
Ac6P01G162600	A	C	0	1	downstream_gene_variant	Modifier
Ac6P01G162600	A	G	0	1	downstream_gene_variant	Modifier
Ac6P01G162600	T	C	0	1	downstream_gene_variant	Modifier
Ac6P01G162600	G	T	0	1	downstream_gene_variant	Modifier
Ac6P01G162600	A	T	0	1	downstream_gene_variant	Modifier
Ac6P01G162600	G	A	0	1	downstream_gene_variant	Modifier
Ac6P01G162600	G	C	0	1	downstream_gene_variant	Modifier
Ac6P01G162600	A	G	0	1	downstream_gene_variant	Modifier
Ac6P01G169500	G	A	0	1	downstream_gene_variant	Modifier
Ac6P01G169500	G	T	0	1	downstream_gene_variant	Modifier
Ac6P01G169500	C	A	0	1	downstream_gene_variant	Modifier
Ac6P01G169500	G	A	0	1	downstream_gene_variant	Modifier
Ac6P01G169500	G	A	0	1	downstream_gene_variant	Modifier
Ac6P01G169500	G	T	0	1	downstream_gene_variant	Modifier
Ac6P01G169500	T	C	0	1	downstream_gene_variant	Modifier
Ac6P01G169500	A	G	0	1	downstream_gene_variant	Modifier
Ac6P01G169500	A	T	0	1	downstream_gene_variant	Modifier
Ac6P01G169500	A	C	0	1	downstream_gene_variant	Modifier
Ac6P01G174000	A	T	0	1	downstream_gene_variant	Modifier
Ac6P01G175100	C	T	0	1	downstream_gene_variant	Modifier
Ac6P01G175100	C	T	0	1	downstream_gene_variant	Modifier
Ac6P01G175900	T	A	0	1	downstream_gene_variant	Modifier
Ac6P01G176000	T	C	0	1	downstream_gene_variant	Modifier
Ac6P01G176000	C	A	0	1	downstream_gene_variant	Modifier
Ac6P01G176000	C	G	0	1	downstream_gene_variant	Modifier
Ac6P01G176000	A	G	0	1	downstream_gene_variant	Modifier
Ac6P01G176000	A	G	0	1	downstream_gene_variant	Modifier
Ac6P01G176000	T	G	0	1	downstream_gene_variant	Modifier
Ac6P01G176000	A	G	0	1	downstream_gene_variant	Modifier
Ac6P01G178600	G	A	0	1	downstream_gene_variant	Modifier
Ac6P01G178600	C	T	0	1	downstream_gene_variant	Modifier
Ac6P01G178600	A	G	0	1	downstream_gene_variant	Modifier
Ac6P01G179000	C	G	0	1	downstream_gene_variant	Modifier
Ac6P01G179000	C	T	0	1	downstream_gene_variant	Modifier
Ac6P01G179000	G	A	0	1	downstream_gene_variant	Modifier
Ac6P01G179300	C	A	1	0	downstream_gene_variant	Modifier
Ac6P01G182300	G	T	1	0	downstream_gene_variant	Modifier
Ac6P01G182300	G	C	1	0	downstream_gene_variant	Modifier
Ac6P01G182300	G	A	1	0	downstream_gene_variant	Modifier
Ac6P01G182300	T	A	1	0	downstream_gene_variant	Modifier
Ac6P01G182300	T	G	1	0	downstream_gene_variant	Modifier
Ac6P01G182400	T	A	1	0	downstream_gene_variant	Modifier
Ac6P01G182400	T	C	1	0	downstream_gene_variant	Modifier
Ac6P01G182800	A	G	1	0	downstream_gene_variant	Modifier
Ac6P01G182800	C	T	1	0	downstream_gene_variant	Modifier
Ac6P01G182800	G	T	1	0	downstream_gene_variant	Modifier
Ac6P01G182800	C	T	1	0	downstream_gene_variant	Modifier
Ac6P01G182800	C	T	1	0	downstream_gene_variant	Modifier
Ac6P01G182800	G	A	1	0	downstream_gene_variant	Modifier
Ac6P01G182800	C	T	1	0	downstream_gene_variant	Modifier
Ac6P01G182800	C	T	1	0	downstream_gene_variant	Modifier
Ac6P01G182800	C	A	1	0	downstream_gene_variant	Modifier
Ac6P01G184900	C	T	1	0	downstream_gene_variant	Modifier
Ac6P01G184900	A	G	1	0	downstream_gene_variant	Modifier
Ac6P01G184900	G	A	1	0	downstream_gene_variant	Modifier
Ac6P01G184900	G	A	1	0	downstream_gene_variant	Modifier
Ac6P01G184900	C	T	1	0	downstream_gene_variant	Modifier
Ac6P01G184900	C	T	1	0	downstream_gene_variant	Modifier
Ac6P01G191700	G	A	1	0	downstream_gene_variant	Modifier
Ac6P01G191900	T	C	1	0	downstream_gene_variant	Modifier
Ac6P01G191900	T	C	1	0	downstream_gene_variant	Modifier
Ac6P01G191900	C	A	1	0	downstream_gene_variant	Modifier
Ac6P01G191900	G	A	1	0	downstream_gene_variant	Modifier
Ac6P01G191900	C	T	1	0	downstream_gene_variant	Modifier
Ac6P01G191900	C	T	1	0	downstream_gene_variant	Modifier
Ac6P01G191900	T	C	1	0	downstream_gene_variant	Modifier
Ac6P01G191900	G	C	1	0	downstream_gene_variant	Modifier
Ac6P01G208600	G	A	1	0	downstream_gene_variant	Modifier
Ac6P01G208600	C	G	1	0	downstream_gene_variant	Modifier
Ac6P01G213200	C	T	1	0	downstream_gene_variant	Modifier
Ac6P01G213200	A	G	1	0	downstream_gene_variant	Modifier
Ac6P01G217500	G	A	1	0	downstream_gene_variant	Modifier
Ac6P01G238800	G	T	1	0	downstream_gene_variant	Modifier
Ac6P01G243000	C	T	1	0	downstream_gene_variant	Modifier
Ac6P01G243000	C	T	1	0	downstream_gene_variant	Modifier
Ac6P01G243100	A	G	1	0	downstream_gene_variant	Modifier
Ac6P01G243100	G	A	1	0	downstream_gene_variant	Modifier
Ac6P01G243100	G	A	1	0	downstream_gene_variant	Modifier
Ac6P01G243100	G	A	1	0	downstream_gene_variant	Modifier
Ac6P01G243100	G	T	1	0	downstream_gene_variant	Modifier
Ac6P01G243100	A	C	1	0	downstream_gene_variant	Modifier
Ac6P01G243100	T	A	1	0	downstream_gene_variant	Modifier
Ac6P01G243100	C	T	1	0	downstream_gene_variant	Modifier
Ac6P01G243100	G	C	1	0	downstream_gene_variant	Modifier
Ac6P01G243800	G	A	1	0	downstream_gene_variant	Modifier
Ac6P01G248400	G	A	1	0	downstream_gene_variant	Modifier
Ac6P01G248400	T	C	1	0	downstream_gene_variant	Modifier
Ac6P01G248400	G	A	1	0	downstream_gene_variant	Modifier
Ac6P01G248400	G	A	1	0	downstream_gene_variant	Modifier
Ac6P01G248400	T	C	1	0	downstream_gene_variant	Modifier
Ac6P01G249900	T	C	1	0	downstream_gene_variant	Modifier
Ac6P01G249900	G	A	1	0	downstream_gene_variant	Modifier
Ac6P01G249900	C	T	1	0	downstream_gene_variant	Modifier
Ac6P01G249900	T	C	1	0	downstream_gene_variant	Modifier
Ac6P01G249900	G	A	1	0	downstream_gene_variant	Modifier
Ac6P01G249900	T	C	1	0	downstream_gene_variant	Modifier
Ac6P01G249900	C	T	1	0	downstream_gene_variant	Modifier
Ac6P01G249900	C	A	1	0	downstream_gene_variant	Modifier
Ac6P01G249900	G	A	1	0	downstream_gene_variant	Modifier
Ac6P01G249900	G	A	1	0	downstream_gene_variant	Modifier
Ac6P01G249900	G	A	1	0	downstream_gene_variant	Modifier
Ac6P01G252200	G	A	1	0	downstream_gene_variant	Modifier
Ac6P01G254600	C	T	1	0	downstream_gene_variant	Modifier
Ac6P01G254600	C	T	1	0	downstream_gene_variant	Modifier
Ac6P01G254600	C	T	1	0	downstream_gene_variant	Modifier
Ac6P01G254600	A	T	1	0	downstream_gene_variant	Modifier
Ac6P01G254800	G	A	1	0	downstream_gene_variant	Modifier
Ac6P01G254800	G	A	1	0	downstream_gene_variant	Modifier
Ac6P01G255700	A	C	1	0	downstream_gene_variant	Modifier
Ac6P01G255700	A	G	1	0	downstream_gene_variant	Modifier
Ac6P01G255700	G	A	1	0	downstream_gene_variant	Modifier
Ac6P01G255700	G	T	1	0	downstream_gene_variant	Modifier
Ac6P01G255700	G	A	1	0	downstream_gene_variant	Modifier
Ac6P01G255700	T	C	1	0	downstream_gene_variant	Modifier
Ac6P01G255700	C	G	1	0	downstream_gene_variant	Modifier
Ac6P01G255700	T	A	1	0	downstream_gene_variant	Modifier
Ac6P01G255700	G	A	1	0	downstream_gene_variant	Modifier
Ac6P01G255700	C	T	1	0	downstream_gene_variant	Modifier
Ac6P01G255700	C	T	1	0	downstream_gene_variant	Modifier
Ac6P01G257000	A	C	1	0	downstream_gene_variant	Modifier
Ac6P01G257600	C	A	1	0	downstream_gene_variant	Modifier
Ac6P01G257600	A	T	1	0	downstream_gene_variant	Modifier
Ac6P01G259200	G	A	1	0	downstream_gene_variant	Modifier
Ac6P01G261500	T	A	1	0	downstream_gene_variant	Modifier
Ac6P01G263300	C	G	1	0	downstream_gene_variant	Modifier
Ac6P01G263300	T	C	1	0	downstream_gene_variant	Modifier
Ac6P01G263300	G	T	1	0	downstream_gene_variant	Modifier
Ac6P01G263300	A	T	1	0	downstream_gene_variant	Modifier
Ac6P01G263300	T	C	1	0	downstream_gene_variant	Modifier
Ac6P01G269800	T	C	1	0	downstream_gene_variant	Modifier
Ac6P01G269800	C	T	1	0	downstream_gene_variant	Modifier
Ac6P01G269800	C	A	1	0	downstream_gene_variant	Modifier
Ac6P01G269800	G	A	1	0	downstream_gene_variant	Modifier
Ac6P01G269800	G	A	1	0	downstream_gene_variant	Modifier
Ac6P01G269800	T	C	1	0	downstream_gene_variant	Modifier
Ac6P01G269800	T	C	1	0	downstream_gene_variant	Modifier
Ac6P01G269800	A	C	1	0	downstream_gene_variant	Modifier
Ac6P01G271500	G	A	1	0	downstream_gene_variant	Modifier
Ac6P01G271500	C	T	1	0	downstream_gene_variant	Modifier
Ac6P01G271500	G	A	1	0	downstream_gene_variant	Modifier
Ac6P01G271500	G	A	1	0	downstream_gene_variant	Modifier
Ac6P01G271500	G	A	1	0	downstream_gene_variant	Modifier
Ac6P01G278400	C	T	1	0	downstream_gene_variant	Modifier
Ac6P01G278400	G	A	1	0	downstream_gene_variant	Modifier
Ac6P01G278400	C	T	1	0	downstream_gene_variant	Modifier
Ac6P01G278400	C	A	1	0	downstream_gene_variant	Modifier
Ac6P01G279800	G	A	1	0	downstream_gene_variant	Modifier
Ac6P01G279800	T	C	1	0	downstream_gene_variant	Modifier
Ac6P01G279800	G	C	1	0	downstream_gene_variant	Modifier
Ac6P01G279800	G	T	1	0	downstream_gene_variant	Modifier
Ac6P01G283200	G	C	1	0	downstream_gene_variant	Modifier
Ac6P01G283200	T	C	1	0	downstream_gene_variant	Modifier
Ac6P01G283400	T	A	1	0	downstream_gene_variant	Modifier
Ac6P01G283700	C	A	1	0	downstream_gene_variant	Modifier
Ac6P01G283700	C	T	1	0	downstream_gene_variant	Modifier
Ac6P01G283900	C	T	1	0	downstream_gene_variant	Modifier
Ac6P01G283900	C	T	1	0	downstream_gene_variant	Modifier
Ac6P01G283900	A	T	1	0	downstream_gene_variant	Modifier
Ac6P01G283900	C	A	1	0	downstream_gene_variant	Modifier
Ac6P01G283900	T	C	1	0	downstream_gene_variant	Modifier
Ac6P01G283900	G	A	1	0	downstream_gene_variant	Modifier
Ac6P01G283900	G	A	1	0	downstream_gene_variant	Modifier
Ac6P01G283900	C	T	1	0	downstream_gene_variant	Modifier
Ac6P01G283900	T	C	1	0	downstream_gene_variant	Modifier
Ac6P01G314200	C	T	1	0	downstream_gene_variant	Modifier
Ac6P01G314200	G	A	1	0	downstream_gene_variant	Modifier
Ac6P01G314200	G	A	1	0	downstream_gene_variant	Modifier
Ac6P01G321300	A	G	1	0	downstream_gene_variant	Modifier
Ac6P01G321300	G	A	1	0	downstream_gene_variant	Modifier
Ac6P01G321300	C	T	1	0	downstream_gene_variant	Modifier
Ac6P01G322600	A	G	1	0	downstream_gene_variant	Modifier
Ac6P01G324400	C	T	1	0	downstream_gene_variant	Modifier
Ac6P01G324400	C	T	1	0	downstream_gene_variant	Modifier
Ac6P01G324400	C	T	1	0	downstream_gene_variant	Modifier
Ac6P01G327100	C	A	1	0	downstream_gene_variant	Modifier
Ac6P01G327100	G	A	1	0	downstream_gene_variant	Modifier
Ac6P01G328000	C	T	1	0	downstream_gene_variant	Modifier
Ac6P01G328000	C	T	1	0	downstream_gene_variant	Modifier
Ac6P01G328000	G	A	1	0	downstream_gene_variant	Modifier
Ac6P01G329000	A	G	1	0	downstream_gene_variant	Modifier
Ac6P01G329100	C	G	1	0	downstream_gene_variant	Modifier
Ac6P01G329100	C	T	1	0	downstream_gene_variant	Modifier
Ac6P01G329100	C	T	1	0	downstream_gene_variant	Modifier
Ac6P01G329100	T	A	1	0	downstream_gene_variant	Modifier
Ac6P01G330300	G	A	1	0	downstream_gene_variant	Modifier
Ac6P01G330300	G	A	1	0	downstream_gene_variant	Modifier
Ac6P01G362400	G	A	1	0	downstream_gene_variant	Modifier
Ac6P01G365500	T	C	1	0	downstream_gene_variant	Modifier
Ac6P01G368600	A	G	1	0	downstream_gene_variant	Modifier
Ac6P01G368600	A	T	1	0	downstream_gene_variant	Modifier
Ac6P01G368600	A	C	1	0	downstream_gene_variant	Modifier
Ac6P01G368600	G	C	1	0	downstream_gene_variant	Modifier
Ac6P01G368600	G	T	1	0	downstream_gene_variant	Modifier
Ac6P01G368600	A	G	1	0	downstream_gene_variant	Modifier
Ac6P01G369500	G	C	1	0	downstream_gene_variant	Modifier
Ac6P01G369500	C	T	1	0	downstream_gene_variant	Modifier
Ac6P01G369500	A	T	1	0	downstream_gene_variant	Modifier
Ac6P01G369500	G	A	1	0	downstream_gene_variant	Modifier
Ac6P01G369500	G	T	1	0	downstream_gene_variant	Modifier
Ac6P01G369500	C	A	1	0	downstream_gene_variant	Modifier
Ac6P01G369500	C	A	1	0	downstream_gene_variant	Modifier
Ac6P01G369500	C	T	1	0	downstream_gene_variant	Modifier
Ac6P01G369500	C	T	1	0	downstream_gene_variant	Modifier
Ac6P01G370000	G	T	1	0	downstream_gene_variant	Modifier
Ac6P01G370000	G	A	1	0	downstream_gene_variant	Modifier
Ac6P01G370000	A	G	1	0	downstream_gene_variant	Modifier
Ac6P01G370000	T	C	1	0	downstream_gene_variant	Modifier
Ac6P01G370000	G	A	1	0	downstream_gene_variant	Modifier
Ac6P01G370000	G	A	1	0	downstream_gene_variant	Modifier
Ac6P01G370000	G	C	1	0	downstream_gene_variant	Modifier
Ac6P01G370600	A	G	1	0	downstream_gene_variant	Modifier
Ac6P01G370600	T	C	1	0	downstream_gene_variant	Modifier
Ac6P01G370600	A	C	1	0	downstream_gene_variant	Modifier
Ac6P01G370600	A	G	1	0	downstream_gene_variant	Modifier
Ac6P01G370600	A	G	1	0	downstream_gene_variant	Modifier
Ac6P01G374000	T	C	1	0	downstream_gene_variant	Modifier
Ac6P01G376300	A	G	1	0	downstream_gene_variant	Modifier
Ac6P01G376800	C	G	1	0	downstream_gene_variant	Modifier
Ac6P01G376900	G	A	1	0	downstream_gene_variant	Modifier
Ac6P01G376900	C	T	1	0	downstream_gene_variant	Modifier
Ac6P01G381800	A	T	1	0	downstream_gene_variant	Modifier
Ac6P01G381800	A	C	1	0	downstream_gene_variant	Modifier
Ac6P01G386600	C	T	1	0	downstream_gene_variant	Modifier
Ac6P01G386600	A	G	1	0	downstream_gene_variant	Modifier
Ac6P01G386600	G	A	1	0	downstream_gene_variant	Modifier
Ac6P01G386600	G	A	1	0	downstream_gene_variant	Modifier
Ac6P01G386600	A	G	1	0	downstream_gene_variant	Modifier
Ac6P01G386600	G	A	1	0	downstream_gene_variant	Modifier
Ac6P01G386600	T	A	1	0	downstream_gene_variant	Modifier
Ac6P01G386900	T	A	1	0	downstream_gene_variant	Modifier
Ac6P01G386900	C	T	1	0	downstream_gene_variant	Modifier
Ac6P01G386900	A	T	1	0	downstream_gene_variant	Modifier
Ac6P01G386900	A	C	1	0	downstream_gene_variant	Modifier
Ac6P01G387200	G	A	1	0	downstream_gene_variant	Modifier
Ac6P01G387200	C	T	1	0	downstream_gene_variant	Modifier
Ac6P01G387200	C	T	1	0	downstream_gene_variant	Modifier
Ac6P01G387200	C	T	1	0	downstream_gene_variant	Modifier
Ac6P01G387200	C	G	1	0	downstream_gene_variant	Modifier
Ac6P01G387200	A	T	1	0	downstream_gene_variant	Modifier
Ac6P01G398000	C	T	1	0	downstream_gene_variant	Modifier
Ac6P01G399200	G	A	1	0	downstream_gene_variant	Modifier
Ac6P01G399200	G	A	1	0	downstream_gene_variant	Modifier
Ac6P01G399200	A	T	1	0	downstream_gene_variant	Modifier
Ac6P01G399200	T	G	1	0	downstream_gene_variant	Modifier
Ac6P01G399200	C	T	1	0	downstream_gene_variant	Modifier
Ac6P01G399200	G	T	1	0	downstream_gene_variant	Modifier
Ac6P01G399200	G	A	1	0	downstream_gene_variant	Modifier
Ac6P01G399200	C	A	1	0	downstream_gene_variant	Modifier
Ac6P01G399200	G	A	1	0	downstream_gene_variant	Modifier
Ac6P01G399600	C	G	1	0	downstream_gene_variant	Modifier
Ac6P01G399600	A	T	1	0	downstream_gene_variant	Modifier
Ac6P01G399600	C	T	1	0	downstream_gene_variant	Modifier
Ac6P01G399600	A	G	1	0	downstream_gene_variant	Modifier
Ac6P01G403500	T	G	1	0	downstream_gene_variant	Modifier
Ac6P01G403600	G	A	1	0	downstream_gene_variant	Modifier
Ac6P01G403600	A	G	1	0	downstream_gene_variant	Modifier
Ac6P01G403600	A	C	1	0	downstream_gene_variant	Modifier
Ac6P01G406400	G	A	1	0	downstream_gene_variant	Modifier
Ac6P01G406400	C	A	1	0	downstream_gene_variant	Modifier
Ac6P01G407600	A	G	1	0	downstream_gene_variant	Modifier
Ac6P01G409500	A	T	1	0	downstream_gene_variant	Modifier
Ac6P01G409600	C	T	1	0	downstream_gene_variant	Modifier
Ac6P01G420600	A	G	1	0	downstream_gene_variant	Modifier
Ac6P01G421900	A	T	1	0	downstream_gene_variant	Modifier
Ac6P01G423700	C	A	1	0	downstream_gene_variant	Modifier
Ac6P01G459600	A	G	1	0	downstream_gene_variant	Modifier
Ac6P01G459600	G	T	1	0	downstream_gene_variant	Modifier
Ac6P01G459600	C	T	1	0	downstream_gene_variant	Modifier
Ac6P01G459600	T	A	1	0	downstream_gene_variant	Modifier
Ac6P01G459600	G	A	1	0	downstream_gene_variant	Modifier
Ac6P01G459600	C	G	1	0	downstream_gene_variant	Modifier
Ac6P01G459600	A	T	1	0	downstream_gene_variant	Modifier
Ac6P01G459600	T	A	1	0	downstream_gene_variant	Modifier
Ac6P01G460600	A	G	1	0	downstream_gene_variant	Modifier
Ac6P01G460600	C	T	1	0	downstream_gene_variant	Modifier
Ac6P01G460600	A	T	1	0	downstream_gene_variant	Modifier
Ac6P01G460600	A	C	1	0	downstream_gene_variant	Modifier
Ac6P01G461400	T	C	1	0	downstream_gene_variant	Modifier
Ac6P01G461400	C	T	1	0	downstream_gene_variant	Modifier
Ac6P01G461400	T	C	1	0	downstream_gene_variant	Modifier
Ac6P01G461900	C	A	1	0	downstream_gene_variant	Modifier
Ac6P01G461900	C	A	1	0	downstream_gene_variant	Modifier
Ac6P01G461900	C	T	1	0	downstream_gene_variant	Modifier
Ac6P01G461900	G	C	1	0	downstream_gene_variant	Modifier
Ac6P01G461900	C	T	1	0	downstream_gene_variant	Modifier
Ac6P01G463800	C	T	1	0	downstream_gene_variant	Modifier
Ac6P01G466300	C	T	1	0	downstream_gene_variant	Modifier
Ac6P01G466300	C	T	1	0	downstream_gene_variant	Modifier
Ac6P01G466300	G	C	1	0	downstream_gene_variant	Modifier
Ac6P01G466300	C	T	1	0	downstream_gene_variant	Modifier
Ac6P01G468500	C	T	1	0	downstream_gene_variant	Modifier
Ac6P01G468500	C	T	1	0	downstream_gene_variant	Modifier
Ac6P01G468500	C	T	1	0	downstream_gene_variant	Modifier
Ac6P01G468500	A	G	1	0	downstream_gene_variant	Modifier
Ac6P01G468500	A	C	1	0	downstream_gene_variant	Modifier
Ac6P01G468500	A	G	1	0	downstream_gene_variant	Modifier
Ac6P01G468500	G	A	1	0	downstream_gene_variant	Modifier
Ac6P01G468500	C	A	1	0	downstream_gene_variant	Modifier
Ac6P01G483400	C	T	1	0	downstream_gene_variant	Modifier
Ac6P01G483400	A	T	1	0	downstream_gene_variant	Modifier
Ac6P01G483400	G	T	1	0	downstream_gene_variant	Modifier
Ac6P01G483400	C	T	1	0	downstream_gene_variant	Modifier
Ac6P01G483400	C	G	1	0	downstream_gene_variant	Modifier
Ac6P01G483400	G	A	1	0	downstream_gene_variant	Modifier
Ac6P01G483400	C	T	1	0	downstream_gene_variant	Modifier
Ac6P01G483400	G	T	1	0	downstream_gene_variant	Modifier
Ac6P01G487400	G	T	1	0	downstream_gene_variant	Modifier
Ac6P01G493800	C	T	1	0	downstream_gene_variant	Modifier
Ac6P01G493800	A	C	1	0	downstream_gene_variant	Modifier
Ac6P01G493800	C	T	1	0	downstream_gene_variant	Modifier
Ac6P01G493800	A	G	1	0	downstream_gene_variant	Modifier
Ac6P01G497900	G	A	1	0	downstream_gene_variant	Modifier
Ac6P01G497900	G	C	1	0	downstream_gene_variant	Modifier
Ac6P01G498000	G	C	1	0	downstream_gene_variant	Modifier
Ac6P01G516100	G	A	1	0	downstream_gene_variant	Modifier
Ac6P01G516100	T	C	1	0	downstream_gene_variant	Modifier
Ac6P01G516100	G	A	1	0	downstream_gene_variant	Modifier
Ac6P01G516900	C	A	1	0	downstream_gene_variant	Modifier
Ac6P01G516900	T	G	1	0	downstream_gene_variant	Modifier
Ac6P01G516900	A	T	1	0	downstream_gene_variant	Modifier
Ac6P01G516900	A	G	1	0	downstream_gene_variant	Modifier
Ac6P01G516900	G	A	1	0	downstream_gene_variant	Modifier
Ac6P01G520300	G	C	1	0	downstream_gene_variant	Modifier
Ac6P01G520300	G	A	1	0	downstream_gene_variant	Modifier
Ac6P01G521100	C	T	1	0	downstream_gene_variant	Modifier
Ac6P01G521100	A	G	1	0	downstream_gene_variant	Modifier
Ac6P01G521100	G	A	1	0	downstream_gene_variant	Modifier
Ac6P01G521100	T	C	1	0	downstream_gene_variant	Modifier
Ac6P01G521100	G	A	1	0	downstream_gene_variant	Modifier
Ac6P01G521100	C	T	1	0	downstream_gene_variant	Modifier
Ac6P01G521100	T	C	1	0	downstream_gene_variant	Modifier
Ac6P01G521100	A	T	1	0	downstream_gene_variant	Modifier
Ac6P01G521100	C	T	1	0	downstream_gene_variant	Modifier
Ac6P01G522400	G	A	1	0	downstream_gene_variant	Modifier
Ac6P01G522400	G	C	1	0	downstream_gene_variant	Modifier
Ac6P01G522400	C	A	1	0	downstream_gene_variant	Modifier
Ac6P01G529500	G	T	1	0	downstream_gene_variant	Modifier
Ac6P01G529600	G	A	1	0	downstream_gene_variant	Modifier
Ac6P01G529900	C	T	1	0	downstream_gene_variant	Modifier
Ac6P01G530700	T	C	1	0	downstream_gene_variant	Modifier
Ac6P01G530800	C	T	1	0	downstream_gene_variant	Modifier
Ac6P01G530800	C	A	1	0	downstream_gene_variant	Modifier
Ac6P01G533900	A	G	1	0	downstream_gene_variant	Modifier
Ac6P01G533900	G	A	1	0	downstream_gene_variant	Modifier
Ac6P01G537400	A	C	1	0	downstream_gene_variant	Modifier
Ac6P01G538000	G	A	1	0	downstream_gene_variant	Modifier
Ac6P01G539400	T	C	1	0	downstream_gene_variant	Modifier
Ac6P01G539400	A	G	1	0	downstream_gene_variant	Modifier
Ac6P01G539400	A	G	1	0	downstream_gene_variant	Modifier
Ac6P01G543400	A	G	1	0	downstream_gene_variant	Modifier
Ac6P01G543800	C	T	1	0	downstream_gene_variant	Modifier
Ac6P01G543800	C	T	1	0	downstream_gene_variant	Modifier
Ac6P01G543800	G	T	1	0	downstream_gene_variant	Modifier
Ac6P01G547300	G	A	1	0	downstream_gene_variant	Modifier
Ac6P01G551400	G	A	1	0	downstream_gene_variant	Modifier
Ac6P01G552600	G	A	1	0	downstream_gene_variant	Modifier
Ac6P01G552600	C	T	1	0	downstream_gene_variant	Modifier
Ac6P01G552600	C	T	1	0	downstream_gene_variant	Modifier
Ac6P01G553500	G	A	1	0	downstream_gene_variant	Modifier
Ac6P01G553500	C	G	1	0	downstream_gene_variant	Modifier
Ac6P01G000900	C	G	1	0	downstream_gene_variant	Modifier
Ac6P01G001300	T	C	1	0	downstream_gene_variant	Modifier
Ac6P01G004400	C	A	1	0	downstream_gene_variant	Modifier
Ac6P01G004400	G	T	1	0	downstream_gene_variant	Modifier
Ac6P01G004400	C	G	1	0	downstream_gene_variant	Modifier
Ac6P01G004400	G	A	1	0	downstream_gene_variant	Modifier
Ac6P01G004400	A	G	1	0	downstream_gene_variant	Modifier
Ac6P01G004400	C	A	1	0	downstream_gene_variant	Modifier
Ac6P01G004400	G	A	1	0	downstream_gene_variant	Modifier
Ac6P01G004400	G	A	1	0	downstream_gene_variant	Modifier
Ac6P01G005200	C	G	1	0	downstream_gene_variant	Modifier
Ac6P01G005300	C	A	1	0	downstream_gene_variant	Modifier
Ac6P01G100400	T	C	1	0	downstream_gene_variant	Modifier
Ac6P01G103600	G	A	1	0	downstream_gene_variant	Modifier
Ac6P01G103600	T	C	1	0	downstream_gene_variant	Modifier
Ac6P01G106900	T	C	1	0	downstream_gene_variant	Modifier
Ac6P01G107400	C	G	1	0	downstream_gene_variant	Modifier
Ac6P01G108900	A	C	1	0	downstream_gene_variant	Modifier
Ac6P01G114000	G	T	1	0	downstream_gene_variant	Modifier
Ac6P01G117400	C	G	1	0	downstream_gene_variant	Modifier
Ac6P01G118300	C	T	1	0	downstream_gene_variant	Modifier
Ac6P01G118300	A	T	1	0	downstream_gene_variant	Modifier
Ac6P01G118300	A	G	1	0	downstream_gene_variant	Modifier
Ac6P01G118300	G	A	1	0	downstream_gene_variant	Modifier
Ac6P01G119500	G	A	1	0	downstream_gene_variant	Modifier
Ac6P01G121400	A	G	1	0	downstream_gene_variant	Modifier
Ac6P01G121500	T	C	1	0	downstream_gene_variant	Modifier
Ac6P01G121500	C	A	1	0	downstream_gene_variant	Modifier
Ac6P01G123600	G	T	1	0	downstream_gene_variant	Modifier
Ac6P01G123600	A	G	1	0	downstream_gene_variant	Modifier
Ac6P01G123600	G	C	1	0	downstream_gene_variant	Modifier
Ac6P01G123600	G	A	1	0	downstream_gene_variant	Modifier
Ac6P01G151300	T	C	1	0	downstream_gene_variant	Modifier
Ac6P01G151500	A	G	1	0	downstream_gene_variant	Modifier
Ac6P01G151600	T	C	1	0	downstream_gene_variant	Modifier
Ac6P01G151700	T	G	1	0	downstream_gene_variant	Modifier
Ac6P01G158000	G	A	1	0	downstream_gene_variant	Modifier
Ac6P01G175100	G	A	1	0	downstream_gene_variant	Modifier
Ac6P01G179100	T	C	1	0	downstream_gene_variant	Modifier
Ac6P01G192200	A	C	1	0	downstream_gene_variant	Modifier
Ac6P01G211500	T	C	1	0	downstream_gene_variant	Modifier
Ac6P01G216100	G	T	1	0	downstream_gene_variant	Modifier
Ac6P01G216100	A	T	1	0	downstream_gene_variant	Modifier
Ac6P01G234100	C	T	1	0	downstream_gene_variant	Modifier
Ac6P01G235100	A	C	1	0	downstream_gene_variant	Modifier
Ac6P01G268600	C	T	1	0	downstream_gene_variant	Modifier
Ac6P01G276900	C	A	1	0	downstream_gene_variant	Modifier
Ac6P01G277600	C	G	1	0	downstream_gene_variant	Modifier
Ac6P01G288000	C	T	1	0	downstream_gene_variant	Modifier
Ac6P01G432100	G	T	1	0	downstream_gene_variant	Modifier
Ac6P01G435900	A	T	1	0	downstream_gene_variant	Modifier
Ac6P01G443800	C	A	1	0	downstream_gene_variant	Modifier
Ac6P01G468600	C	A	1	0	downstream_gene_variant	Modifier
Ac6P01G469800	A	G	1	0	downstream_gene_variant	Modifier
Ac6P01G469800	G	A	1	0	downstream_gene_variant	Modifier
Ac6P01G499200	G	A	1	0	downstream_gene_variant	Modifier
Ac6P01G511300	C	A	1	0	downstream_gene_variant	Modifier
Ac6P01G512400	C	T	1	0	downstream_gene_variant	Modifier
Ac6P01G516800	A	G	1	0	downstream_gene_variant	Modifier
Ac6P01G516800	G	A	1	0	downstream_gene_variant	Modifier
Ac6P01G516800	C	T	1	0	downstream_gene_variant	Modifier
Ac6P01G516800	C	T	1	0	downstream_gene_variant	Modifier
Ac6P01G517700	C	A	1	0	downstream_gene_variant	Modifier
Ac6P01G518000	C	T	1	0	downstream_gene_variant	Modifier
Ac6P01G518300	C	T	1	0	downstream_gene_variant	Modifier
Ac6P01G520700	T	C	1	0	downstream_gene_variant	Modifier
Ac6P01G524700	A	G	1	0	downstream_gene_variant	Modifier
Ac6P01G527500	A	C	1	0	downstream_gene_variant	Modifier
Ac6P01G527500	T	C	1	0	downstream_gene_variant	Modifier
Ac6P01G527900	G	A	1	0	downstream_gene_variant	Modifier
Ac6P01G528300	A	C	1	0	downstream_gene_variant	Modifier
Ac6P01G528600	A	C	1	0	downstream_gene_variant	Modifier
Ac6P01G528800	G	A	1	0	downstream_gene_variant	Modifier
Ac6P01G525000	A	G	1	0	downstream_gene_variant	Modifier
Ac6P01G481100	C	G	1	0	downstream_gene_variant	Modifier
Ac6P01G483300	A	G	1	0	downstream_gene_variant	Modifier
Ac6P01G511300	C	T	1	0	downstream_gene_variant	Modifier
Ac6P01G516800	T	A	1	0	downstream_gene_variant	Modifier
Ac6P01G113900	G	A	1	0	downstream_gene_variant	Modifier
Ac6P01G348500	G	A	1	0	downstream_gene_variant	Modifier
Ac6P01G507900	G	C	1	0	downstream_gene_variant	Modifier
Ac6P01G471700	T	A	1	0	downstream_gene_variant	Modifier
Ac6P01G527500	G	T	1	0	downstream_gene_variant	Modifier
Ac6P01G003900	G	C	1	0	downstream_gene_variant	Modifier
Ac6P01G004400	C	T	1	0	downstream_gene_variant	Modifier
Ac6P01G004400	G	C	1	0	downstream_gene_variant	Modifier
Ac6P01G005500	G	A	1	0	downstream_gene_variant	Modifier
Ac6P01G013800	G	A	1	0	downstream_gene_variant	Modifier
Ac6P01G013900	G	A	1	0	downstream_gene_variant	Modifier
Ac6P01G013900	G	A	1	0	downstream_gene_variant	Modifier
Ac6P01G016600	C	G	1	0	downstream_gene_variant	Modifier
Ac6P01G037700	C	A	1	0	downstream_gene_variant	Modifier
Ac6P01G037700	G	A	1	0	downstream_gene_variant	Modifier
Ac6P01G037700	C	A	1	0	downstream_gene_variant	Modifier
Ac6P01G037700	G	T	1	0	downstream_gene_variant	Modifier
Ac6P01G037700	G	A	1	0	downstream_gene_variant	Modifier
Ac6P01G040900	C	A	1	0	downstream_gene_variant	Modifier
Ac6P01G072000	G	A	1	0	downstream_gene_variant	Modifier
Ac6P01G077300	C	T	1	0	downstream_gene_variant	Modifier
Ac6P01G079700	A	G	1	0	downstream_gene_variant	Modifier
Ac6P01G085000	G	A	1	0	downstream_gene_variant	Modifier
Ac6P01G090400	G	T	1	0	downstream_gene_variant	Modifier
Ac6P01G093700	A	G	1	0	downstream_gene_variant	Modifier
Ac6P01G094000	G	A	1	0	downstream_gene_variant	Modifier
Ac6P01G095400	G	A	1	0	downstream_gene_variant	Modifier
Ac6P01G095400	G	A	1	0	downstream_gene_variant	Modifier
Ac6P01G097000	A	G	1	0	downstream_gene_variant	Modifier
Ac6P01G100200	G	A	1	0	downstream_gene_variant	Modifier
Ac6P01G100400	C	T	1	0	downstream_gene_variant	Modifier
Ac6P01G100400	A	G	1	0	downstream_gene_variant	Modifier
Ac6P01G103800	A	T	1	0	downstream_gene_variant	Modifier
Ac6P01G108400	T	A	1	0	downstream_gene_variant	Modifier
Ac6P01G110300	C	T	1	0	downstream_gene_variant	Modifier
Ac6P01G110800	C	G	1	0	downstream_gene_variant	Modifier
Ac6P01G113400	C	A	1	0	downstream_gene_variant	Modifier
Ac6P01G118300	C	T	1	0	downstream_gene_variant	Modifier
Ac6P01G121400	G	A	1	0	downstream_gene_variant	Modifier
Ac6P01G122000	T	G	1	0	downstream_gene_variant	Modifier
Ac6P01G123600	T	C	1	0	downstream_gene_variant	Modifier
Ac6P01G125100	C	G	1	0	downstream_gene_variant	Modifier
Ac6P01G131600	C	T	1	0	downstream_gene_variant	Modifier
Ac6P01G133300	C	A	1	0	downstream_gene_variant	Modifier
Ac6P01G137500	A	G	1	0	downstream_gene_variant	Modifier
Ac6P01G137500	G	A	1	0	downstream_gene_variant	Modifier
Ac6P01G191100	C	T	1	0	downstream_gene_variant	Modifier
Ac6P01G242100	C	T	1	0	downstream_gene_variant	Modifier
Ac6P01G242100	C	T	1	0	downstream_gene_variant	Modifier
Ac6P01G256700	A	G	1	0	downstream_gene_variant	Modifier
Ac6P01G268600	G	A	1	0	downstream_gene_variant	Modifier
Ac6P01G305000	G	T	1	0	downstream_gene_variant	Modifier
Ac6P01G305000	G	A	1	0	downstream_gene_variant	Modifier
Ac6P01G305000	T	C	1	0	downstream_gene_variant	Modifier
Ac6P01G472300	G	C	1	0	downstream_gene_variant	Modifier
Ac6P01G479900	A	G	1	0	downstream_gene_variant	Modifier
Ac6P01G479900	G	C	1	0	downstream_gene_variant	Modifier
Ac6P01G481100	C	T	1	0	downstream_gene_variant	Modifier
Ac6P01G498000	C	T	1	0	downstream_gene_variant	Modifier
Ac6P01G504700	T	C	1	0	downstream_gene_variant	Modifier
Ac6P01G504800	G	A	1	0	downstream_gene_variant	Modifier
Ac6P01G509200	T	C	1	0	downstream_gene_variant	Modifier
Ac6P01G515300	G	A	1	0	downstream_gene_variant	Modifier
Ac6P01G515800	C	T	1	0	downstream_gene_variant	Modifier
Ac6P01G522300	A	T	1	0	downstream_gene_variant	Modifier
Ac6P01G524700	T	C	1	0	downstream_gene_variant	Modifier
Ac6P01G525000	C	T	1	0	downstream_gene_variant	Modifier
Ac6P01G526600	C	T	1	0	downstream_gene_variant	Modifier
Ac6P01G526700	G	C	1	0	downstream_gene_variant	Modifier
Ac6P01G527500	G	A	1	0	downstream_gene_variant	Modifier
Ac6P01G527900	T	C	1	0	downstream_gene_variant	Modifier
Ac6P01G528400	C	A	1	0	downstream_gene_variant	Modifier
Ac6P01G528800	C	T	1	0	downstream_gene_variant	Modifier
Ac6P01G541100	C	T	1	0	downstream_gene_variant	Modifier
Ac6P01G547800	C	T	1	0	downstream_gene_variant	Modifier
Ac6P01G548300	G	A	1	0	downstream_gene_variant	Modifier
Ac6P01G549300	C	A	1	0	downstream_gene_variant	Modifier
Ac6P01G549300	A	G	1	0	downstream_gene_variant	Modifier
Ac6P01G002200	A	C	1	0	downstream_gene_variant	Modifier
Ac6P01G003100	T	A	1	0	downstream_gene_variant	Modifier
Ac6P01G003100	A	G	1	0	downstream_gene_variant	Modifier
Ac6P01G003200	G	C	1	0	downstream_gene_variant	Modifier
Ac6P01G003900	G	A	1	0	downstream_gene_variant	Modifier
Ac6P01G004000	T	A	1	0	downstream_gene_variant	Modifier
Ac6P01G006700	T	A	1	0	downstream_gene_variant	Modifier
Ac6P01G009800	T	C	1	0	downstream_gene_variant	Modifier
Ac6P01G009800	G	C	1	0	downstream_gene_variant	Modifier
Ac6P01G012700	G	A	1	0	downstream_gene_variant	Modifier
Ac6P01G014100	T	C	1	0	downstream_gene_variant	Modifier
Ac6P01G014400	C	T	1	0	downstream_gene_variant	Modifier
Ac6P01G016100	T	C	1	0	downstream_gene_variant	Modifier
Ac6P01G016100	T	A	1	0	downstream_gene_variant	Modifier
Ac6P01G018100	G	A	1	0	downstream_gene_variant	Modifier
Ac6P01G020400	A	T	1	0	downstream_gene_variant	Modifier
Ac6P01G023700	G	T	1	0	downstream_gene_variant	Modifier
Ac6P01G024500	C	G	1	0	downstream_gene_variant	Modifier
Ac6P01G024500	C	T	1	0	downstream_gene_variant	Modifier
Ac6P01G024500	C	T	1	0	downstream_gene_variant	Modifier
Ac6P01G024500	G	T	1	0	downstream_gene_variant	Modifier
Ac6P01G024700	C	G	1	0	downstream_gene_variant	Modifier
Ac6P01G025500	C	T	1	0	downstream_gene_variant	Modifier
Ac6P01G026200	C	T	1	0	downstream_gene_variant	Modifier
Ac6P01G027900	C	T	1	0	downstream_gene_variant	Modifier
Ac6P01G028200	G	A	1	0	downstream_gene_variant	Modifier
Ac6P01G029200	A	C	1	0	downstream_gene_variant	Modifier
Ac6P01G033300	G	T	1	0	downstream_gene_variant	Modifier
Ac6P01G033500	G	A	1	0	downstream_gene_variant	Modifier
Ac6P01G034000	A	G	1	0	downstream_gene_variant	Modifier
Ac6P01G034300	C	T	1	0	downstream_gene_variant	Modifier
Ac6P01G034300	G	A	1	0	downstream_gene_variant	Modifier
Ac6P01G034300	G	A	1	0	downstream_gene_variant	Modifier
Ac6P01G034300	C	G	1	0	downstream_gene_variant	Modifier
Ac6P01G035500	A	G	1	0	downstream_gene_variant	Modifier
Ac6P01G036000	A	G	1	0	downstream_gene_variant	Modifier
Ac6P01G038800	T	C	1	0	downstream_gene_variant	Modifier
Ac6P01G040000	T	G	1	0	downstream_gene_variant	Modifier
Ac6P01G040000	A	T	1	0	downstream_gene_variant	Modifier
Ac6P01G040000	C	G	1	0	downstream_gene_variant	Modifier
Ac6P01G040100	T	C	1	0	downstream_gene_variant	Modifier
Ac6P01G040100	T	A	1	0	downstream_gene_variant	Modifier
Ac6P01G040300	T	A	1	0	downstream_gene_variant	Modifier
Ac6P01G041200	G	A	1	0	downstream_gene_variant	Modifier
Ac6P01G041200	C	T	1	0	downstream_gene_variant	Modifier
Ac6P01G041400	G	T	1	0	downstream_gene_variant	Modifier
Ac6P01G041600	G	T	1	0	downstream_gene_variant	Modifier
Ac6P01G043200	T	C	1	0	downstream_gene_variant	Modifier
Ac6P01G043300	C	T	1	0	downstream_gene_variant	Modifier
Ac6P01G044900	C	G	1	0	downstream_gene_variant	Modifier
Ac6P01G045600	G	A	1	0	downstream_gene_variant	Modifier
Ac6P01G048800	C	T	1	0	downstream_gene_variant	Modifier
Ac6P01G048900	C	A	1	0	downstream_gene_variant	Modifier
Ac6P01G050700	C	T	1	0	downstream_gene_variant	Modifier
Ac6P01G050800	G	T	1	0	downstream_gene_variant	Modifier
Ac6P01G050900	T	A	1	0	downstream_gene_variant	Modifier
Ac6P01G051400	C	T	1	0	downstream_gene_variant	Modifier
Ac6P01G051700	G	T	1	0	downstream_gene_variant	Modifier
Ac6P01G051700	T	C	1	0	downstream_gene_variant	Modifier
Ac6P01G053300	T	A	1	0	downstream_gene_variant	Modifier
Ac6P01G054200	T	A	1	0	downstream_gene_variant	Modifier
Ac6P01G054200	G	T	1	0	downstream_gene_variant	Modifier
Ac6P01G055300	A	T	1	0	downstream_gene_variant	Modifier
Ac6P01G055300	A	G	1	0	downstream_gene_variant	Modifier
Ac6P01G058500	C	T	1	0	downstream_gene_variant	Modifier
Ac6P01G059100	G	A	1	0	downstream_gene_variant	Modifier
Ac6P01G059200	T	G	1	0	downstream_gene_variant	Modifier
Ac6P01G060000	G	A	1	0	downstream_gene_variant	Modifier
Ac6P01G060600	G	A	1	0	downstream_gene_variant	Modifier
Ac6P01G060800	T	C	1	0	downstream_gene_variant	Modifier
Ac6P01G061100	C	T	1	0	downstream_gene_variant	Modifier
Ac6P01G061100	C	T	1	0	downstream_gene_variant	Modifier
Ac6P01G061200	C	T	1	0	downstream_gene_variant	Modifier
Ac6P01G064100	G	A	1	0	downstream_gene_variant	Modifier
Ac6P01G064600	T	A	1	0	downstream_gene_variant	Modifier
Ac6P01G066400	T	A	1	0	downstream_gene_variant	Modifier
Ac6P01G068300	C	A	1	0	downstream_gene_variant	Modifier
Ac6P01G068300	G	C	1	0	downstream_gene_variant	Modifier
Ac6P01G068700	T	A	1	0	downstream_gene_variant	Modifier
Ac6P01G069000	C	T	1	0	downstream_gene_variant	Modifier
Ac6P01G070000	T	C	1	0	downstream_gene_variant	Modifier
Ac6P01G070100	G	A	1	0	downstream_gene_variant	Modifier
Ac6P01G070100	C	G	1	0	downstream_gene_variant	Modifier
Ac6P01G071300	T	C	1	0	downstream_gene_variant	Modifier
Ac6P01G071300	G	T	1	0	downstream_gene_variant	Modifier
Ac6P01G071900	C	T	1	0	downstream_gene_variant	Modifier
Ac6P01G071900	C	A	1	0	downstream_gene_variant	Modifier
Ac6P01G072800	C	G	1	0	downstream_gene_variant	Modifier
Ac6P01G073500	C	T	1	0	downstream_gene_variant	Modifier
Ac6P01G074100	G	C	1	0	downstream_gene_variant	Modifier
Ac6P01G075100	G	T	1	0	downstream_gene_variant	Modifier
Ac6P01G075200	G	A	1	0	downstream_gene_variant	Modifier
Ac6P01G075200	T	C	1	0	downstream_gene_variant	Modifier
Ac6P01G075200	G	A	1	0	downstream_gene_variant	Modifier
Ac6P01G075900	T	A	1	0	downstream_gene_variant	Modifier
Ac6P01G076100	G	T	1	0	downstream_gene_variant	Modifier
Ac6P01G076400	C	G	1	0	downstream_gene_variant	Modifier
Ac6P01G076600	G	A	1	0	downstream_gene_variant	Modifier
Ac6P01G076600	G	A	1	0	downstream_gene_variant	Modifier
Ac6P01G076600	A	T	1	0	downstream_gene_variant	Modifier
Ac6P01G076600	C	T	1	0	downstream_gene_variant	Modifier
Ac6P01G076700	T	G	1	0	downstream_gene_variant	Modifier
Ac6P01G076700	T	C	1	0	downstream_gene_variant	Modifier
Ac6P01G076900	C	T	1	0	downstream_gene_variant	Modifier
Ac6P01G078000	C	T	1	0	downstream_gene_variant	Modifier
Ac6P01G080900	G	A	1	0	downstream_gene_variant	Modifier
Ac6P01G082500	G	A	1	0	downstream_gene_variant	Modifier
Ac6P01G086400	G	T	1	0	downstream_gene_variant	Modifier
Ac6P01G087900	G	T	1	0	downstream_gene_variant	Modifier
Ac6P01G087900	C	G	1	0	downstream_gene_variant	Modifier
Ac6P01G090000	C	T	1	0	downstream_gene_variant	Modifier
Ac6P01G090300	C	T	1	0	downstream_gene_variant	Modifier
Ac6P01G090400	C	T	1	0	downstream_gene_variant	Modifier
Ac6P01G093400	A	G	1	0	downstream_gene_variant	Modifier
Ac6P01G093400	G	A	1	0	downstream_gene_variant	Modifier
Ac6P01G093500	G	A	1	0	downstream_gene_variant	Modifier
Ac6P01G093500	G	T	1	0	downstream_gene_variant	Modifier
Ac6P01G093700	G	A	1	0	downstream_gene_variant	Modifier
Ac6P01G094100	G	T	1	0	downstream_gene_variant	Modifier
Ac6P01G094400	G	A	1	0	downstream_gene_variant	Modifier
Ac6P01G094400	C	T	1	0	downstream_gene_variant	Modifier
Ac6P01G094800	T	C	1	0	downstream_gene_variant	Modifier
Ac6P01G094800	A	T	1	0	downstream_gene_variant	Modifier
Ac6P01G094800	A	G	1	0	downstream_gene_variant	Modifier
Ac6P01G094800	A	G	1	0	downstream_gene_variant	Modifier
Ac6P01G095600	G	A	1	0	downstream_gene_variant	Modifier
Ac6P01G095600	C	A	1	0	downstream_gene_variant	Modifier
Ac6P01G096200	G	T	1	0	downstream_gene_variant	Modifier
Ac6P01G097100	G	A	1	0	downstream_gene_variant	Modifier
Ac6P01G097100	C	G	1	0	downstream_gene_variant	Modifier
Ac6P01G100000	C	T	1	0	downstream_gene_variant	Modifier
Ac6P01G100000	T	A	1	0	downstream_gene_variant	Modifier
Ac6P01G100100	G	A	1	0	downstream_gene_variant	Modifier
Ac6P01G100100	C	A	1	0	downstream_gene_variant	Modifier
Ac6P01G100400	A	T	1	0	downstream_gene_variant	Modifier
Ac6P01G100400	C	T	1	0	downstream_gene_variant	Modifier
Ac6P01G108900	A	T	1	0	downstream_gene_variant	Modifier
Ac6P01G110400	G	A	1	0	downstream_gene_variant	Modifier
Ac6P01G110400	C	T	1	0	downstream_gene_variant	Modifier
Ac6P01G110400	A	T	1	0	downstream_gene_variant	Modifier
Ac6P01G110400	C	T	1	0	downstream_gene_variant	Modifier
Ac6P01G110500	T	G	1	0	downstream_gene_variant	Modifier
Ac6P01G110800	G	A	1	0	downstream_gene_variant	Modifier
Ac6P01G110800	A	C	1	0	downstream_gene_variant	Modifier
Ac6P01G112500	T	C	1	0	downstream_gene_variant	Modifier
Ac6P01G112500	C	T	1	0	downstream_gene_variant	Modifier
Ac6P01G113500	C	G	1	0	downstream_gene_variant	Modifier
Ac6P01G113500	T	A	1	0	downstream_gene_variant	Modifier
Ac6P01G114000	C	T	1	0	downstream_gene_variant	Modifier
Ac6P01G114000	G	A	1	0	downstream_gene_variant	Modifier
Ac6P01G114100	A	G	1	0	downstream_gene_variant	Modifier
Ac6P01G114100	T	A	1	0	downstream_gene_variant	Modifier
Ac6P01G114700	C	T	1	0	downstream_gene_variant	Modifier
Ac6P01G114700	A	C	1	0	downstream_gene_variant	Modifier
Ac6P01G115200	T	C	1	0	downstream_gene_variant	Modifier
Ac6P01G115200	A	G	1	0	downstream_gene_variant	Modifier
Ac6P01G115200	G	A	1	0	downstream_gene_variant	Modifier
Ac6P01G115200	A	G	1	0	downstream_gene_variant	Modifier
Ac6P01G115200	C	T	1	0	downstream_gene_variant	Modifier
Ac6P01G115200	G	A	1	0	downstream_gene_variant	Modifier
Ac6P01G115500	A	C	1	0	downstream_gene_variant	Modifier
Ac6P01G117400	T	C	1	0	downstream_gene_variant	Modifier
Ac6P01G118100	T	G	1	0	downstream_gene_variant	Modifier
Ac6P01G118100	T	G	1	0	downstream_gene_variant	Modifier
Ac6P01G118100	A	C	1	0	downstream_gene_variant	Modifier
Ac6P01G119700	T	C	1	0	downstream_gene_variant	Modifier
Ac6P01G120100	G	A	1	0	downstream_gene_variant	Modifier
Ac6P01G120500	T	C	1	0	downstream_gene_variant	Modifier
Ac6P01G120500	C	A	1	0	downstream_gene_variant	Modifier
Ac6P01G120700	T	G	1	0	downstream_gene_variant	Modifier
Ac6P01G121000	G	A	1	0	downstream_gene_variant	Modifier
Ac6P01G121600	G	A	1	0	downstream_gene_variant	Modifier
Ac6P01G123100	G	T	1	0	downstream_gene_variant	Modifier
Ac6P01G123900	A	G	1	0	downstream_gene_variant	Modifier
Ac6P01G124000	T	C	1	0	downstream_gene_variant	Modifier
Ac6P01G125800	T	C	1	0	downstream_gene_variant	Modifier
Ac6P01G125800	A	G	1	0	downstream_gene_variant	Modifier
Ac6P01G125800	G	T	1	0	downstream_gene_variant	Modifier
Ac6P01G127000	C	T	1	0	downstream_gene_variant	Modifier
Ac6P01G129900	A	G	1	0	downstream_gene_variant	Modifier
Ac6P01G131000	G	C	1	0	downstream_gene_variant	Modifier
Ac6P01G131000	A	G	1	0	downstream_gene_variant	Modifier
Ac6P01G132600	C	A	1	0	downstream_gene_variant	Modifier
Ac6P01G132600	A	G	1	0	downstream_gene_variant	Modifier
Ac6P01G133200	A	T	1	0	downstream_gene_variant	Modifier
Ac6P01G133700	C	T	1	0	downstream_gene_variant	Modifier
Ac6P01G133900	C	T	1	0	downstream_gene_variant	Modifier
Ac6P01G134300	G	T	1	0	downstream_gene_variant	Modifier
Ac6P01G134700	T	A	1	0	downstream_gene_variant	Modifier
Ac6P01G134900	G	A	1	0	downstream_gene_variant	Modifier
Ac6P01G136000	A	G	1	0	downstream_gene_variant	Modifier
Ac6P01G136000	G	T	1	0	downstream_gene_variant	Modifier
Ac6P01G136000	G	A	1	0	downstream_gene_variant	Modifier
Ac6P01G137100	A	G	1	0	downstream_gene_variant	Modifier
Ac6P01G137100	T	A	1	0	downstream_gene_variant	Modifier
Ac6P01G137200	G	C	1	0	downstream_gene_variant	Modifier
Ac6P01G137900	G	A	1	0	downstream_gene_variant	Modifier
Ac6P01G138000	G	A	1	0	downstream_gene_variant	Modifier
Ac6P01G138700	T	C	1	0	downstream_gene_variant	Modifier
Ac6P01G140300	T	C	1	0	downstream_gene_variant	Modifier
Ac6P01G140300	A	G	1	0	downstream_gene_variant	Modifier
Ac6P01G140300	C	T	1	0	downstream_gene_variant	Modifier
Ac6P01G141400	T	C	1	0	downstream_gene_variant	Modifier
Ac6P01G142000	A	G	1	0	downstream_gene_variant	Modifier
Ac6P01G142100	G	A	1	0	downstream_gene_variant	Modifier
Ac6P01G142100	G	T	1	0	downstream_gene_variant	Modifier
Ac6P01G142300	A	C	1	0	downstream_gene_variant	Modifier
Ac6P01G142300	A	G	1	0	downstream_gene_variant	Modifier
Ac6P01G142300	C	T	1	0	downstream_gene_variant	Modifier
Ac6P01G142300	C	G	1	0	downstream_gene_variant	Modifier
Ac6P01G142300	C	T	1	0	downstream_gene_variant	Modifier
Ac6P01G142600	A	T	1	0	downstream_gene_variant	Modifier
Ac6P01G142900	G	A	1	0	downstream_gene_variant	Modifier
Ac6P01G144600	C	T	1	0	downstream_gene_variant	Modifier
Ac6P01G144900	C	A	1	0	downstream_gene_variant	Modifier
Ac6P01G145200	T	A	1	0	downstream_gene_variant	Modifier
Ac6P01G145200	G	T	1	0	downstream_gene_variant	Modifier
Ac6P01G145200	G	A	1	0	downstream_gene_variant	Modifier
Ac6P01G145500	A	G	1	0	downstream_gene_variant	Modifier
Ac6P01G146400	C	T	1	0	downstream_gene_variant	Modifier
Ac6P01G146700	C	T	1	0	downstream_gene_variant	Modifier
Ac6P01G147100	A	G	1	0	downstream_gene_variant	Modifier
Ac6P01G147300	C	T	1	0	downstream_gene_variant	Modifier
Ac6P01G147300	G	A	1	0	downstream_gene_variant	Modifier
Ac6P01G151500	G	A	1	0	downstream_gene_variant	Modifier
Ac6P01G151600	C	A	1	0	downstream_gene_variant	Modifier
Ac6P01G152700	C	T	1	0	downstream_gene_variant	Modifier
Ac6P01G153000	T	C	1	0	downstream_gene_variant	Modifier
Ac6P01G153300	A	C	1	0	downstream_gene_variant	Modifier
Ac6P01G153300	G	A	1	0	downstream_gene_variant	Modifier
Ac6P01G153500	G	C	1	0	downstream_gene_variant	Modifier
Ac6P01G153600	A	C	1	0	downstream_gene_variant	Modifier
Ac6P01G154600	C	T	1	0	downstream_gene_variant	Modifier
Ac6P01G154600	A	C	1	0	downstream_gene_variant	Modifier
Ac6P01G154600	C	T	1	0	downstream_gene_variant	Modifier
Ac6P01G154700	G	T	1	0	downstream_gene_variant	Modifier
Ac6P01G156300	C	T	1	0	downstream_gene_variant	Modifier
Ac6P01G157100	C	A	1	0	downstream_gene_variant	Modifier
Ac6P01G157100	T	C	1	0	downstream_gene_variant	Modifier
Ac6P01G157400	C	G	1	0	downstream_gene_variant	Modifier
Ac6P01G157400	T	C	1	0	downstream_gene_variant	Modifier
Ac6P01G157500	A	G	1	0	downstream_gene_variant	Modifier
Ac6P01G157600	A	G	1	0	downstream_gene_variant	Modifier
Ac6P01G158400	A	G	1	0	downstream_gene_variant	Modifier
Ac6P01G158400	T	A	1	0	downstream_gene_variant	Modifier
Ac6P01G158800	T	C	1	0	downstream_gene_variant	Modifier
Ac6P01G159600	G	A	1	0	downstream_gene_variant	Modifier
Ac6P01G159700	C	T	1	0	downstream_gene_variant	Modifier
Ac6P01G161400	A	C	1	0	downstream_gene_variant	Modifier
Ac6P01G164700	G	A	1	0	downstream_gene_variant	Modifier
Ac6P01G164700	C	G	1	0	downstream_gene_variant	Modifier
Ac6P01G164700	T	C	1	0	downstream_gene_variant	Modifier
Ac6P01G165400	T	G	1	0	downstream_gene_variant	Modifier
Ac6P01G165500	G	A	1	0	downstream_gene_variant	Modifier
Ac6P01G165700	T	A	1	0	downstream_gene_variant	Modifier
Ac6P01G165700	A	G	1	0	downstream_gene_variant	Modifier
Ac6P01G165700	G	T	1	0	downstream_gene_variant	Modifier
Ac6P01G165900	G	A	1	0	downstream_gene_variant	Modifier
Ac6P01G165900	A	G	1	0	downstream_gene_variant	Modifier
Ac6P01G168200	A	G	1	0	downstream_gene_variant	Modifier
Ac6P01G169000	A	G	1	0	downstream_gene_variant	Modifier
Ac6P01G169100	C	T	1	0	downstream_gene_variant	Modifier
Ac6P01G169100	C	T	1	0	downstream_gene_variant	Modifier
Ac6P01G169100	C	T	1	0	downstream_gene_variant	Modifier
Ac6P01G169100	C	T	1	0	downstream_gene_variant	Modifier
Ac6P01G169100	C	A	1	0	downstream_gene_variant	Modifier
Ac6P01G169100	A	G	1	0	downstream_gene_variant	Modifier
Ac6P01G169100	T	C	1	0	downstream_gene_variant	Modifier
Ac6P01G169100	A	T	1	0	downstream_gene_variant	Modifier
Ac6P01G169100	G	T	1	0	downstream_gene_variant	Modifier
Ac6P01G169100	C	G	1	0	downstream_gene_variant	Modifier
Ac6P01G169200	G	A	1	0	downstream_gene_variant	Modifier
Ac6P01G169600	A	T	1	0	downstream_gene_variant	Modifier
Ac6P01G170300	G	A	1	0	downstream_gene_variant	Modifier
Ac6P01G170300	C	T	1	0	downstream_gene_variant	Modifier
Ac6P01G170300	C	G	1	0	downstream_gene_variant	Modifier
Ac6P01G170400	C	G	1	0	downstream_gene_variant	Modifier
Ac6P01G170500	C	T	1	0	downstream_gene_variant	Modifier
Ac6P01G172100	T	C	1	0	downstream_gene_variant	Modifier
Ac6P01G172100	G	A	1	0	downstream_gene_variant	Modifier
Ac6P01G172400	C	T	1	0	downstream_gene_variant	Modifier
Ac6P01G172400	G	A	1	0	downstream_gene_variant	Modifier
Ac6P01G172900	T	C	1	0	downstream_gene_variant	Modifier
Ac6P01G172900	T	A	1	0	downstream_gene_variant	Modifier
Ac6P01G173500	C	A	1	0	downstream_gene_variant	Modifier
Ac6P01G173500	T	A	1	0	downstream_gene_variant	Modifier
Ac6P01G173500	C	T	1	0	downstream_gene_variant	Modifier
Ac6P01G173500	T	G	1	0	downstream_gene_variant	Modifier
Ac6P01G175300	T	G	1	0	downstream_gene_variant	Modifier
Ac6P01G175800	G	T	1	0	downstream_gene_variant	Modifier
Ac6P01G175900	A	G	1	0	downstream_gene_variant	Modifier
Ac6P01G176400	G	A	1	0	downstream_gene_variant	Modifier
Ac6P01G176500	C	T	1	0	downstream_gene_variant	Modifier
Ac6P01G176500	C	T	1	0	downstream_gene_variant	Modifier
Ac6P01G176900	A	C	1	0	downstream_gene_variant	Modifier
Ac6P01G177000	G	A	1	0	downstream_gene_variant	Modifier
Ac6P01G177200	A	T	1	0	downstream_gene_variant	Modifier
Ac6P01G177200	G	A	1	0	downstream_gene_variant	Modifier
Ac6P01G177300	A	G	1	0	downstream_gene_variant	Modifier
Ac6P01G177300	C	T	1	0	downstream_gene_variant	Modifier
Ac6P01G178300	C	T	1	0	downstream_gene_variant	Modifier
Ac6P01G178300	G	A	1	0	downstream_gene_variant	Modifier
Ac6P01G178300	C	T	1	0	downstream_gene_variant	Modifier
Ac6P01G178300	G	A	1	0	downstream_gene_variant	Modifier
Ac6P01G178400	A	T	1	0	downstream_gene_variant	Modifier
Ac6P01G178400	G	A	1	0	downstream_gene_variant	Modifier
Ac6P01G179000	A	G	1	0	downstream_gene_variant	Modifier
Ac6P01G179000	A	G	1	0	downstream_gene_variant	Modifier
Ac6P01G179000	C	T	1	0	downstream_gene_variant	Modifier
Ac6P01G180300	C	A	1	0	downstream_gene_variant	Modifier
Ac6P01G180500	T	C	1	0	downstream_gene_variant	Modifier
Ac6P01G182100	C	T	1	0	downstream_gene_variant	Modifier
Ac6P01G182500	G	A	1	0	downstream_gene_variant	Modifier
Ac6P01G182500	G	T	1	0	downstream_gene_variant	Modifier
Ac6P01G182800	T	C	1	0	downstream_gene_variant	Modifier
Ac6P01G183200	T	A	1	0	downstream_gene_variant	Modifier
Ac6P01G183200	A	C	1	0	downstream_gene_variant	Modifier
Ac6P01G183700	G	T	1	0	downstream_gene_variant	Modifier
Ac6P01G184000	G	T	1	0	downstream_gene_variant	Modifier
Ac6P01G184000	C	T	1	0	downstream_gene_variant	Modifier
Ac6P01G184600	G	A	1	0	downstream_gene_variant	Modifier
Ac6P01G184600	C	T	1	0	downstream_gene_variant	Modifier
Ac6P01G185600	C	A	1	0	downstream_gene_variant	Modifier
Ac6P01G188300	A	C	1	0	downstream_gene_variant	Modifier
Ac6P01G188500	T	C	1	0	downstream_gene_variant	Modifier
Ac6P01G188500	G	A	1	0	downstream_gene_variant	Modifier
Ac6P01G188500	T	C	1	0	downstream_gene_variant	Modifier
Ac6P01G188600	G	A	1	0	downstream_gene_variant	Modifier
Ac6P01G189900	G	A	1	0	downstream_gene_variant	Modifier
Ac6P01G190300	G	C	1	0	downstream_gene_variant	Modifier
Ac6P01G190700	G	A	1	0	downstream_gene_variant	Modifier
Ac6P01G191300	T	C	1	0	downstream_gene_variant	Modifier
Ac6P01G191400	T	C	1	0	downstream_gene_variant	Modifier
Ac6P01G191500	A	G	1	0	downstream_gene_variant	Modifier
Ac6P01G191900	G	C	1	0	downstream_gene_variant	Modifier
Ac6P01G192500	G	A	1	0	downstream_gene_variant	Modifier
Ac6P01G192600	G	T	1	0	downstream_gene_variant	Modifier
Ac6P01G193500	C	A	1	0	downstream_gene_variant	Modifier
Ac6P01G193500	C	T	1	0	downstream_gene_variant	Modifier
Ac6P01G193500	C	T	1	0	downstream_gene_variant	Modifier
Ac6P01G194100	G	A	1	0	downstream_gene_variant	Modifier
Ac6P01G194500	C	A	1	0	downstream_gene_variant	Modifier
Ac6P01G194500	G	A	1	0	downstream_gene_variant	Modifier
Ac6P01G194500	C	T	1	0	downstream_gene_variant	Modifier
Ac6P01G194500	C	T	1	0	downstream_gene_variant	Modifier
Ac6P01G196300	G	A	1	0	downstream_gene_variant	Modifier
Ac6P01G196300	C	T	1	0	downstream_gene_variant	Modifier
Ac6P01G197200	C	T	1	0	downstream_gene_variant	Modifier
Ac6P01G197600	T	G	1	0	downstream_gene_variant	Modifier
Ac6P01G200700	A	G	1	0	downstream_gene_variant	Modifier
Ac6P01G200700	G	A	1	0	downstream_gene_variant	Modifier
Ac6P01G201500	A	T	1	0	downstream_gene_variant	Modifier
Ac6P01G202000	C	T	1	0	downstream_gene_variant	Modifier
Ac6P01G202300	A	T	1	0	downstream_gene_variant	Modifier
Ac6P01G203500	C	T	1	0	downstream_gene_variant	Modifier
Ac6P01G203500	A	G	1	0	downstream_gene_variant	Modifier
Ac6P01G204300	G	A	1	0	downstream_gene_variant	Modifier
Ac6P01G204300	C	A	1	0	downstream_gene_variant	Modifier
Ac6P01G207400	G	C	1	0	downstream_gene_variant	Modifier
Ac6P01G209700	T	C	1	0	downstream_gene_variant	Modifier
Ac6P01G210400	C	T	1	0	downstream_gene_variant	Modifier
Ac6P01G210400	G	A	1	0	downstream_gene_variant	Modifier
Ac6P01G210400	G	A	1	0	downstream_gene_variant	Modifier
Ac6P01G210400	T	C	1	0	downstream_gene_variant	Modifier
Ac6P01G210600	A	G	1	0	downstream_gene_variant	Modifier
Ac6P01G210700	G	A	1	0	downstream_gene_variant	Modifier
Ac6P01G210800	G	A	1	0	downstream_gene_variant	Modifier
Ac6P01G212100	G	A	1	0	downstream_gene_variant	Modifier
Ac6P01G212100	T	C	1	0	downstream_gene_variant	Modifier
Ac6P01G213400	T	C	1	0	downstream_gene_variant	Modifier
Ac6P01G215300	G	A	1	0	downstream_gene_variant	Modifier
Ac6P01G215300	T	C	1	0	downstream_gene_variant	Modifier
Ac6P01G215300	G	A	1	0	downstream_gene_variant	Modifier
Ac6P01G215400	C	T	1	0	downstream_gene_variant	Modifier
Ac6P01G215400	G	A	1	0	downstream_gene_variant	Modifier
Ac6P01G215400	T	C	1	0	downstream_gene_variant	Modifier
Ac6P01G216700	C	T	1	0	downstream_gene_variant	Modifier
Ac6P01G218800	G	A	1	0	downstream_gene_variant	Modifier
Ac6P01G219200	T	C	1	0	downstream_gene_variant	Modifier
Ac6P01G219400	C	T	1	0	downstream_gene_variant	Modifier
Ac6P01G219600	G	A	1	0	downstream_gene_variant	Modifier
Ac6P01G219700	G	A	1	0	downstream_gene_variant	Modifier
Ac6P01G219700	G	A	1	0	downstream_gene_variant	Modifier
Ac6P01G220500	C	T	1	0	downstream_gene_variant	Modifier
Ac6P01G220500	A	G	1	0	downstream_gene_variant	Modifier
Ac6P01G222800	T	C	1	0	downstream_gene_variant	Modifier
Ac6P01G223200	T	C	1	0	downstream_gene_variant	Modifier
Ac6P01G223800	C	T	1	0	downstream_gene_variant	Modifier
Ac6P01G223800	G	A	1	0	downstream_gene_variant	Modifier
Ac6P01G223800	T	C	1	0	downstream_gene_variant	Modifier
Ac6P01G223800	C	A	1	0	downstream_gene_variant	Modifier
Ac6P01G225700	T	C	1	0	downstream_gene_variant	Modifier
Ac6P01G225700	A	G	1	0	downstream_gene_variant	Modifier
Ac6P01G225700	C	T	1	0	downstream_gene_variant	Modifier
Ac6P01G227800	G	T	1	0	downstream_gene_variant	Modifier
Ac6P01G227900	A	C	1	0	downstream_gene_variant	Modifier
Ac6P01G227900	G	A	1	0	downstream_gene_variant	Modifier
Ac6P01G228300	C	T	1	0	downstream_gene_variant	Modifier
Ac6P01G228300	C	T	1	0	downstream_gene_variant	Modifier
Ac6P01G228500	T	C	1	0	downstream_gene_variant	Modifier
Ac6P01G228500	G	A	1	0	downstream_gene_variant	Modifier
Ac6P01G229100	A	G	1	0	downstream_gene_variant	Modifier
Ac6P01G229100	C	T	1	0	downstream_gene_variant	Modifier
Ac6P01G229100	C	T	1	0	downstream_gene_variant	Modifier
Ac6P01G229900	G	C	1	0	downstream_gene_variant	Modifier
Ac6P01G229900	A	G	1	0	downstream_gene_variant	Modifier
Ac6P01G231000	A	G	1	0	downstream_gene_variant	Modifier
Ac6P01G231700	G	A	1	0	downstream_gene_variant	Modifier
Ac6P01G231700	G	A	1	0	downstream_gene_variant	Modifier
Ac6P01G233700	C	T	1	0	downstream_gene_variant	Modifier
Ac6P01G234300	A	C	1	0	downstream_gene_variant	Modifier
Ac6P01G234700	C	T	1	0	downstream_gene_variant	Modifier
Ac6P01G235000	T	C	1	0	downstream_gene_variant	Modifier
Ac6P01G235500	G	A	1	0	downstream_gene_variant	Modifier
Ac6P01G235500	C	T	1	0	downstream_gene_variant	Modifier
Ac6P01G235500	G	A	1	0	downstream_gene_variant	Modifier
Ac6P01G235500	C	T	1	0	downstream_gene_variant	Modifier
Ac6P01G235500	C	A	1	0	downstream_gene_variant	Modifier
Ac6P01G237000	G	C	1	0	downstream_gene_variant	Modifier
Ac6P01G237400	C	T	1	0	downstream_gene_variant	Modifier
Ac6P01G238300	A	G	1	0	downstream_gene_variant	Modifier
Ac6P01G238400	C	T	1	0	downstream_gene_variant	Modifier
Ac6P01G238900	G	A	1	0	downstream_gene_variant	Modifier
Ac6P01G239300	G	A	1	0	downstream_gene_variant	Modifier
Ac6P01G239300	G	A	1	0	downstream_gene_variant	Modifier
Ac6P01G239300	C	T	1	0	downstream_gene_variant	Modifier
Ac6P01G239700	T	G	1	0	downstream_gene_variant	Modifier
Ac6P01G241600	A	G	1	0	downstream_gene_variant	Modifier
Ac6P01G241600	T	C	1	0	downstream_gene_variant	Modifier
Ac6P01G242000	A	T	1	0	downstream_gene_variant	Modifier
Ac6P01G242000	G	A	1	0	downstream_gene_variant	Modifier
Ac6P01G242000	C	T	1	0	downstream_gene_variant	Modifier
Ac6P01G242500	C	A	1	0	downstream_gene_variant	Modifier
Ac6P01G244200	G	A	1	0	downstream_gene_variant	Modifier
Ac6P01G244400	G	A	1	0	downstream_gene_variant	Modifier
Ac6P01G244400	T	A	1	0	downstream_gene_variant	Modifier
Ac6P01G244400	A	G	1	0	downstream_gene_variant	Modifier
[truncated: 5,507 more rows]

## Sheet: InDels_gene
Gene_ID	Ref	Alt	5113	II-30-5	Variant	Impact
Ac6P01G233900	A	AGG	0	1	3_prime_UTR_variant	Modifier
Ac6P01G233900	T	TAC	0	1	3_prime_UTR_variant	Modifier
Ac6P01G474600	GTTTTCGTTTGCTTTTTGGAGTGCAATGGAAGGCGTGCCACCTGCAAATAAACTGGGATTTA	G	0	1	3_prime_UTR_variant	Modifier
Ac6P01G226000	G	GAA	0	1	3_prime_UTR_variant	Modifier
Ac6P01G226000	C	CATTTTGACGAGCCGTTA	0	1	3_prime_UTR_variant	Modifier
Ac6P01G226000	G	GCTTTGCA	0	1	3_prime_UTR_variant	Modifier
Ac6P01G226000	C	CCCAG	0	1	3_prime_UTR_variant	Modifier
Ac6P01G134100	A	AGCTGCAGTTGGAGTT	0	1	3_prime_UTR_variant	Modifier
Ac6P01G134100	T	TTTTTTTTTTTTTTTTTTTTTTGGCGAGG	0	1	3_prime_UTR_variant	Modifier
Ac6P01G265400	A	AGAG	0	1	3_prime_UTR_variant	Modifier
Ac6P01G257800	G	GT	0	1	3_prime_UTR_variant	Modifier
Ac6P01G207800	AGAGTGTCTGAATGTCTCAGGCCGC	A	0	1	3_prime_UTR_variant	Modifier
Ac6P01G383300	T	TTCGCTCTCAAATAGTAAAAACTTAGTTC	0	1	3_prime_UTR_variant	Modifier
Ac6P01G096500	C	CTCGGGCCG	1	0	3_prime_UTR_variant	Modifier
Ac6P01G462900	CCTTAA	C	1	0	3_prime_UTR_variant	Modifier
Ac6P01G509900	A	AGCG	1	0	3_prime_UTR_variant	Modifier
Ac6P01G540300	AGTGAGAAATGTATTGCAATTGGTCCTT	A	1	0	3_prime_UTR_variant	Modifier
Ac6P01G216400	AGT	A	1	0	3_prime_UTR_variant	Modifier
Ac6P01G226000	C	CACTTGCTTTGCATCCCAGACGAAAGAAACTCATTTTGACGAGCCGTTACGCACAAAACTACCAAATTGCACAGCATCCGAAACTAGTAATGCGTCTCTGCA	1	0	3_prime_UTR_variant	Modifier
Ac6P01G165200	T	TTG	1	0	3_prime_UTR_variant	Modifier
Ac6P01G226000	A	AACCCTAAC	1	0	3_prime_UTR_variant	Modifier
Ac6P01G115000	A	AT	1	0	3_prime_UTR_variant	Modifier
Ac6P01G108400	T	TAAC	1	0	3_prime_UTR_variant	Modifier
Ac6P01G134100	C	CTTTTTTTTTTTTTTTT	1	0	3_prime_UTR_variant	Modifier
Ac6P01G155300	ATG	A	1	0	3_prime_UTR_variant	Modifier
Ac6P01G149300	C	CGTTCCTAA	1	0	3_prime_UTR_variant	Modifier
Ac6P01G155300	ATT	A	1	0	3_prime_UTR_variant	Modifier
Ac6P01G483300	TTC	T	1	0	3_prime_UTR_variant	Modifier
Ac6P01G139800	T	TCC	1	0	3_prime_UTR_variant	Modifier
Ac6P01G316700	GT	G	1	0	3_prime_UTR_variant	Modifier
Ac6P01G337200	T	TTGCGAAGGCACTCCATGGTA	1	0	3_prime_UTR_variant	Modifier
Ac6P01G342400	ACATCTGAATACTTGAG	A	1	0	3_prime_UTR_variant	Modifier
Ac6P01G430600	AGGGGG	A	0	1	5_prime_UTR_variant	Modifier
Ac6P01G550600	C	CCGCCCGCCGCTCCGCCCCGT	0	1	5_prime_UTR_variant	Modifier
Ac6P01G434200	G	GC	0	1	5_prime_UTR_variant	Modifier
Ac6P01G434200	T	TG	0	1	5_prime_UTR_variant	Modifier
Ac6P01G489600	C	CGCTCACCTAGTGAGGT	0	1	5_prime_UTR_variant	Modifier
Ac6P01G101600	TGG	T	1	0	5_prime_UTR_variant	Modifier
Ac6P01G300600	G	GGACTCGTTTCCAATTTTTGCGCCGCGGA	1	0	5_prime_UTR_variant	Modifier
Ac6P01G324300	A	AACT	1	0	5_prime_UTR_variant	Modifier
Ac6P01G070500	AGATCT	A	1	0	5_prime_UTR_variant	Modifier
Ac6P01G420300	G	GC	1	0	5_prime_UTR_variant	Modifier
Ac6P01G550600	GCT	G	1	0	5_prime_UTR_variant	Modifier
Ac6P01G550600	C	CATCCT	1	0	5_prime_UTR_variant	Modifier
Ac6P01G550600	CA	C	1	0	5_prime_UTR_variant	Modifier
Ac6P01G496500	AGAC	A	1	0	5_prime_UTR_variant	Modifier
Ac6P01G172900	G	GTGA	1	0	5_prime_UTR_variant	Modifier
Ac6P01G465600	G	GA	1	0	5_prime_UTR_variant	Modifier
Ac6P01G034700	A	AGGT	1	0	5_prime_UTR_variant	Modifier
Ac6P01G465400	CT	C	1	0	5_prime_UTR_variant	Modifier
Ac6P01G550600	CA	C	1	0	5_prime_UTR_variant	Modifier
Ac6P01G550600	GACCCCATCCTCAAGT	G	1	0	5_prime_UTR_variant	Modifier
Ac6P01G250100	CG	C	1	0	5_prime_UTR_variant	Modifier
Ac6P01G034700	A	AG	1	0	5_prime_UTR_variant	Modifier
Ac6P01G070500	G	GT	1	0	5_prime_UTR_variant	Modifier
Ac6P01G070500	C	CTGCAATCT	1	0	5_prime_UTR_variant	Modifier
Ac6P01G432200	C	CTCACCGT	1	0	5_prime_UTR_variant	Modifier
Ac6P01G465400	C	CAT	1	0	5_prime_UTR_variant	Modifier
Ac6P01G181100	C	CCAT	1	0	5_prime_UTR_variant	Modifier
Ac6P01G432200	CA	C	1	0	5_prime_UTR_variant	Modifier
Ac6P01G432200	CGCGGCG	C	1	0	5_prime_UTR_variant	Modifier
Ac6P01G434200	C	CCT	1	0	5_prime_UTR_variant	Modifier
Ac6P01G156400	G	GCA	1	0	5_prime_UTR_variant	Modifier
Ac6P01G038600	TGA	T	1	0	5_prime_UTR_variant	Modifier
Ac6P01G515800	TCCG	T	0	1	conservative_inframe_deletion	Moderate
Ac6P01G087500	GCGCAGC	G	0	1	conservative_inframe_deletion	Moderate
Ac6P01G108400	CGCCGCT	C	0	1	conservative_inframe_deletion	Moderate
Ac6P01G085500	GTATAAC	G	0	1	conservative_inframe_deletion	Moderate
Ac6P01G024700	TACGTGC	T	0	1	conservative_inframe_deletion	Moderate
Ac6P01G496600	CGGCGGCAGGGGAGGCGGCAGGGGTGGCCCCGGT	C	0	1	conservative_inframe_deletion	Moderate
Ac6P01G533600	GCGCTTCGAC	G	0	1	conservative_inframe_deletion	Moderate
Ac6P01G511000	TCTG	T	0	1	conservative_inframe_deletion	Moderate
Ac6P01G386800	CGCAGAACACCGCGGCGGT	C	1	0	conservative_inframe_deletion	Moderate
Ac6P01G431300	CACCCCG	C	1	0	conservative_inframe_deletion	Moderate
Ac6P01G129100	GGTC	G	1	0	conservative_inframe_deletion	Moderate
Ac6P01G093000	AGCT	A	1	0	conservative_inframe_deletion	Moderate
Ac6P01G055300	ATGG	A	1	0	conservative_inframe_deletion	Moderate
Ac6P01G004400	CAAG	C	1	0	conservative_inframe_deletion	Moderate
Ac6P01G351200	TCTC	T	1	0	conservative_inframe_deletion	Moderate
Ac6P01G443800	TGAG	T	1	0	conservative_inframe_deletion	Moderate
Ac6P01G076500	GCCC	G	1	0	conservative_inframe_deletion	Moderate
Ac6P01G076900	TCTTCAC	T	1	0	conservative_inframe_deletion	Moderate
Ac6P01G541000	GCGGCGT	G	1	0	conservative_inframe_deletion	Moderate
Ac6P01G511700	C	CCAG	0	1	conservative_inframe_insertion	Moderate
Ac6P01G518200	T	TCATCAC	0	1	conservative_inframe_insertion	Moderate
Ac6P01G088400	A	ATCT	0	1	conservative_inframe_insertion	Moderate
Ac6P01G310900	A	ACCCTCT	1	0	conservative_inframe_insertion	Moderate
Ac6P01G421800	A	ACGGCGTCGCCGC	1	0	conservative_inframe_insertion	Moderate
Ac6P01G158900	G	GGGCGGA	1	0	conservative_inframe_insertion	Moderate
Ac6P01G312400	T	TTGACAA	1	0	conservative_inframe_insertion	Moderate
Ac6P01G463800	A	AGTG	1	0	conservative_inframe_insertion	Moderate
Ac6P01G492300	A	ACTC	1	0	conservative_inframe_insertion	Moderate
Ac6P01G501000	A	ATGC	1	0	conservative_inframe_insertion	Moderate
Ac6P01G103400	C	CCAAGTA	1	0	conservative_inframe_insertion	Moderate
Ac6P01G496900	T	TGCTGAAAGA	1	0	conservative_inframe_insertion	Moderate
Ac6P01G121500	C	CCTT	1	0	conservative_inframe_insertion	Moderate
Ac6P01G498000	A	AGGT	1	0	conservative_inframe_insertion	Moderate
Ac6P01G090400	T	TGGACGG	1	0	conservative_inframe_insertion	Moderate
Ac6P01G076900	T	TGTTCAAGCTGTCCCC	1	0	conservative_inframe_insertion	Moderate
Ac6P01G528300	G	GGAA	1	0	conservative_inframe_insertion	Moderate
Ac6P01G541100	C	CCTT	1	0	conservative_inframe_insertion	Moderate
Ac6P01G138600	G	GAAGGAA	1	0	conservative_inframe_insertion	Moderate
Ac6P01G033300	G	GGAT	1	0	conservative_inframe_insertion	Moderate
Ac6P01G437000	C	CACT	1	0	conservative_inframe_insertion	Moderate
Ac6P01G541000	G	GGCA	1	0	conservative_inframe_insertion	Moderate
Ac6P01G044200	C	CCATACCCACACATACAACACA	1	0	conservative_inframe_insertion	Moderate
Ac6P01G496800	ACTCCTCCTC	A	0	1	disruptive_inframe_deletion	Moderate
Ac6P01G540100	CAGT	C	0	1	disruptive_inframe_deletion	Moderate
Ac6P01G131500	CTAT	C	0	1	disruptive_inframe_deletion	Moderate
Ac6P01G137500	AGCT	A	0	1	disruptive_inframe_deletion	Moderate
Ac6P01G110400	ACGGCGGCGG	A	0	1	disruptive_inframe_deletion	Moderate
Ac6P01G175100	ATTTGTG	A	0	1	disruptive_inframe_deletion	Moderate
Ac6P01G525000	GGAACACACT	G	0	1	disruptive_inframe_deletion	Moderate
Ac6P01G443800	GGAA	G	0	1	disruptive_inframe_deletion	Moderate
Ac6P01G541100	GGGT	G	0	1	disruptive_inframe_deletion	Moderate
Ac6P01G541600	TTCA	T	0	1	disruptive_inframe_deletion	Moderate
Ac6P01G139000	CAAG	C	0	1	disruptive_inframe_deletion	Moderate
Ac6P01G455900	AAGT	A	1	0	disruptive_inframe_deletion	Moderate
Ac6P01G145300	ACAC	A	1	0	disruptive_inframe_deletion	Moderate
Ac6P01G245800	AGGTGGTGGAGACGTTCTCGGCGACGGACCTGCGCGACTGCCC	A	1	0	disruptive_inframe_deletion	Moderate
Ac6P01G451600	CGAA	C	1	0	disruptive_inframe_deletion	Moderate
Ac6P01G467000	TTGC	T	1	0	disruptive_inframe_deletion	Moderate
Ac6P01G093000	GGTA	G	1	0	disruptive_inframe_deletion	Moderate
Ac6P01G259500	GACGACGCCC	G	1	0	disruptive_inframe_deletion	Moderate
Ac6P01G149800	ATGG	A	1	0	disruptive_inframe_deletion	Moderate
Ac6P01G149800	ATGC	A	1	0	disruptive_inframe_deletion	Moderate
Ac6P01G541700	GGCGCGC	G	1	0	disruptive_inframe_deletion	Moderate
Ac6P01G017600	TCAC	T	1	0	disruptive_inframe_deletion	Moderate
Ac6P01G528200	TCCC	T	1	0	disruptive_inframe_deletion	Moderate
Ac6P01G093000	ACAT	A	1	0	disruptive_inframe_deletion	Moderate
Ac6P01G093000	AGAC	A	1	0	disruptive_inframe_deletion	Moderate
Ac6P01G033300	GACT	G	1	0	disruptive_inframe_deletion	Moderate
Ac6P01G004400	ACTT	A	1	0	disruptive_inframe_deletion	Moderate
Ac6P01G004400	GAGA	G	1	0	disruptive_inframe_deletion	Moderate
Ac6P01G497800	GTTT	G	1	0	disruptive_inframe_deletion	Moderate
Ac6P01G524900	CACA	C	1	0	disruptive_inframe_deletion	Moderate
Ac6P01G096500	TGGA	T	1	0	disruptive_inframe_deletion	Moderate
Ac6P01G436300	GCCGTGA	G	1	0	disruptive_inframe_deletion	Moderate
Ac6P01G425400	CTGATAAACG	C	0	1	disruptive_inframe_deletion&splice_region_variant	Moderate
Ac6P01G003200	C	CTGAAAT	0	1	disruptive_inframe_insertion	Moderate
Ac6P01G526400	A	ACCAGACTCC	0	1	disruptive_inframe_insertion	Moderate
Ac6P01G540100	C	CGCG	0	1	disruptive_inframe_insertion	Moderate
Ac6P01G540100	A	ATCT	0	1	disruptive_inframe_insertion	Moderate
Ac6P01G223600	G	GCCA	0	1	disruptive_inframe_insertion	Moderate
Ac6P01G016600	C	CATA	0	1	disruptive_inframe_insertion	Moderate
Ac6P01G085500	C	CGTTGGT	0	1	disruptive_inframe_insertion	Moderate
Ac6P01G216100	C	CCTA	0	1	disruptive_inframe_insertion	Moderate
Ac6P01G527800	C	CTGT	0	1	disruptive_inframe_insertion	Moderate
Ac6P01G039400	G	GTTTCGAATTTCGATAGCAAGAAAATTTCGATAACTCTCGAAACCT	0	1	disruptive_inframe_insertion	Moderate
Ac6P01G038700	A	AATC	0	1	disruptive_inframe_insertion	Moderate
Ac6P01G037200	T	TCAA	0	1	disruptive_inframe_insertion	Moderate
Ac6P01G100500	G	GGAACACAATGATTGTCCCCCA	0	1	disruptive_inframe_insertion	Moderate
Ac6P01G539100	C	CCTG	0	1	disruptive_inframe_insertion	Moderate
Ac6P01G521000	C	CGGCGGCGGAGTG	1	0	disruptive_inframe_insertion	Moderate
Ac6P01G390700	G	GGACAAC	1	0	disruptive_inframe_insertion	Moderate
Ac6P01G390700	A	ACTG	1	0	disruptive_inframe_insertion	Moderate
Ac6P01G538300	G	GGACCATGAGTAGAACGTTGAATCGCTGGCTTCAGTTTTAACAACCTGTCTGGCTTCAGTTGTCGACACTAGGACCAACACCTTGCCAATGATATCACTGGGGACAATAGTT	1	0	disruptive_inframe_insertion	Moderate
Ac6P01G540100	C	CCGGAAG	1	0	disruptive_inframe_insertion	Moderate
Ac6P01G549600	C	CGAT	1	0	disruptive_inframe_insertion	Moderate
Ac6P01G000900	T	TATG	1	0	disruptive_inframe_insertion	Moderate
Ac6P01G496900	C	CATTTTGCAAGTTTGGGAATCTTACAGAGTTTGGACCTCAGCTACAACAACTTCTGTGGTGTGCTCT	1	0	disruptive_inframe_insertion	Moderate
Ac6P01G002200	A	ATTTCTCTTT	1	0	disruptive_inframe_insertion	Moderate
Ac6P01G467500	A	AGGC	1	0	disruptive_inframe_insertion	Moderate
Ac6P01G033300	A	ACCT	1	0	disruptive_inframe_insertion	Moderate
Ac6P01G454500	T	TCGTGCCGGC	1	0	disruptive_inframe_insertion	Moderate
Ac6P01G497800	A	AAAC	1	0	disruptive_inframe_insertion	Moderate
Ac6P01G004400	A	AGCT	1	0	disruptive_inframe_insertion	Moderate
Ac6P01G006600	A	ATCC	0	1	downstream_gene_variant	Modifier
Ac6P01G070300	G	GA	0	1	downstream_gene_variant	Modifier
Ac6P01G081700	AGG	A	0	1	downstream_gene_variant	Modifier
Ac6P01G118300	GC	G	0	1	downstream_gene_variant	Modifier
Ac6P01G148600	CTTCTAATAATA	C	0	1	downstream_gene_variant	Modifier
Ac6P01G220600	GAT	G	0	1	downstream_gene_variant	Modifier
Ac6P01G252600	AG	A	0	1	downstream_gene_variant	Modifier
Ac6P01G257900	GTC	G	0	1	downstream_gene_variant	Modifier
Ac6P01G279900	AG	A	0	1	downstream_gene_variant	Modifier
Ac6P01G330800	C	CA	0	1	downstream_gene_variant	Modifier
Ac6P01G346500	ACC	A	0	1	downstream_gene_variant	Modifier
Ac6P01G346500	ACCGCATGCTTGTGTGCCTGCAGCCTT	A	0	1	downstream_gene_variant	Modifier
Ac6P01G350200	G	GAACACCTATGGGATCGAGGAGA	0	1	downstream_gene_variant	Modifier
Ac6P01G360500	A	AC	0	1	downstream_gene_variant	Modifier
Ac6P01G544900	C	CTT	0	1	downstream_gene_variant	Modifier
Ac6P01G273900	T	TA	0	1	downstream_gene_variant	Modifier
Ac6P01G421600	G	GAACT	0	1	downstream_gene_variant	Modifier
Ac6P01G002700	C	CAATATTAAGTT	0	1	downstream_gene_variant	Modifier
Ac6P01G071600	AC	A	0	1	downstream_gene_variant	Modifier
Ac6P01G082800	TG	T	0	1	downstream_gene_variant	Modifier
Ac6P01G086500	A	AAGCG	0	1	downstream_gene_variant	Modifier
Ac6P01G086500	G	GT	0	1	downstream_gene_variant	Modifier
Ac6P01G086500	G	GACCCTA	0	1	downstream_gene_variant	Modifier
Ac6P01G109000	A	AT	0	1	downstream_gene_variant	Modifier
Ac6P01G113400	C	CT	0	1	downstream_gene_variant	Modifier
Ac6P01G119200	ATCT	A	0	1	downstream_gene_variant	Modifier
Ac6P01G127600	A	AAT	0	1	downstream_gene_variant	Modifier
Ac6P01G127600	TGA	T	0	1	downstream_gene_variant	Modifier
Ac6P01G149400	T	TA	0	1	downstream_gene_variant	Modifier
Ac6P01G149400	GA	G	0	1	downstream_gene_variant	Modifier
Ac6P01G149400	GGTT	G	0	1	downstream_gene_variant	Modifier
Ac6P01G217900	ACC	A	0	1	downstream_gene_variant	Modifier
Ac6P01G238600	G	GGC	0	1	downstream_gene_variant	Modifier
Ac6P01G257000	C	CACTGGCGGAGCTTCAGCAAGGCCGA	0	1	downstream_gene_variant	Modifier
Ac6P01G257000	T	TGGGC	0	1	downstream_gene_variant	Modifier
Ac6P01G299400	AGAC	A	0	1	downstream_gene_variant	Modifier
Ac6P01G299400	C	CAGA	0	1	downstream_gene_variant	Modifier
Ac6P01G308000	A	AG	0	1	downstream_gene_variant	Modifier
Ac6P01G333400	TTCTCA	T	0	1	downstream_gene_variant	Modifier
Ac6P01G358500	G	GC	0	1	downstream_gene_variant	Modifier
Ac6P01G419100	T	TCCGGGTACCCAGAGGCACCAGAGAGTATGGCCATGGTTTTGGACACTTTAACATGCATGTAACACAA	0	1	downstream_gene_variant	Modifier
Ac6P01G419100	C	CACACTCTCTCATTCAGCAAAGCCTA	0	1	downstream_gene_variant	Modifier
Ac6P01G438200	CT	C	0	1	downstream_gene_variant	Modifier
Ac6P01G520800	A	AAC	0	1	downstream_gene_variant	Modifier
Ac6P01G019800	GATGTCACATGAAAGAAACGGTATTTCAAGAAGTATGA	G	0	1	downstream_gene_variant	Modifier
Ac6P01G028600	TA	T	0	1	downstream_gene_variant	Modifier
Ac6P01G047700	AAAT	A	0	1	downstream_gene_variant	Modifier
Ac6P01G061000	GTA	G	0	1	downstream_gene_variant	Modifier
Ac6P01G066700	TCCA	T	0	1	downstream_gene_variant	Modifier
Ac6P01G182100	TCCATGTGGGC	T	0	1	downstream_gene_variant	Modifier
Ac6P01G196100	TACAGTATTGATGCTACAACCCACATG	T	0	1	downstream_gene_variant	Modifier
Ac6P01G211600	C	CGCACG	0	1	downstream_gene_variant	Modifier
Ac6P01G221200	C	CT	0	1	downstream_gene_variant	Modifier
Ac6P01G221200	A	ACC	0	1	downstream_gene_variant	Modifier
Ac6P01G228600	GCCGAC	G	0	1	downstream_gene_variant	Modifier
Ac6P01G228600	GTT	G	0	1	downstream_gene_variant	Modifier
Ac6P01G246700	TCATCGAACCTATAGGGTCACA	T	0	1	downstream_gene_variant	Modifier
Ac6P01G248100	TCTGGCC	T	0	1	downstream_gene_variant	Modifier
Ac6P01G250100	A	ATC	0	1	downstream_gene_variant	Modifier
Ac6P01G250100	ACG	A	0	1	downstream_gene_variant	Modifier
Ac6P01G257100	CTT	C	0	1	downstream_gene_variant	Modifier
Ac6P01G308000	A	ACCCTG	0	1	downstream_gene_variant	Modifier
Ac6P01G308000	CACGATA	C	0	1	downstream_gene_variant	Modifier
Ac6P01G320000	T	TACACCAACAC	0	1	downstream_gene_variant	Modifier
Ac6P01G321900	GCCC	G	0	1	downstream_gene_variant	Modifier
Ac6P01G322000	C	CCCCG	0	1	downstream_gene_variant	Modifier
Ac6P01G322000	GTGGC	G	0	1	downstream_gene_variant	Modifier
Ac6P01G326600	T	TC	0	1	downstream_gene_variant	Modifier
Ac6P01G336800	TTC	T	0	1	downstream_gene_variant	Modifier
Ac6P01G343300	T	TATTAAGTAACGGAGGGAGTACTAACAAACAGCACTTCACCGG	0	1	downstream_gene_variant	Modifier
Ac6P01G347500	G	GA	0	1	downstream_gene_variant	Modifier
Ac6P01G350900	G	GTC	0	1	downstream_gene_variant	Modifier
Ac6P01G350900	G	GT	0	1	downstream_gene_variant	Modifier
Ac6P01G366300	GGT	G	0	1	downstream_gene_variant	Modifier
Ac6P01G402900	CGT	C	0	1	downstream_gene_variant	Modifier
Ac6P01G413400	A	AGAGTGAATTGC	0	1	downstream_gene_variant	Modifier
Ac6P01G423400	AC	A	0	1	downstream_gene_variant	Modifier
Ac6P01G439900	GT	G	0	1	downstream_gene_variant	Modifier
Ac6P01G441600	G	GTGATACGTCTCCGT	0	1	downstream_gene_variant	Modifier
Ac6P01G451000	T	TC	0	1	downstream_gene_variant	Modifier
Ac6P01G455800	CT	C	0	1	downstream_gene_variant	Modifier
Ac6P01G465100	A	ACTTCCATTAGAATATATTATCTTT	0	1	downstream_gene_variant	Modifier
Ac6P01G467500	GAC	G	0	1	downstream_gene_variant	Modifier
Ac6P01G467500	T	TA	0	1	downstream_gene_variant	Modifier
Ac6P01G469000	GGACAGGGGACAAGCCCATCTGAT	G	0	1	downstream_gene_variant	Modifier
Ac6P01G477500	T	TG	0	1	downstream_gene_variant	Modifier
Ac6P01G477500	A	AG	0	1	downstream_gene_variant	Modifier
Ac6P01G477500	ATC	A	0	1	downstream_gene_variant	Modifier
Ac6P01G505700	TG	T	0	1	downstream_gene_variant	Modifier
Ac6P01G505700	ATTCGGATGACGGGTATTCTGATTCGGACGACGGGTATTCTG	A	0	1	downstream_gene_variant	Modifier
Ac6P01G520800	AGG	A	0	1	downstream_gene_variant	Modifier
Ac6P01G529400	G	GA	0	1	downstream_gene_variant	Modifier
Ac6P01G546800	GGT	G	0	1	downstream_gene_variant	Modifier
Ac6P01G225000	G	GA	0	1	downstream_gene_variant	Modifier
Ac6P01G475600	G	GC	0	1	downstream_gene_variant	Modifier
Ac6P01G107800	A	AGGT	0	1	downstream_gene_variant	Modifier
Ac6P01G107800	TGTTAGCCATGGGAG	T	0	1	downstream_gene_variant	Modifier
Ac6P01G140900	TGA	T	0	1	downstream_gene_variant	Modifier
Ac6P01G224900	A	AG	0	1	downstream_gene_variant	Modifier
Ac6P01G502600	TG	T	0	1	downstream_gene_variant	Modifier
Ac6P01G167900	C	CCCGAAA	0	1	downstream_gene_variant	Modifier
Ac6P01G270900	T	TGTGCGTACTG	0	1	downstream_gene_variant	Modifier
Ac6P01G326100	A	AGGGAGGAAGGATGGAGGT	0	1	downstream_gene_variant	Modifier
Ac6P01G449400	AAT	A	0	1	downstream_gene_variant	Modifier
Ac6P01G219600	T	TGACAC	0	1	downstream_gene_variant	Modifier
Ac6P01G538300	C	CTATA	0	1	downstream_gene_variant	Modifier
Ac6P01G488600	T	TGGGGCTGGAGGGGGCGGAAGAGCGCCAGCCGCCAGGTTGTTGGCG	0	1	downstream_gene_variant	Modifier
Ac6P01G492700	G	GCATAGGA	0	1	downstream_gene_variant	Modifier
Ac6P01G088200	C	CA	0	1	downstream_gene_variant	Modifier
Ac6P01G378700	C	CA	0	1	downstream_gene_variant	Modifier
Ac6P01G176300	T	TAGGCAACAACAAACTCA	0	1	downstream_gene_variant	Modifier
Ac6P01G214900	G	GA	0	1	downstream_gene_variant	Modifier
Ac6P01G006500	GACA	G	0	1	downstream_gene_variant	Modifier
Ac6P01G511800	G	GT	0	1	downstream_gene_variant	Modifier
Ac6P01G298800	C	CAATATGCGGTCCTATCCTAAAGGAACTCGAA	0	1	downstream_gene_variant	Modifier
Ac6P01G321100	TAACC	T	0	1	downstream_gene_variant	Modifier
Ac6P01G373900	C	CAG	0	1	downstream_gene_variant	Modifier
Ac6P01G482800	GGGAA	G	0	1	downstream_gene_variant	Modifier
Ac6P01G487500	T	TGG	0	1	downstream_gene_variant	Modifier
Ac6P01G083400	GCTTGC	G	0	1	downstream_gene_variant	Modifier
Ac6P01G395600	TGC	T	0	1	downstream_gene_variant	Modifier
Ac6P01G521900	AAAG	A	0	1	downstream_gene_variant	Modifier
Ac6P01G164600	T	TAAAC	0	1	downstream_gene_variant	Modifier
Ac6P01G397900	GAA	G	0	1	downstream_gene_variant	Modifier
Ac6P01G451400	GCCAAT	G	0	1	downstream_gene_variant	Modifier
Ac6P01G460500	C	CA	0	1	downstream_gene_variant	Modifier
Ac6P01G284600	ACG	A	0	1	downstream_gene_variant	Modifier
Ac6P01G052100	AT	A	0	1	downstream_gene_variant	Modifier
Ac6P01G488600	T	TAGAAA	0	1	downstream_gene_variant	Modifier
Ac6P01G460100	T	TG	0	1	downstream_gene_variant	Modifier
Ac6P01G488600	A	AAGT	0	1	downstream_gene_variant	Modifier
Ac6P01G177000	CCA	C	0	1	downstream_gene_variant	Modifier
Ac6P01G366700	ACGACTAGGGCCAGGCCCCACCTCTCACATGGGTGGTCTCAACCTGCCCTATCGTTCCGCCACCAAGACCCACTTAGGGGCAGTCAGGATGATCAGTCCCTCCAACCCCCATCTGTGAATCACCTGCGGGTACTCCACGAGCCGACCCGTCTTTAGTATCACATTGCATCATATGTAGCAAGTATTTAAATATCCGCGATCGC	A	0	1	downstream_gene_variant	Modifier
Ac6P01G205400	CACTTGGGACG	C	0	1	downstream_gene_variant	Modifier
Ac6P01G321300	CTCGCCG	C	0	1	downstream_gene_variant	Modifier
Ac6P01G223100	A	AAACTACC	0	1	downstream_gene_variant	Modifier
Ac6P01G083400	G	GCCC	0	1	downstream_gene_variant	Modifier
Ac6P01G250600	G	GA	0	1	downstream_gene_variant	Modifier
Ac6P01G084000	A	AACCAAACT	0	1	downstream_gene_variant	Modifier
Ac6P01G405600	A	AC	0	1	downstream_gene_variant	Modifier
Ac6P01G337800	A	AAAAGGGTCGACAAAAAAATGTTTCAGGAACGTTGATCCAAGGCGAAAGCTTTTTTTAGAAAAGGAGGATCCTCGG	0	1	downstream_gene_variant	Modifier
Ac6P01G439700	T	TATATCCACCACGCAA	0	1	downstream_gene_variant	Modifier
Ac6P01G250000	CGCT	C	0	1	downstream_gene_variant	Modifier
Ac6P01G062200	TC	T	0	1	downstream_gene_variant	Modifier
Ac6P01G181500	C	CTA	0	1	downstream_gene_variant	Modifier
Ac6P01G489300	T	TC	0	1	downstream_gene_variant	Modifier
Ac6P01G494700	G	GAAACAA	0	1	downstream_gene_variant	Modifier
Ac6P01G123300	ATACTCCCTCCGTTTCAAAATATAAGACCTTTTAGAGATTGCACTATGGACTACATACGGATGCACCGTATGTAGTCCATAGTGCAATCTCTAAAAGGTCTTATATTTGGAAACAGAGGGAG	A	0	1	downstream_gene_variant	Modifier
Ac6P01G177000	GCGGGCC	G	0	1	downstream_gene_variant	Modifier
Ac6P01G363000	C	CGGGGGTG	0	1	downstream_gene_variant	Modifier
Ac6P01G363000	GC	G	0	1	downstream_gene_variant	Modifier
Ac6P01G455900	A	AACCGATGCCCTGATGTTACCTAGAGTTTACTT	0	1	downstream_gene_variant	Modifier
Ac6P01G357700	A	AGG	0	1	downstream_gene_variant	Modifier
Ac6P01G177000	TGGGCGCGCGCGCGGC	T	0	1	downstream_gene_variant	Modifier
Ac6P01G271800	T	TCTAGGAAAATGCGAG	0	1	downstream_gene_variant	Modifier
Ac6P01G466900	A	AT	0	1	downstream_gene_variant	Modifier
Ac6P01G466900	T	TTTTG	0	1	downstream_gene_variant	Modifier
Ac6P01G404300	A	AGGGATGAGCGGACAGGCCGCGTTGTCTCCGCGTCAGCTCGCGCGAATAGCGAGGCAGGCGGG	0	1	downstream_gene_variant	Modifier
Ac6P01G404300	A	AGAGACG	0	1	downstream_gene_variant	Modifier
Ac6P01G498900	G	GAAACTAA	0	1	downstream_gene_variant	Modifier
Ac6P01G280200	GC	G	0	1	downstream_gene_variant	Modifier
Ac6P01G447700	A	AG	0	1	downstream_gene_variant	Modifier
Ac6P01G428900	T	TGGTCAACATGCCTGAATATACGTATTGGAAGAA	0	1	downstream_gene_variant	Modifier
Ac6P01G435500	AATTT	A	0	1	downstream_gene_variant	Modifier
Ac6P01G087700	AG	A	0	1	downstream_gene_variant	Modifier
Ac6P01G233000	CCAG	C	0	1	downstream_gene_variant	Modifier
Ac6P01G140700	T	TTCC	0	1	downstream_gene_variant	Modifier
Ac6P01G177000	CGTCG	C	0	1	downstream_gene_variant	Modifier
Ac6P01G387000	T	TTG	0	1	downstream_gene_variant	Modifier
Ac6P01G387000	AAG	A	0	1	downstream_gene_variant	Modifier
Ac6P01G439700	G	GCAT	0	1	downstream_gene_variant	Modifier
Ac6P01G021000	A	AT	0	1	downstream_gene_variant	Modifier
Ac6P01G141900	AT	A	0	1	downstream_gene_variant	Modifier
Ac6P01G081400	GCC	G	0	1	downstream_gene_variant	Modifier
Ac6P01G539600	TGCC	T	0	1	downstream_gene_variant	Modifier
Ac6P01G539600	GA	G	0	1	downstream_gene_variant	Modifier
Ac6P01G300900	TGTAGATCGATGCTATTAAGTTTAATTTGTCTTGAGCATAGCTCCATGGAAAGGTAGCATTGCAAATTTAACA	T	0	1	downstream_gene_variant	Modifier
Ac6P01G222400	AT	A	0	1	downstream_gene_variant	Modifier
Ac6P01G177000	ACGGCC	A	0	1	downstream_gene_variant	Modifier
Ac6P01G300900	TATTTTGGTA	T	0	1	downstream_gene_variant	Modifier
Ac6P01G081400	C	CCAT	0	1	downstream_gene_variant	Modifier
Ac6P01G539600	GC	G	0	1	downstream_gene_variant	Modifier
Ac6P01G458400	A	AC	0	1	downstream_gene_variant	Modifier
Ac6P01G549100	GTGGCCTGGATCTACCGGTCCTCCTCA	G	0	1	downstream_gene_variant	Modifier
Ac6P01G222200	A	AGTCTCCCTT	0	1	downstream_gene_variant	Modifier
Ac6P01G071700	T	TGC	0	1	downstream_gene_variant	Modifier
Ac6P01G494000	G	GT	0	1	downstream_gene_variant	Modifier
Ac6P01G003900	A	AG	0	1	downstream_gene_variant	Modifier
Ac6P01G271700	C	CT	0	1	downstream_gene_variant	Modifier
Ac6P01G460700	C	CGAACCCAG	0	1	downstream_gene_variant	Modifier
Ac6P01G290100	A	AGGTGAAACTAC	0	1	downstream_gene_variant	Modifier
Ac6P01G305900	AG	A	0	1	downstream_gene_variant	Modifier
Ac6P01G250000	C	CCA	0	1	downstream_gene_variant	Modifier
Ac6P01G539600	G	GTTAA	0	1	downstream_gene_variant	Modifier
Ac6P01G177000	GGCCTCGAC	G	0	1	downstream_gene_variant	Modifier
Ac6P01G333200	CGTTAACGACGGT	C	0	1	downstream_gene_variant	Modifier
Ac6P01G363000	C	CGCT	0	1	downstream_gene_variant	Modifier
Ac6P01G135000	CT	C	0	1	downstream_gene_variant	Modifier
Ac6P01G177000	ACGGGCGCACGGCCATGGG	A	0	1	downstream_gene_variant	Modifier
Ac6P01G323600	G	GTC	0	1	downstream_gene_variant	Modifier
Ac6P01G460700	G	GAAACGT	0	1	downstream_gene_variant	Modifier
Ac6P01G455300	T	TCACTACCGGATCAGGCTCGCTGTCGACGGCCTAGGCTATGCCGACGGCCCCCGTCAGCATATATAGAGGTATGCCGACGGCCTA	0	1	downstream_gene_variant	Modifier
Ac6P01G068500	AAAAAT	A	0	1	downstream_gene_variant	Modifier
Ac6P01G508800	T	TTTGCGACTGGTCG	0	1	downstream_gene_variant	Modifier
Ac6P01G326800	G	GCCCTTGC	0	1	downstream_gene_variant	Modifier
Ac6P01G549100	ACGACGACGG	A	0	1	downstream_gene_variant	Modifier
Ac6P01G062200	C	CAA	0	1	downstream_gene_variant	Modifier
Ac6P01G006700	AAAT	A	0	1	downstream_gene_variant	Modifier
Ac6P01G320000	A	ACGATGAGAAAGCCTAATCTCAC	0	1	downstream_gene_variant	Modifier
Ac6P01G182000	T	TGATACGTTCATTTTGCATCATGTTTTCCTACTGTTATTTATAATG	0	1	downstream_gene_variant	Modifier
Ac6P01G204800	A	AAATAAG	0	1	downstream_gene_variant	Modifier
Ac6P01G071700	G	GC	0	1	downstream_gene_variant	Modifier
Ac6P01G318200	G	GAA	0	1	downstream_gene_variant	Modifier
Ac6P01G211600	C	CCACAA	0	1	downstream_gene_variant	Modifier
Ac6P01G094800	T	TGA	0	1	downstream_gene_variant	Modifier
Ac6P01G331500	G	GGGGCAGCCCGGTGCATGTAGCTCCCGCTTGCGCAGGGTCCGGGGAAGCGTCCGACCACTT	0	1	downstream_gene_variant	Modifier
Ac6P01G100300	AAC	A	0	1	downstream_gene_variant	Modifier
Ac6P01G185500	GA	G	0	1	downstream_gene_variant	Modifier
Ac6P01G185500	TCATAAATTTTAAAAACAAA	T	0	1	downstream_gene_variant	Modifier
Ac6P01G190900	A	AT	0	1	downstream_gene_variant	Modifier
Ac6P01G344800	C	CTGAAAGCACATTTGCTCCCTTGGCGGTTTTGGTAATTAATG	0	1	downstream_gene_variant	Modifier
Ac6P01G382300	GCGC	G	0	1	downstream_gene_variant	Modifier
Ac6P01G513500	G	GGCTC	0	1	downstream_gene_variant	Modifier
Ac6P01G070600	G	GATCGAGCCAATCCCCCGGGTATGCGCCGCATCAACCC	0	1	downstream_gene_variant	Modifier
Ac6P01G177000	GGCGCGATGGGCGAACGGCCACA	G	0	1	downstream_gene_variant	Modifier
Ac6P01G411100	AT	A	0	1	downstream_gene_variant	Modifier
Ac6P01G177000	GT	G	0	1	downstream_gene_variant	Modifier
Ac6P01G162600	ACCAT	A	0	1	downstream_gene_variant	Modifier
Ac6P01G190900	TGCG	T	0	1	downstream_gene_variant	Modifier
Ac6P01G333200	CG	C	0	1	downstream_gene_variant	Modifier
Ac6P01G244500	G	GCTA	0	1	downstream_gene_variant	Modifier
Ac6P01G411100	GC	G	0	1	downstream_gene_variant	Modifier
Ac6P01G240300	G	GT	0	1	downstream_gene_variant	Modifier
Ac6P01G314000	C	CTGAATTGGGCAAGCAGCCGGGTGCGGCAAGCCGGCAATCCCCTTTTGGCCAGGCGGTCTTGTGG	0	1	downstream_gene_variant	Modifier
Ac6P01G147500	A	AGTT	0	1	downstream_gene_variant	Modifier
Ac6P01G450900	TTTTC	T	0	1	downstream_gene_variant	Modifier
Ac6P01G465700	CGA	C	0	1	downstream_gene_variant	Modifier
Ac6P01G415100	T	TTA	0	1	downstream_gene_variant	Modifier
Ac6P01G208300	C	CA	0	1	downstream_gene_variant	Modifier
Ac6P01G165700	AC	A	0	1	downstream_gene_variant	Modifier
Ac6P01G415100	ATG	A	0	1	downstream_gene_variant	Modifier
Ac6P01G535400	C	CT	0	1	downstream_gene_variant	Modifier
Ac6P01G455200	G	GGA	0	1	downstream_gene_variant	Modifier
Ac6P01G438800	C	CATTCCATGTGGAATGGAA	0	1	downstream_gene_variant	Modifier
Ac6P01G450900	AT	A	0	1	downstream_gene_variant	Modifier
Ac6P01G519300	CAG	C	0	1	downstream_gene_variant	Modifier
Ac6P01G290100	C	CAA	0	1	downstream_gene_variant	Modifier
Ac6P01G439800	G	GTTGTGACGCCCC	0	1	downstream_gene_variant	Modifier
Ac6P01G087700	G	GTC	0	1	downstream_gene_variant	Modifier
Ac6P01G523600	G	GT	0	1	downstream_gene_variant	Modifier
Ac6P01G064500	T	TC	0	1	downstream_gene_variant	Modifier
Ac6P01G066300	A	AG	0	1	downstream_gene_variant	Modifier
Ac6P01G037500	GT	G	0	1	downstream_gene_variant	Modifier
Ac6P01G144800	TCAGTCGTTTCAGACTAACTCTGTGG	T	0	1	downstream_gene_variant	Modifier
Ac6P01G278300	C	CCGCGAT	0	1	downstream_gene_variant	Modifier
Ac6P01G286300	CT	C	0	1	downstream_gene_variant	Modifier
Ac6P01G247600	T	TG	0	1	downstream_gene_variant	Modifier
Ac6P01G182400	G	GAGGACTGAGCGATAGCTCAGTGGCAAGGAGTAGCGGTGGCTACCCTGCCC	0	1	downstream_gene_variant	Modifier
Ac6P01G278300	G	GAC	0	1	downstream_gene_variant	Modifier
Ac6P01G325900	CGGCG	C	0	1	downstream_gene_variant	Modifier
Ac6P01G519000	G	GTCTCTACTCC	0	1	downstream_gene_variant	Modifier
Ac6P01G404400	T	TTC	0	1	downstream_gene_variant	Modifier
Ac6P01G360500	C	CT	0	1	downstream_gene_variant	Modifier
Ac6P01G421200	AG	A	0	1	downstream_gene_variant	Modifier
Ac6P01G058000	TC	T	0	1	downstream_gene_variant	Modifier
Ac6P01G089400	CCA	C	0	1	downstream_gene_variant	Modifier
Ac6P01G094800	A	AT	0	1	downstream_gene_variant	Modifier
Ac6P01G127900	G	GA	0	1	downstream_gene_variant	Modifier
Ac6P01G149600	T	TTGGCATGTACACTGCTG	0	1	downstream_gene_variant	Modifier
Ac6P01G184700	TTATTA	T	0	1	downstream_gene_variant	Modifier
Ac6P01G222500	T	TAG	0	1	downstream_gene_variant	Modifier
Ac6P01G223900	TATCATTCGTGTA	T	0	1	downstream_gene_variant	Modifier
Ac6P01G241300	TGC	T	0	1	downstream_gene_variant	Modifier
Ac6P01G257100	CCCAA	C	0	1	downstream_gene_variant	Modifier
Ac6P01G264200	CT	C	0	1	downstream_gene_variant	Modifier
Ac6P01G317900	CCGT	C	0	1	downstream_gene_variant	Modifier
Ac6P01G381700	GTA	G	0	1	downstream_gene_variant	Modifier
Ac6P01G381800	GC	G	0	1	downstream_gene_variant	Modifier
Ac6P01G507300	GT	G	0	1	downstream_gene_variant	Modifier
Ac6P01G507300	T	TTTC	0	1	downstream_gene_variant	Modifier
Ac6P01G524800	T	TGCTCTTTCTGCCTTGAGTTAGAGATTA	0	1	downstream_gene_variant	Modifier
Ac6P01G548200	C	CA	0	1	downstream_gene_variant	Modifier
Ac6P01G038900	A	AT	0	1	downstream_gene_variant	Modifier
Ac6P01G038900	CAGGA	C	0	1	downstream_gene_variant	Modifier
Ac6P01G107800	GTGTGAAT	G	0	1	downstream_gene_variant	Modifier
Ac6P01G107800	T	TGC	0	1	downstream_gene_variant	Modifier
Ac6P01G168600	GAGGC	G	0	1	downstream_gene_variant	Modifier
Ac6P01G222500	GTCCA	G	0	1	downstream_gene_variant	Modifier
Ac6P01G240800	GT	G	0	1	downstream_gene_variant	Modifier
Ac6P01G273600	C	CT	0	1	downstream_gene_variant	Modifier
Ac6P01G327500	GT	G	0	1	downstream_gene_variant	Modifier
Ac6P01G364300	A	ACTTCCTCCGTTCCTAAATATTTGTCTTTGTAGAGATTTCACTATGAACCAC	0	1	downstream_gene_variant	Modifier
Ac6P01G371300	A	ATGAACTTTTTTCAATATCAT	0	1	downstream_gene_variant	Modifier
Ac6P01G512600	AGCAT	A	0	1	downstream_gene_variant	Modifier
Ac6P01G094800	T	TAAA	0	1	downstream_gene_variant	Modifier
Ac6P01G094800	C	CAT	0	1	downstream_gene_variant	Modifier
Ac6P01G285700	AG	A	0	1	downstream_gene_variant	Modifier
Ac6P01G285700	ACGGCAAAGCTCCTAATAGCAG	A	0	1	downstream_gene_variant	Modifier
Ac6P01G396800	TC	T	0	1	downstream_gene_variant	Modifier
Ac6P01G058000	TC	T	0	1	downstream_gene_variant	Modifier
Ac6P01G283900	TC	T	0	1	downstream_gene_variant	Modifier
Ac6P01G021900	A	AC	0	1	downstream_gene_variant	Modifier
Ac6P01G061300	AAC	A	0	1	downstream_gene_variant	Modifier
Ac6P01G094800	G	GA	0	1	downstream_gene_variant	Modifier
Ac6P01G144100	GGACCTGGATTGGAACTC	G	0	1	downstream_gene_variant	Modifier
Ac6P01G181500	T	TTTCTCCAAAA	0	1	downstream_gene_variant	Modifier
Ac6P01G200700	T	TC	0	1	downstream_gene_variant	Modifier
Ac6P01G214400	T	TCACCAC	0	1	downstream_gene_variant	Modifier
Ac6P01G313100	T	TG	0	1	downstream_gene_variant	Modifier
Ac6P01G330700	C	CT	0	1	downstream_gene_variant	Modifier
Ac6P01G330700	C	CCA	0	1	downstream_gene_variant	Modifier
Ac6P01G330700	A	AATAATC	0	1	downstream_gene_variant	Modifier
Ac6P01G352200	A	ATCAAGAGAGCCGCGACGCGCGGGAGCAGCGCGGCT	0	1	downstream_gene_variant	Modifier
Ac6P01G360500	AATCC	A	0	1	downstream_gene_variant	Modifier
Ac6P01G360500	TGGCGGTAGGTTACCAGAC	T	0	1	downstream_gene_variant	Modifier
Ac6P01G483300	GGT	G	0	1	downstream_gene_variant	Modifier
Ac6P01G195300	A	AC	0	1	downstream_gene_variant	Modifier
Ac6P01G336400	G	GTTT	0	1	downstream_gene_variant	Modifier
Ac6P01G068300	AAAGT	A	0	1	downstream_gene_variant	Modifier
Ac6P01G184900	ACAAGT	A	0	1	downstream_gene_variant	Modifier
Ac6P01G268800	G	GA	0	1	downstream_gene_variant	Modifier
Ac6P01G318200	G	GT	0	1	downstream_gene_variant	Modifier
Ac6P01G385700	C	CAA	0	1	downstream_gene_variant	Modifier
Ac6P01G385700	G	GT	0	1	downstream_gene_variant	Modifier
Ac6P01G524800	A	AAAG	0	1	downstream_gene_variant	Modifier
Ac6P01G004700	GCAGC	G	0	1	downstream_gene_variant	Modifier
Ac6P01G006600	ATAG	A	0	1	downstream_gene_variant	Modifier
Ac6P01G012100	TA	T	0	1	downstream_gene_variant	Modifier
Ac6P01G042600	G	GCC	0	1	downstream_gene_variant	Modifier
Ac6P01G057400	C	CA	0	1	downstream_gene_variant	Modifier
Ac6P01G070300	CCG	C	0	1	downstream_gene_variant	Modifier
Ac6P01G144100	CTGAAGTTGGCA	C	0	1	downstream_gene_variant	Modifier
Ac6P01G155100	TCA	T	0	1	downstream_gene_variant	Modifier
Ac6P01G165700	T	TGTCACCCCAAA	0	1	downstream_gene_variant	Modifier
Ac6P01G165700	T	TA	0	1	downstream_gene_variant	Modifier
Ac6P01G195500	GGC	G	0	1	downstream_gene_variant	Modifier
Ac6P01G195500	ATGCAGGC	A	0	1	downstream_gene_variant	Modifier
Ac6P01G197100	CT	C	0	1	downstream_gene_variant	Modifier
Ac6P01G224900	AT	A	0	1	downstream_gene_variant	Modifier
Ac6P01G225000	T	TG	0	1	downstream_gene_variant	Modifier
Ac6P01G241300	A	AAT	0	1	downstream_gene_variant	Modifier
Ac6P01G271700	T	TCACAAGCTTTTG	0	1	downstream_gene_variant	Modifier
Ac6P01G271900	GCC	G	0	1	downstream_gene_variant	Modifier
Ac6P01G286500	A	AGTG	0	1	downstream_gene_variant	Modifier
Ac6P01G286500	C	CGGCGGAGT	0	1	downstream_gene_variant	Modifier
Ac6P01G302600	C	CCTCG	0	1	downstream_gene_variant	Modifier
Ac6P01G313100	C	CA	0	1	downstream_gene_variant	Modifier
Ac6P01G326600	GGCGT	G	0	1	downstream_gene_variant	Modifier
Ac6P01G327500	T	TCGGCA	0	1	downstream_gene_variant	Modifier
Ac6P01G332400	C	CG	0	1	downstream_gene_variant	Modifier
Ac6P01G438200	G	GGAA	0	1	downstream_gene_variant	Modifier
Ac6P01G446800	T	TA	0	1	downstream_gene_variant	Modifier
Ac6P01G451800	TC	T	0	1	downstream_gene_variant	Modifier
Ac6P01G502400	T	TA	0	1	downstream_gene_variant	Modifier
Ac6P01G510800	GC	G	0	1	downstream_gene_variant	Modifier
Ac6P01G526100	TTTC	T	0	1	downstream_gene_variant	Modifier
Ac6P01G448900	GTA	G	0	1	downstream_gene_variant	Modifier
Ac6P01G149600	AT	A	0	1	downstream_gene_variant	Modifier
Ac6P01G203800	GT	G	0	1	downstream_gene_variant	Modifier
Ac6P01G308300	T	TGC	0	1	downstream_gene_variant	Modifier
Ac6P01G038900	G	GCCGGC	0	1	downstream_gene_variant	Modifier
Ac6P01G530300	G	GTGTGTGTGTGTGTGTGTGTGTGC	0	1	downstream_gene_variant	Modifier
Ac6P01G019800	C	CTCGATGATGAA	0	1	downstream_gene_variant	Modifier
Ac6P01G355700	G	GCATGGGAGGAGGCATGGGAGGTGC	0	1	downstream_gene_variant	Modifier
Ac6P01G153400	G	GTTACA	0	1	downstream_gene_variant	Modifier
Ac6P01G211600	C	CCAGTACTT	0	1	downstream_gene_variant	Modifier
Ac6P01G165100	TC	T	0	1	downstream_gene_variant	Modifier
Ac6P01G165100	TCG	T	0	1	downstream_gene_variant	Modifier
Ac6P01G165100	A	AT	0	1	downstream_gene_variant	Modifier
Ac6P01G145300	ACGCCTTGGCCTTGG	A	0	1	downstream_gene_variant	Modifier
Ac6P01G144700	C	CTAG	0	1	downstream_gene_variant	Modifier
Ac6P01G183300	C	CGTGGTCCAGGTGTCAAATCGGACGGCTGCTCAACGCCTCATCCAACGGCCTGCGATGCGGTTCACA	0	1	downstream_gene_variant	Modifier
Ac6P01G255900	GGCTTTGGGC	G	0	1	downstream_gene_variant	Modifier
Ac6P01G349700	T	TCTCAATTTGAACTTTGCAAGTTTAGATTA	0	1	downstream_gene_variant	Modifier
Ac6P01G082500	T	TCACTACTGGAATTTGTCTATACGCCGGGTGCAAGGCTCTTTGCCGA	0	1	downstream_gene_variant	Modifier
Ac6P01G505500	C	CAT	0	1	downstream_gene_variant	Modifier
Ac6P01G066300	T	TTGTTCG	0	1	downstream_gene_variant	Modifier
Ac6P01G349700	A	AC	0	1	downstream_gene_variant	Modifier
Ac6P01G394700	TTATTAGACCTAGCCTCTCGACAAACCTCTCGATGACAAGACAACCCTTG	T	0	1	downstream_gene_variant	Modifier
Ac6P01G267300	C	CACGGCGAGTG	0	1	downstream_gene_variant	Modifier
Ac6P01G147500	TC	T	0	1	downstream_gene_variant	Modifier
Ac6P01G147500	TTTC	T	0	1	downstream_gene_variant	Modifier
Ac6P01G147500	TTC	T	0	1	downstream_gene_variant	Modifier
Ac6P01G182900	AC	A	0	1	downstream_gene_variant	Modifier
Ac6P01G273800	A	AAAGTTCACGCATTTT	0	1	downstream_gene_variant	Modifier
Ac6P01G147500	AATG	A	0	1	downstream_gene_variant	Modifier
Ac6P01G531400	TTA	T	0	1	downstream_gene_variant	Modifier
Ac6P01G454800	AGAGGTC	A	0	1	downstream_gene_variant	Modifier
Ac6P01G191100	AG	A	0	1	downstream_gene_variant	Modifier
Ac6P01G178500	AGAATGTTGGTTTGTTTGATAG	A	0	1	downstream_gene_variant	Modifier
Ac6P01G393200	A	AGACAGCTCGTTGAATTTAGAGATATGTTGTGGGATATCCGGT	0	1	downstream_gene_variant	Modifier
Ac6P01G306500	AC	A	0	1	downstream_gene_variant	Modifier
Ac6P01G114100	TCTCCTCCATCGGAATGCTCCGAGACCTCAGGCGTCTCGAGCTCTATCGGGGGCGTGGATGCATTGACACTGACAGCCAGCTGGA	T	0	1	downstream_gene_variant	Modifier
Ac6P01G072300	T	TTCGCTTATTTTTCCTCTTTGAATTGTGAGGGTATGAAGAGCCGAGA	0	1	downstream_gene_variant	Modifier
Ac6P01G095500	G	GTTCTACTAT	0	1	downstream_gene_variant	Modifier
Ac6P01G151100	CCA	C	0	1	downstream_gene_variant	Modifier
Ac6P01G160300	A	AC	0	1	downstream_gene_variant	Modifier
Ac6P01G178200	TA	T	0	1	downstream_gene_variant	Modifier
Ac6P01G184900	A	AGG	0	1	downstream_gene_variant	Modifier
Ac6P01G219500	CCA	C	0	1	downstream_gene_variant	Modifier
Ac6P01G286000	T	TTCTTAGTTAGCAGATTTGTCATGCTGTCGATAGTTTACTGAAC	0	1	downstream_gene_variant	Modifier
Ac6P01G294500	A	AT	0	1	downstream_gene_variant	Modifier
Ac6P01G345500	T	TAAGAAGTTAACCGATGAGCGAATGCCACCGGCTAATTCCCCTCA	0	1	downstream_gene_variant	Modifier
Ac6P01G346500	ATC	A	0	1	downstream_gene_variant	Modifier
Ac6P01G394400	AAAC	A	0	1	downstream_gene_variant	Modifier
Ac6P01G467300	GA	G	0	1	downstream_gene_variant	Modifier
Ac6P01G024600	AT	A	0	1	downstream_gene_variant	Modifier
Ac6P01G065600	G	GACGTCGGCGTGCACACGGACGGACATGACGACACCCATCATCACGTCGCCTAC	0	1	downstream_gene_variant	Modifier
Ac6P01G073000	GATATATATATATATATATAT	G	0	1	downstream_gene_variant	Modifier
Ac6P01G107800	T	TC	0	1	downstream_gene_variant	Modifier
Ac6P01G201200	TA	T	0	1	downstream_gene_variant	Modifier
Ac6P01G383300	C	CCTCGCTAATGAAGTGG	0	1	downstream_gene_variant	Modifier
Ac6P01G509700	C	CTGTT	0	1	downstream_gene_variant	Modifier
Ac6P01G021900	C	CGTG	0	1	downstream_gene_variant	Modifier
Ac6P01G027400	A	ATCAT	0	1	downstream_gene_variant	Modifier
Ac6P01G033300	GATTCGCA	G	0	1	downstream_gene_variant	Modifier
Ac6P01G035400	G	GC	0	1	downstream_gene_variant	Modifier
Ac6P01G071000	GAAT	G	0	1	downstream_gene_variant	Modifier
Ac6P01G093600	ACTACT	A	0	1	downstream_gene_variant	Modifier
Ac6P01G148600	G	GAT	0	1	downstream_gene_variant	Modifier
Ac6P01G189900	GGT	G	0	1	downstream_gene_variant	Modifier
Ac6P01G217000	C	CAACTAA	0	1	downstream_gene_variant	Modifier
Ac6P01G228200	TC	T	0	1	downstream_gene_variant	Modifier
Ac6P01G259000	C	CTGATA	0	1	downstream_gene_variant	Modifier
Ac6P01G343600	TA	T	0	1	downstream_gene_variant	Modifier
Ac6P01G384100	GC	G	0	1	downstream_gene_variant	Modifier
Ac6P01G427000	C	CGCCGGTGCTAATTTTGGCGTGGGGGAGGGGGCTCCGGTTCCCAGCCGTGGGCG	0	1	downstream_gene_variant	Modifier
Ac6P01G033500	G	GACAGCATTAAATATTCCTGCGAAAAGAGAAT	0	1	downstream_gene_variant	Modifier
Ac6P01G069400	TA	T	0	1	downstream_gene_variant	Modifier
Ac6P01G148600	C	CACAT	0	1	downstream_gene_variant	Modifier
Ac6P01G168600	TCTTGTAC	T	0	1	downstream_gene_variant	Modifier
Ac6P01G243900	G	GT	0	1	downstream_gene_variant	Modifier
Ac6P01G330200	TCGGC	T	0	1	downstream_gene_variant	Modifier
Ac6P01G282200	CA	C	0	1	downstream_gene_variant	Modifier
Ac6P01G420000	G	GA	0	1	downstream_gene_variant	Modifier
Ac6P01G423900	ACGTGGCG	A	0	1	downstream_gene_variant	Modifier
Ac6P01G004700	C	CG	0	1	downstream_gene_variant	Modifier
Ac6P01G043000	G	GGTTACACCAGTACCA	0	1	downstream_gene_variant	Modifier
Ac6P01G043400	AGTG	A	0	1	downstream_gene_variant	Modifier
Ac6P01G093600	ATT	A	0	1	downstream_gene_variant	Modifier
Ac6P01G093600	GTAGTTTT	G	0	1	downstream_gene_variant	Modifier
Ac6P01G260500	TCGACGGCAGC	T	0	1	downstream_gene_variant	Modifier
Ac6P01G285100	G	GTA	0	1	downstream_gene_variant	Modifier
Ac6P01G321400	C	CGTCG	0	1	downstream_gene_variant	Modifier
Ac6P01G350900	CT	C	0	1	downstream_gene_variant	Modifier
Ac6P01G385000	A	ATCC	0	1	downstream_gene_variant	Modifier
Ac6P01G399400	C	CAG	0	1	downstream_gene_variant	Modifier
Ac6P01G476700	GCC	G	0	1	downstream_gene_variant	Modifier
Ac6P01G512600	GCC	G	0	1	downstream_gene_variant	Modifier
Ac6P01G065100	A	AT	0	1	downstream_gene_variant	Modifier
Ac6P01G065100	A	ACCCCCC	0	1	downstream_gene_variant	Modifier
Ac6P01G336400	T	TCGGCGCG	0	1	downstream_gene_variant	Modifier
Ac6P01G336400	A	AGGCGGCAGCGGCG	0	1	downstream_gene_variant	Modifier
Ac6P01G336400	C	CG	0	1	downstream_gene_variant	Modifier
Ac6P01G336400	A	AGCCCATTGAT	0	1	downstream_gene_variant	Modifier
Ac6P01G200700	CAAATTAATTGTTA	C	0	1	downstream_gene_variant	Modifier
Ac6P01G203800	TGGTGATGACAAC	T	0	1	downstream_gene_variant	Modifier
Ac6P01G204200	GAAATATGAAATAACCCTGAATCTAGTCAAACTCGGTAGTAC	G	0	1	downstream_gene_variant	Modifier
Ac6P01G224900	AATGT	A	0	1	downstream_gene_variant	Modifier
Ac6P01G224900	GATTTGAATGATGAGCATGATTGCAATGTTGCTAGTATAAATTCTTTGAATATCCATGATGCTAGTGATA	G	0	1	downstream_gene_variant	Modifier
Ac6P01G272300	AT	A	0	1	downstream_gene_variant	Modifier
Ac6P01G360500	TACCGCCA	T	0	1	downstream_gene_variant	Modifier
Ac6P01G378800	GC	G	0	1	downstream_gene_variant	Modifier
Ac6P01G449200	T	TC	0	1	downstream_gene_variant	Modifier
Ac6P01G476300	TTACCTTTGAAG	T	0	1	downstream_gene_variant	Modifier
Ac6P01G522500	A	AAAAC	0	1	downstream_gene_variant	Modifier
Ac6P01G548100	GGA	G	0	1	downstream_gene_variant	Modifier
Ac6P01G277600	TA	T	0	1	downstream_gene_variant	Modifier
Ac6P01G107800	GGGC	G	0	1	downstream_gene_variant	Modifier
Ac6P01G201200	AAAC	A	0	1	downstream_gene_variant	Modifier
Ac6P01G107800	A	ATG	0	1	downstream_gene_variant	Modifier
Ac6P01G220300	C	CA	0	1	downstream_gene_variant	Modifier
Ac6P01G425900	CG	C	0	1	downstream_gene_variant	Modifier
Ac6P01G344500	AC	A	0	1	downstream_gene_variant	Modifier
Ac6P01G360900	GCA	G	0	1	downstream_gene_variant	Modifier
Ac6P01G407000	A	ACATG	0	1	downstream_gene_variant	Modifier
Ac6P01G022700	AATATTGTGTGTTGTATACTATTGGCATCAGTTTATTGCAGACTACAT	A	0	1	downstream_gene_variant	Modifier
Ac6P01G097000	CTCGG	C	0	1	downstream_gene_variant	Modifier
Ac6P01G107800	GGAT	G	0	1	downstream_gene_variant	Modifier
Ac6P01G336800	A	AT	0	1	downstream_gene_variant	Modifier
Ac6P01G165100	CTTT	C	0	1	downstream_gene_variant	Modifier
Ac6P01G058500	C	CATT	0	1	downstream_gene_variant	Modifier
Ac6P01G147500	T	TATA	0	1	downstream_gene_variant	Modifier
Ac6P01G139100	GTATAGAGT	G	0	1	downstream_gene_variant	Modifier
Ac6P01G058300	ATG	A	0	1	downstream_gene_variant	Modifier
Ac6P01G509700	C	CT	0	1	downstream_gene_variant	Modifier
Ac6P01G039100	GT	G	0	1	downstream_gene_variant	Modifier
Ac6P01G465500	T	TTG	0	1	downstream_gene_variant	Modifier
Ac6P01G211200	A	ATT	0	1	downstream_gene_variant	Modifier
Ac6P01G492800	A	ATAAAATGTAT	0	1	downstream_gene_variant	Modifier
Ac6P01G515100	A	ACGTCGT	0	1	downstream_gene_variant	Modifier
Ac6P01G291500	TG	T	0	1	downstream_gene_variant	Modifier
Ac6P01G197900	AT	A	0	1	downstream_gene_variant	Modifier
Ac6P01G228200	GT	G	0	1	downstream_gene_variant	Modifier
Ac6P01G195400	AG	A	0	1	downstream_gene_variant	Modifier
Ac6P01G326600	C	CCAA	0	1	downstream_gene_variant	Modifier
Ac6P01G109300	G	GT	0	1	downstream_gene_variant	Modifier
Ac6P01G162300	G	GCTTGCAGCACCGGCGGAAGCGGGGAAAGCCGGTGACTGA	0	1	downstream_gene_variant	Modifier
Ac6P01G203800	GCAA	G	0	1	downstream_gene_variant	Modifier
Ac6P01G203800	TATCCATGCTATCCAATTGGAGCCAATCTTTCGCGACCCAAAGCTTAAGCATCGTTACGAAGGCCATTGCTTTCCTATGCACCGTCGTCGTGCTAGACATGTTTGTCCACAACTCCTTGATCGATCGTTCCACCGGCCAAGTGGC	T	0	1	downstream_gene_variant	Modifier
Ac6P01G272300	A	AGG	0	1	downstream_gene_variant	Modifier
Ac6P01G434200	GCTAAAAATAATATAGACGGCAAACATCTCCCTTTGCCGTCTGCCAACAAAATAATAGACGGCAAAATTCTTTGCCGTCTGTTATTTGTTTGGCAGACGGTAAAGCGAGTTGTTTCCCGTCTT	G	0	1	downstream_gene_variant	Modifier
Ac6P01G095900	A	ACCCAAAGGTGAGAGAGGCTTTTCAGCACCCGAGTGT	0	1	downstream_gene_variant	Modifier
Ac6P01G005900	TGGGGG	T	0	1	downstream_gene_variant	Modifier
Ac6P01G055000	TG	T	0	1	downstream_gene_variant	Modifier
Ac6P01G005900	G	GATGTGTT	0	1	downstream_gene_variant	Modifier
Ac6P01G071700	TAGTATAACCCAACCAACTGGTGCAAATTAGGTAAAC	T	0	1	downstream_gene_variant	Modifier
Ac6P01G114800	GCTATAGA	G	0	1	downstream_gene_variant	Modifier
Ac6P01G123900	G	GCATC	0	1	downstream_gene_variant	Modifier
Ac6P01G232500	T	TTTCTCCCTCC	0	1	downstream_gene_variant	Modifier
Ac6P01G245700	CTGGGAGCATCTTCTT	C	0	1	downstream_gene_variant	Modifier
Ac6P01G248400	G	GTT	0	1	downstream_gene_variant	Modifier
Ac6P01G330200	T	TA	0	1	downstream_gene_variant	Modifier
Ac6P01G434900	AT	A	0	1	downstream_gene_variant	Modifier
Ac6P01G456200	CTCCG	C	0	1	downstream_gene_variant	Modifier
Ac6P01G238700	A	ACAT	0	1	downstream_gene_variant	Modifier
Ac6P01G000300	AT	A	0	1	downstream_gene_variant	Modifier
Ac6P01G234300	T	TAGACTG	0	1	downstream_gene_variant	Modifier
Ac6P01G261100	ATCTTAAGAT	A	0	1	downstream_gene_variant	Modifier
Ac6P01G271700	T	TTTTCGTAGTACTCTTTGAG	0	1	downstream_gene_variant	Modifier
Ac6P01G336400	C	CCCA	0	1	downstream_gene_variant	Modifier
Ac6P01G458400	TTTC	T	0	1	downstream_gene_variant	Modifier
Ac6P01G494700	GCCCGGCCGGGGCAGC	G	0	1	downstream_gene_variant	Modifier
Ac6P01G511800	T	TA	0	1	downstream_gene_variant	Modifier
Ac6P01G542800	A	AC	0	1	downstream_gene_variant	Modifier
Ac6P01G259000	GTCGCCACAACTCGCCACCTCTCTCGCCTCGTCTCGCCACAGAAGCCACTCGCCCCTCTTCCCCCGACGACGAGCAATGGCCGAGCGGTACCCAGGCGACGCCGCGACGGCGA	G	0	1	downstream_gene_variant	Modifier
Ac6P01G042800	C	CCA	0	1	downstream_gene_variant	Modifier
Ac6P01G129400	CGGA	C	0	1	downstream_gene_variant	Modifier
Ac6P01G506800	C	CACTATAGCTACTTGTTTGTTCTCTTTTCTTGTTTCAGCATTGCGATATT	0	1	downstream_gene_variant	Modifier
Ac6P01G061300	GACTTTTCCAACCCT	G	0	1	downstream_gene_variant	Modifier
Ac6P01G252600	AC	A	0	1	downstream_gene_variant	Modifier
Ac6P01G340800	T	TC	0	1	downstream_gene_variant	Modifier
Ac6P01G058300	G	GAC	0	1	downstream_gene_variant	Modifier
Ac6P01G071000	TG	T	0	1	downstream_gene_variant	Modifier
Ac6P01G089400	T	TCTCTCTCTCTCTCTCTCTCTCTCTC	0	1	downstream_gene_variant	Modifier
Ac6P01G113000	CTT	C	0	1	downstream_gene_variant	Modifier
Ac6P01G245700	GTCTCCGGTGACACATGCTCTACCATAGGAGGCAAACAATATATGTTTTCATTCCGTACATGCTTCTCTACGGTGATATGGACTTCCCTAGCTCTGGGGTTGGGGATTGCGATGGACATCGCGGCCTTTGCACCA	G	0	1	downstream_gene_variant	Modifier
Ac6P01G294000	CA	C	0	1	downstream_gene_variant	Modifier
Ac6P01G294000	TCCCGCGCGCCGGGCTGTCTTTTCGCG	T	0	1	downstream_gene_variant	Modifier
Ac6P01G405800	GCC	G	0	1	downstream_gene_variant	Modifier
Ac6P01G442000	GCT	G	0	1	downstream_gene_variant	Modifier
Ac6P01G464000	AGTG	A	0	1	downstream_gene_variant	Modifier
Ac6P01G170900	T	TGGGTAAATGGGAGTTTTATTGCAATATCA	0	1	downstream_gene_variant	Modifier
Ac6P01G445400	G	GCACTTAC	0	1	downstream_gene_variant	Modifier
Ac6P01G079100	A	AG	0	1	downstream_gene_variant	Modifier
Ac6P01G106900	C	CAG	0	1	downstream_gene_variant	Modifier
Ac6P01G108800	T	TG	0	1	downstream_gene_variant	Modifier
Ac6P01G506800	A	ACT	0	1	downstream_gene_variant	Modifier
Ac6P01G318500	C	CA	0	1	downstream_gene_variant	Modifier
Ac6P01G464000	G	GTCA	0	1	downstream_gene_variant	Modifier
Ac6P01G482600	C	CT	0	1	downstream_gene_variant	Modifier
Ac6P01G033300	A	ATACTC	0	1	downstream_gene_variant	Modifier
Ac6P01G064600	A	AGGTACGCAGGCCAG	0	1	downstream_gene_variant	Modifier
Ac6P01G001800	A	ATATTTTTTTATTTTTTTTGAGAATCACCG	0	1	downstream_gene_variant	Modifier
Ac6P01G001800	T	TACTCTTTATTGCATAATGTTTTG	0	1	downstream_gene_variant	Modifier
Ac6P01G014900	TTGCAC	T	0	1	downstream_gene_variant	Modifier
Ac6P01G147200	G	GGCTGAAGAAA	0	1	downstream_gene_variant	Modifier
Ac6P01G156300	T	TGA	0	1	downstream_gene_variant	Modifier
Ac6P01G286000	T	TGCTGTCAAGAGTTAACTAAACTTTTCGTAGTTA	0	1	downstream_gene_variant	Modifier
Ac6P01G294200	G	GA	0	1	downstream_gene_variant	Modifier
Ac6P01G363000	ACCACCCCAGCAGG	A	0	1	downstream_gene_variant	Modifier
Ac6P01G404300	C	CT	0	1	downstream_gene_variant	Modifier
Ac6P01G464000	GAC	G	0	1	downstream_gene_variant	Modifier
Ac6P01G464000	C	CGGT	0	1	downstream_gene_variant	Modifier
Ac6P01G535800	A	AGG	0	1	downstream_gene_variant	Modifier
Ac6P01G075100	GA	G	0	1	downstream_gene_variant	Modifier
Ac6P01G320100	TCACC	T	0	1	downstream_gene_variant	Modifier
Ac6P01G320100	C	CTGTT	0	1	downstream_gene_variant	Modifier
Ac6P01G160400	ACTTG	A	0	1	downstream_gene_variant	Modifier
Ac6P01G292300	GT	G	0	1	downstream_gene_variant	Modifier
Ac6P01G325900	G	GA	0	1	downstream_gene_variant	Modifier
Ac6P01G015000	A	ATTAT	0	1	downstream_gene_variant	Modifier
Ac6P01G544900	T	TTCC	0	1	downstream_gene_variant	Modifier
Ac6P01G113800	A	ATAG	0	1	downstream_gene_variant	Modifier
Ac6P01G156100	TG	T	0	1	downstream_gene_variant	Modifier
Ac6P01G215600	A	ACCCCC	0	1	downstream_gene_variant	Modifier
Ac6P01G250600	GTAGCAAATATGTGCCTCCACGAGAAGAAAATCCATGCCTCTCACGAAAA	G	0	1	downstream_gene_variant	Modifier
Ac6P01G464000	TA	T	0	1	downstream_gene_variant	Modifier
Ac6P01G043400	AAATT	A	0	1	downstream_gene_variant	Modifier
Ac6P01G114800	ACCCAG	A	0	1	downstream_gene_variant	Modifier
Ac6P01G243700	C	CAA	0	1	downstream_gene_variant	Modifier
Ac6P01G287600	G	GCAC	0	1	downstream_gene_variant	Modifier
Ac6P01G287600	T	TAGGAAAAAGCCTGCTAGTGGCGCACCTGTTTTGG	0	1	downstream_gene_variant	Modifier
Ac6P01G318500	GA	G	0	1	downstream_gene_variant	Modifier
Ac6P01G464000	T	TCC	0	1	downstream_gene_variant	Modifier
Ac6P01G071600	C	CCTGGT	0	1	downstream_gene_variant	Modifier
Ac6P01G120800	CT	C	0	1	downstream_gene_variant	Modifier
Ac6P01G409500	CA	C	0	1	downstream_gene_variant	Modifier
Ac6P01G254800	ACCGGAAGGGGTT	A	0	1	downstream_gene_variant	Modifier
Ac6P01G306100	C	CGTCGGGGAGGATGGAACCTCGCTGGGGAGGTCAAATCCTG	0	1	downstream_gene_variant	Modifier
Ac6P01G153400	C	CTATTGGGGATATTT	0	1	downstream_gene_variant	Modifier
Ac6P01G251500	G	GCCCTGTTTGGAT	0	1	downstream_gene_variant	Modifier
Ac6P01G501800	G	GA	0	1	downstream_gene_variant	Modifier
Ac6P01G107800	CTTG	C	0	1	downstream_gene_variant	Modifier
Ac6P01G362200	T	TGATGTGGGGCAAAACCCTAAGTGGCGATCTTTCACGAATTGGAGGGGATCC	0	1	downstream_gene_variant	Modifier
Ac6P01G382900	G	GATCTGAC	0	1	downstream_gene_variant	Modifier
Ac6P01G524800	TA	T	0	1	downstream_gene_variant	Modifier
Ac6P01G278300	GGC	G	0	1	downstream_gene_variant	Modifier
Ac6P01G516600	TA	T	0	1	downstream_gene_variant	Modifier
Ac6P01G476300	ATCTCTCTCTCTC	A	0	1	downstream_gene_variant	Modifier
Ac6P01G161300	A	AAC	0	1	downstream_gene_variant	Modifier
Ac6P01G175500	CA	C	0	1	downstream_gene_variant	Modifier
Ac6P01G213200	TC	T	0	1	downstream_gene_variant	Modifier
Ac6P01G213200	ATAC	A	0	1	downstream_gene_variant	Modifier
Ac6P01G280300	A	AACC	0	1	downstream_gene_variant	Modifier
Ac6P01G280300	CTA	C	0	1	downstream_gene_variant	Modifier
Ac6P01G464000	C	CGGT	0	1	downstream_gene_variant	Modifier
Ac6P01G482800	G	GA	0	1	downstream_gene_variant	Modifier
Ac6P01G482800	TGCCAC	T	0	1	downstream_gene_variant	Modifier
Ac6P01G228900	A	AG	0	1	downstream_gene_variant	Modifier
Ac6P01G250600	AAACACTCAC	A	0	1	downstream_gene_variant	Modifier
Ac6P01G140900	T	TTTGAGAA	0	1	downstream_gene_variant	Modifier
Ac6P01G305300	A	ATCTCTCTCTC	0	1	downstream_gene_variant	Modifier
Ac6P01G288900	G	GGTGTTGATGAAGATGACGGAT	0	1	downstream_gene_variant	Modifier
Ac6P01G043000	CCAGCG	C	0	1	downstream_gene_variant	Modifier
Ac6P01G230900	T	TGGAGTC	0	1	downstream_gene_variant	Modifier
Ac6P01G516600	AATGTTTGGGCCTTTCGGAT	A	0	1	downstream_gene_variant	Modifier
Ac6P01G003600	CCA	C	0	1	downstream_gene_variant	Modifier
Ac6P01G121600	A	AG	0	1	downstream_gene_variant	Modifier
Ac6P01G121600	TATC	T	0	1	downstream_gene_variant	Modifier
Ac6P01G127800	C	CT	0	1	downstream_gene_variant	Modifier
Ac6P01G204900	T	TAC	0	1	downstream_gene_variant	Modifier
Ac6P01G204900	CTT	C	0	1	downstream_gene_variant	Modifier
Ac6P01G228200	GC	G	0	1	downstream_gene_variant	Modifier
Ac6P01G228900	GAT	G	0	1	downstream_gene_variant	Modifier
Ac6P01G292000	A	AAGCCATGGACTG	0	1	downstream_gene_variant	Modifier
Ac6P01G501600	C	CCT	0	1	downstream_gene_variant	Modifier
Ac6P01G322800	GT	G	0	1	downstream_gene_variant	Modifier
Ac6P01G215600	T	TAAG	0	1	downstream_gene_variant	Modifier
Ac6P01G226200	C	CGTCG	0	1	downstream_gene_variant	Modifier
Ac6P01G226200	A	AG	0	1	downstream_gene_variant	Modifier
Ac6P01G228900	T	TGC	0	1	downstream_gene_variant	Modifier
Ac6P01G293900	A	ATGATGAT	0	1	downstream_gene_variant	Modifier
Ac6P01G133100	AC	A	0	1	downstream_gene_variant	Modifier
Ac6P01G176000	AGAC	A	0	1	downstream_gene_variant	Modifier
Ac6P01G176000	A	ATTT	0	1	downstream_gene_variant	Modifier
Ac6P01G215600	T	TGTCCCATAA	0	1	downstream_gene_variant	Modifier
Ac6P01G282200	T	TGC	0	1	downstream_gene_variant	Modifier
Ac6P01G552500	A	AGTGTGTGTGTGTGGTG	0	1	downstream_gene_variant	Modifier
Ac6P01G015000	CT	C	0	1	downstream_gene_variant	Modifier
Ac6P01G121600	GC	G	0	1	downstream_gene_variant	Modifier
Ac6P01G447800	G	GCGGCTCGCGCTCGAAGA	0	1	downstream_gene_variant	Modifier
Ac6P01G310200	GTTC	G	0	1	downstream_gene_variant	Modifier
Ac6P01G339800	G	GATAATA	0	1	downstream_gene_variant	Modifier
Ac6P01G131200	GCAGGTGCAGGTAACTGCATATC	G	0	1	downstream_gene_variant	Modifier
Ac6P01G272300	GA	G	0	1	downstream_gene_variant	Modifier
Ac6P01G250600	AGG	A	0	1	downstream_gene_variant	Modifier
Ac6P01G359800	TA	T	0	1	downstream_gene_variant	Modifier
Ac6P01G415100	AACAC	A	0	1	downstream_gene_variant	Modifier
Ac6P01G539700	C	CGGCAGAGA	0	1	downstream_gene_variant	Modifier
Ac6P01G042800	GATGTCGATGCCGACA	G	0	1	downstream_gene_variant	Modifier
Ac6P01G457900	ACCCCG	A	0	1	downstream_gene_variant	Modifier
Ac6P01G145300	A	AGAAAG	0	1	downstream_gene_variant	Modifier
Ac6P01G159400	GT	G	0	1	downstream_gene_variant	Modifier
Ac6P01G159400	AG	A	0	1	downstream_gene_variant	Modifier
Ac6P01G280300	AG	A	0	1	downstream_gene_variant	Modifier
Ac6P01G294000	C	CGAGGAGGAGGAT	0	1	downstream_gene_variant	Modifier
Ac6P01G222400	AAT	A	0	1	downstream_gene_variant	Modifier
Ac6P01G521900	T	TG	0	1	downstream_gene_variant	Modifier
Ac6P01G244500	A	ATACATTGACAG	0	1	downstream_gene_variant	Modifier
Ac6P01G015000	GA	G	0	1	downstream_gene_variant	Modifier
Ac6P01G095400	C	CAA	0	1	downstream_gene_variant	Modifier
Ac6P01G223100	G	GAACCC	0	1	downstream_gene_variant	Modifier
Ac6P01G455400	GT	G	0	1	downstream_gene_variant	Modifier
Ac6P01G295100	A	ATTAATCTATGGATCCGACTATGTCACATCTAGATGTGAAATAGCAAAACTG	0	1	downstream_gene_variant	Modifier
Ac6P01G541200	T	TGCAGCGCCGCC	0	1	downstream_gene_variant	Modifier
Ac6P01G182500	AGTTAATGCAGGGCATGATTGG	A	0	1	downstream_gene_variant	Modifier
Ac6P01G313400	C	CGG	0	1	downstream_gene_variant	Modifier
Ac6P01G327300	G	GCCAGGCTTGAGAGCTA	0	1	downstream_gene_variant	Modifier
Ac6P01G349700	G	GCCA	0	1	downstream_gene_variant	Modifier
Ac6P01G455400	G	GAA	0	1	downstream_gene_variant	Modifier
Ac6P01G495800	CTG	C	0	1	downstream_gene_variant	Modifier
Ac6P01G182500	TTG	T	0	1	downstream_gene_variant	Modifier
Ac6P01G235500	GATAAGGAGGCACTTCCTTCGTGCGAAGATATAACTGGTGGGTCCCAGCTGTCAGTGGGCAATCTTTTTTTTGCGCGTA	G	0	1	downstream_gene_variant	Modifier
Ac6P01G349700	A	ACAGGACCAGTGGCGGAGCTACAGTAAAGAATCTGAG	0	1	downstream_gene_variant	Modifier
Ac6P01G349700	A	ACAAAGGAAAGCCCAC	0	1	downstream_gene_variant	Modifier
Ac6P01G440200	G	GC	0	1	downstream_gene_variant	Modifier
Ac6P01G091100	A	AC	0	1	downstream_gene_variant	Modifier
Ac6P01G114300	G	GCATT	0	1	downstream_gene_variant	Modifier
Ac6P01G114300	G	GCAT	0	1	downstream_gene_variant	Modifier
Ac6P01G191200	C	CG	0	1	downstream_gene_variant	Modifier
Ac6P01G199900	A	ACGAGTAT	0	1	downstream_gene_variant	Modifier
Ac6P01G283900	G	GC	0	1	downstream_gene_variant	Modifier
Ac6P01G299900	T	TCTTTCTTTTTTTTCTTCG	0	1	downstream_gene_variant	Modifier
Ac6P01G378800	T	TGCGGGG	0	1	downstream_gene_variant	Modifier
Ac6P01G496600	GA	G	0	1	downstream_gene_variant	Modifier
Ac6P01G455400	C	CGCGTTT	0	1	downstream_gene_variant	Modifier
Ac6P01G476700	G	GCTGGAAC	0	1	downstream_gene_variant	Modifier
Ac6P01G247100	A	ATTTTC	0	1	downstream_gene_variant	Modifier
Ac6P01G316900	CCGCCGT	C	0	1	downstream_gene_variant	Modifier
Ac6P01G121400	T	TCGCTGAGCTGC	0	1	downstream_gene_variant	Modifier
Ac6P01G458000	A	ACTCCCTCCGTTCCAAAATAGATGACTCAACTTT	0	1	downstream_gene_variant	Modifier
Ac6P01G170200	GTATGAATATCCAAACGAAAAA	G	0	1	downstream_gene_variant	Modifier
Ac6P01G479100	A	AC	0	1	downstream_gene_variant	Modifier
Ac6P01G487600	CGT	C	0	1	downstream_gene_variant	Modifier
Ac6P01G182200	A	ATGT	0	1	downstream_gene_variant	Modifier
Ac6P01G359400	A	AATAAGGAGGCACTTCCTTGCGTGCGAAGATGTAACGGGTGGGTCCCAGCTGTCAGAGGGCGGAATCATTTTTTTTGCGCCTAATATGGAGGCACTTCCTTAAGTGCGAAGATATAATTGGCGGGTCCCAGCTGTCAGTAGGCAATCCTTTTTTTCACGT	0	1	downstream_gene_variant	Modifier
Ac6P01G074800	T	TGTTATATTAGCATTC	0	1	downstream_gene_variant	Modifier
Ac6P01G117100	T	TA	0	1	downstream_gene_variant	Modifier
Ac6P01G328600	A	ATG	0	1	downstream_gene_variant	Modifier
Ac6P01G209600	T	TTTTTTTTTCGATAAAGGGCATTTCATTGAATTG	0	1	downstream_gene_variant	Modifier
Ac6P01G354000	A	ATTTCTAGTAGTACCCCTAAACTCTCAAACCC	0	1	downstream_gene_variant	Modifier
Ac6P01G141200	AT	A	0	1	downstream_gene_variant	Modifier
Ac6P01G197500	ATTGTT	A	0	1	downstream_gene_variant	Modifier
Ac6P01G199900	AC	A	0	1	downstream_gene_variant	Modifier
Ac6P01G205400	CCT	C	0	1	downstream_gene_variant	Modifier
Ac6P01G405800	CT	C	0	1	downstream_gene_variant	Modifier
Ac6P01G133200	A	AGGGTT	0	1	downstream_gene_variant	Modifier
Ac6P01G510000	G	GCGCCCCCCC	0	1	downstream_gene_variant	Modifier
Ac6P01G415100	A	ACT	0	1	downstream_gene_variant	Modifier
Ac6P01G400000	C	CACA	0	1	downstream_gene_variant	Modifier
Ac6P01G521900	C	CA	0	1	downstream_gene_variant	Modifier
Ac6P01G083400	ATGAGACTGCTACCCTTCC	A	0	1	downstream_gene_variant	Modifier
Ac6P01G145600	CGA	C	0	1	downstream_gene_variant	Modifier
Ac6P01G083400	AC	A	0	1	downstream_gene_variant	Modifier
Ac6P01G357400	C	CTTTAGTACAAAGTTGTACAGTACTTTACTAG	0	1	downstream_gene_variant	Modifier
Ac6P01G156200	C	CG	0	1	downstream_gene_variant	Modifier
Ac6P01G470200	AT	A	0	1	downstream_gene_variant	Modifier
Ac6P01G153700	TGA	T	0	1	downstream_gene_variant	Modifier
Ac6P01G265400	GCCA	G	0	1	downstream_gene_variant	Modifier
Ac6P01G091100	CT	C	0	1	downstream_gene_variant	Modifier
Ac6P01G217000	T	TTCATTACGTTA	0	1	downstream_gene_variant	Modifier
Ac6P01G378800	GA	G	0	1	downstream_gene_variant	Modifier
Ac6P01G310200	TCCCC	T	0	1	downstream_gene_variant	Modifier
Ac6P01G310200	G	GCTTA	0	1	downstream_gene_variant	Modifier
Ac6P01G464000	ATC	A	0	1	downstream_gene_variant	Modifier
Ac6P01G294000	AC	A	0	1	downstream_gene_variant	Modifier
Ac6P01G204900	C	CCGTCGGTTTTGTATCCGTATTGTAACTT	0	1	downstream_gene_variant	Modifier
Ac6P01G091300	C	CTGAAGA	0	1	downstream_gene_variant	Modifier
Ac6P01G156300	TTTTTC	T	0	1	downstream_gene_variant	Modifier
Ac6P01G214800	G	GT	0	1	downstream_gene_variant	Modifier
Ac6P01G481900	A	AG	0	1	downstream_gene_variant	Modifier
Ac6P01G411200	T	TACGCAATGATACATGAGGCTACACG	0	1	downstream_gene_variant	Modifier
Ac6P01G357100	T	TGG	0	1	downstream_gene_variant	Modifier
Ac6P01G357100	A	ATCT	0	1	downstream_gene_variant	Modifier
Ac6P01G427000	G	GCGCCCCCCGGCCGATTTCCGGCTGTAAATAGCGC	0	1	downstream_gene_variant	Modifier
Ac6P01G507300	CAA	C	0	1	downstream_gene_variant	Modifier
Ac6P01G468700	G	GTGTTGGATCCTTTGGATCCACC	0	1	downstream_gene_variant	Modifier
Ac6P01G039700	C	CTGAGAAAGCATAGTGAATGTGGATT	0	1	downstream_gene_variant	Modifier
Ac6P01G306800	G	GA	0	1	downstream_gene_variant	Modifier
Ac6P01G425500	GCTGAGATTTGCTACAAC	G	0	1	downstream_gene_variant	Modifier
Ac6P01G222600	C	CT	0	1	downstream_gene_variant	Modifier
Ac6P01G362100	G	GTCAAACTAAATATTTCATCAA	0	1	downstream_gene_variant	Modifier
Ac6P01G083400	A	AGG	0	1	downstream_gene_variant	Modifier
Ac6P01G487100	T	TTAACAGG	0	1	downstream_gene_variant	Modifier
Ac6P01G514700	G	GT	0	1	downstream_gene_variant	Modifier
Ac6P01G514700	G	GA	0	1	downstream_gene_variant	Modifier
Ac6P01G287300	C	CGGGG	0	1	downstream_gene_variant	Modifier
Ac6P01G357400	C	CACTCCCTCCGATCCATATTAATCACGCACACCT	0	1	downstream_gene_variant	Modifier
Ac6P01G172600	C	CAA	0	1	downstream_gene_variant	Modifier
Ac6P01G429700	T	TTGTAGGGAACGCGGCAGAAAACAAAAAAATTTCGA	0	1	downstream_gene_variant	Modifier
Ac6P01G509100	A	ACTCCCTCCGT	0	1	downstream_gene_variant	Modifier
Ac6P01G268700	C	CT	0	1	downstream_gene_variant	Modifier
Ac6P01G286500	G	GGTT	0	1	downstream_gene_variant	Modifier
Ac6P01G088200	TCAA	T	0	1	downstream_gene_variant	Modifier
Ac6P01G145600	CGA	C	0	1	downstream_gene_variant	Modifier
Ac6P01G357700	G	GAGAGAGAGAGAGA	0	1	downstream_gene_variant	Modifier
Ac6P01G529600	C	CA	0	1	downstream_gene_variant	Modifier
Ac6P01G210900	C	CT	0	1	downstream_gene_variant	Modifier
Ac6P01G106900	TTA	T	0	1	downstream_gene_variant	Modifier
Ac6P01G337400	G	GGTGTTGGGGAACGA	0	1	downstream_gene_variant	Modifier
Ac6P01G329800	T	TC	0	1	downstream_gene_variant	Modifier
Ac6P01G489300	CACT	C	0	1	downstream_gene_variant	Modifier
Ac6P01G363000	GA	G	0	1	downstream_gene_variant	Modifier
Ac6P01G451800	CA	C	0	1	downstream_gene_variant	Modifier
Ac6P01G380200	C	CCTACCCCGACG	0	1	downstream_gene_variant	Modifier
Ac6P01G114700	T	TGA	0	1	downstream_gene_variant	Modifier
Ac6P01G014800	GCA	G	0	1	downstream_gene_variant	Modifier
Ac6P01G160500	TTA	T	0	1	downstream_gene_variant	Modifier
Ac6P01G225800	T	TA	0	1	downstream_gene_variant	Modifier
Ac6P01G225800	AG	A	0	1	downstream_gene_variant	Modifier
Ac6P01G029400	C	CT	0	1	downstream_gene_variant	Modifier
Ac6P01G394400	TTG	T	0	1	downstream_gene_variant	Modifier
Ac6P01G413300	ACGCTACGGACTTCGGCAT	A	0	1	downstream_gene_variant	Modifier
Ac6P01G450000	GAAA	G	0	1	downstream_gene_variant	Modifier
Ac6P01G450000	A	AGGGGG	0	1	downstream_gene_variant	Modifier
Ac6P01G090900	TATTTGAATTATTTGGATTTATTTGAATTATGTA	T	0	1	downstream_gene_variant	Modifier
Ac6P01G088200	TAAAAAAA	T	0	1	downstream_gene_variant	Modifier
Ac6P01G271200	GGGC	G	0	1	downstream_gene_variant	Modifier
Ac6P01G251900	TTTACACAACAAGCATGCTAAATTTGTCATGTGTGCTTGGTTCTGCTGTATGTTGGGAAGAGATACTGTCAGTGTAGTGTATCTGTATAGGTTTGAAGATAACTCAATACTGTGCTCTAGGATGTAGGAACTGCAC	T	0	1	downstream_gene_variant	Modifier
Ac6P01G405900	TGCTTTAAGAATCATGTCGTGCAGGCCCAACGGTGTGTGCATATAACCAAACAGCCCAACACGAAAAAA	T	0	1	downstream_gene_variant	Modifier
Ac6P01G122800	C	CTGTTAAAA	0	1	downstream_gene_variant	Modifier
Ac6P01G122800	C	CTGT	0	1	downstream_gene_variant	Modifier
Ac6P01G157800	A	AGCGCGTGAGGC	0	1	downstream_gene_variant	Modifier
Ac6P01G021900	G	GCA	0	1	downstream_gene_variant	Modifier
Ac6P01G233900	AGGG	A	0	1	downstream_gene_variant	Modifier
Ac6P01G059200	GCTCAC	G	0	1	downstream_gene_variant	Modifier
Ac6P01G406300	TG	T	0	1	downstream_gene_variant	Modifier
Ac6P01G406300	TATTTCCGTGTATTTTCCTCTGCCTTGTG	T	0	1	downstream_gene_variant	Modifier
Ac6P01G406300	AAT	A	0	1	downstream_gene_variant	Modifier
Ac6P01G406300	ACCAT	A	0	1	downstream_gene_variant	Modifier
Ac6P01G406300	GGGTGT	G	0	1	downstream_gene_variant	Modifier
Ac6P01G406300	GTTA	G	0	1	downstream_gene_variant	Modifier
Ac6P01G406300	ATTTT	A	0	1	downstream_gene_variant	Modifier
Ac6P01G406300	TTCTGTTTC	T	0	1	downstream_gene_variant	Modifier
Ac6P01G406300	TCTATACTAGCACACAGCCCGTGCTTCGTCACGGAGTGAATCTCCAACACGTAGCTCC	T	0	1	downstream_gene_variant	Modifier
Ac6P01G514600	GT	G	0	1	downstream_gene_variant	Modifier
Ac6P01G525800	AT	A	0	1	downstream_gene_variant	Modifier
Ac6P01G525800	G	GC	0	1	downstream_gene_variant	Modifier
Ac6P01G526600	A	ATG	0	1	downstream_gene_variant	Modifier
Ac6P01G526600	TCAC	T	0	1	downstream_gene_variant	Modifier
Ac6P01G203800	AG	A	0	1	downstream_gene_variant	Modifier
Ac6P01G043000	T	TACAGTCGACCGA	0	1	downstream_gene_variant	Modifier
Ac6P01G071000	C	CA	0	1	downstream_gene_variant	Modifier
Ac6P01G441300	T	TTGC	0	1	downstream_gene_variant	Modifier
Ac6P01G441300	GA	G	0	1	downstream_gene_variant	Modifier
Ac6P01G095500	AT	A	0	1	downstream_gene_variant	Modifier
Ac6P01G095500	G	GTGGGTGTGT	0	1	downstream_gene_variant	Modifier
Ac6P01G114100	TTAGA	T	0	1	downstream_gene_variant	Modifier
Ac6P01G527500	CT	C	0	1	downstream_gene_variant	Modifier
Ac6P01G172700	T	TG	0	1	downstream_gene_variant	Modifier
Ac6P01G093900	AT	A	1	0	downstream_gene_variant	Modifier
Ac6P01G238600	CA	C	1	0	downstream_gene_variant	Modifier
Ac6P01G263600	TC	T	1	0	downstream_gene_variant	Modifier
Ac6P01G228200	GGACCCCGAGGCCGTAGGAGGTGGA	G	1	0	downstream_gene_variant	Modifier
Ac6P01G079100	A	AAACC	1	0	downstream_gene_variant	Modifier
Ac6P01G138500	C	CAAATTCGCATAGCAATGACCACTGTGTATACATGCTTCAATTGAA	1	0	downstream_gene_variant	Modifier
Ac6P01G152600	TCTTCAGATTGTG	T	1	0	downstream_gene_variant	Modifier
Ac6P01G174700	TCGGA	T	1	0	downstream_gene_variant	Modifier
Ac6P01G201200	GAA	G	1	0	downstream_gene_variant	Modifier
Ac6P01G267100	A	ACTCCCTCCGT	1	0	downstream_gene_variant	Modifier
Ac6P01G323100	T	TGTAACCACGC	1	0	downstream_gene_variant	Modifier
Ac6P01G323400	T	TGTGTC	1	0	downstream_gene_variant	Modifier
Ac6P01G347300	ATACGTC	A	1	0	downstream_gene_variant	Modifier
Ac6P01G350900	A	AGTC	1	0	downstream_gene_variant	Modifier
Ac6P01G373500	GTAT	G	1	0	downstream_gene_variant	Modifier
Ac6P01G378000	ACT	A	1	0	downstream_gene_variant	Modifier
Ac6P01G401800	GGT	G	1	0	downstream_gene_variant	Modifier
Ac6P01G433900	TCAAATGGTGAACTTTTTTTCTAATTCTGTGAAATTTTTACAAAA	T	1	0	downstream_gene_variant	Modifier
Ac6P01G451400	GGACCGCGGGCTGCGACACTACGGCCCGAAGGGGCAAAGCAGCGGCAGCGCGCGGGTCGGTGCAGCCGCGGGGAGAACCACGGGGCGGCGGCAAGGACCGCGTGCCACGCTCGCTACGGCCCGACGGGGCGACGCAGCGGCAGCGCGAGGGTCGATGCAGCCACAGAGACGGCCTAGAGTAGACGGTCTCGGGGCAGCGGTT	G	1	0	downstream_gene_variant	Modifier
Ac6P01G536100	GA	G	1	0	downstream_gene_variant	Modifier
Ac6P01G519300	C	CGATGCGT	1	0	downstream_gene_variant	Modifier
Ac6P01G539700	T	TCTA	1	0	downstream_gene_variant	Modifier
Ac6P01G201300	CGCTTCGTGAAGGTGCAAATAAGCCTCTGAATCAAGTTATGACGGTGATGAATGCTCAGACTACAGGTGCAAGAGATACTGATGTATTAGGCAGACATGCAGTCAGGTACATATAAGCTGATGTACTGAGCTGACATGTTACCAGTTGCAGCTAAGGATGT	C	1	0	downstream_gene_variant	Modifier
Ac6P01G181200	A	ACCAACGATCAGTGGCGGTGCCAGGAATCTGATCATGTGTGGTCAAGTGAGCGTTGTGTAGTCAGGTGGATGCATTTAAAAGATTTTTTGGGATGATTTCTGCTTGTTGTATGTTGTTTTTGTAAAAAGCTATGTAGTCAATTGACTACACAGCTCAAGTGTAGCTTCGCCACTG	1	0	downstream_gene_variant	Modifier
Ac6P01G116000	G	GATGGGGATATGTACTTAGGGTAGGGTCCTAGGCATGACCTATATAC	1	0	downstream_gene_variant	Modifier
Ac6P01G147500	A	AT	1	0	downstream_gene_variant	Modifier
Ac6P01G251400	C	CAAA	1	0	downstream_gene_variant	Modifier
Ac6P01G272800	A	AAACATATTATTATGCTATGTTTGGGTG	1	0	downstream_gene_variant	Modifier
Ac6P01G169400	ACTGCAGCATGG	A	1	0	downstream_gene_variant	Modifier
Ac6P01G290100	C	CCGGTCTACCCT	1	0	downstream_gene_variant	Modifier
Ac6P01G352800	A	AAAG	1	0	downstream_gene_variant	Modifier
Ac6P01G280500	TCTATGGTGAACCAAAAGCCCATGGCAGGGTACATTTGC	T	1	0	downstream_gene_variant	Modifier
Ac6P01G204900	CG	C	1	0	downstream_gene_variant	Modifier
Ac6P01G253000	C	CAAA	1	0	downstream_gene_variant	Modifier
Ac6P01G214800	A	AACGAGATGCTTCTGCTTTGACATTCAGACAGAGCACTGGACAGAAATCACATTGCGTCAGCATCCGTGAGGACCATCACAATGCTTTGTTTTAATTAAACAGTCGGATTCCCTTG	1	0	downstream_gene_variant	Modifier
Ac6P01G533800	AT	A	1	0	downstream_gene_variant	Modifier
Ac6P01G014400	A	ATACCACTACTAGATATACCGTTTTAGCCGAGGGTCCAATTACCGTCCGATATGTATGTTCACCGTCGGAAATATGGGTATTTCTAGTAGTG	1	0	downstream_gene_variant	Modifier
Ac6P01G097000	A	AT	1	0	downstream_gene_variant	Modifier
Ac6P01G372700	AACAAAAAAC	A	1	0	downstream_gene_variant	Modifier
Ac6P01G445700	G	GCAC	1	0	downstream_gene_variant	Modifier
Ac6P01G488600	ATTACCGTATAAT	A	1	0	downstream_gene_variant	Modifier
Ac6P01G189900	A	AGT	1	0	downstream_gene_variant	Modifier
Ac6P01G175700	AT	A	1	0	downstream_gene_variant	Modifier
Ac6P01G157200	AC	A	1	0	downstream_gene_variant	Modifier
Ac6P01G005600	A	AT	1	0	downstream_gene_variant	Modifier
Ac6P01G170800	G	GA	1	0	downstream_gene_variant	Modifier
Ac6P01G360900	G	GT	1	0	downstream_gene_variant	Modifier
Ac6P01G288000	A	AT	1	0	downstream_gene_variant	Modifier
Ac6P01G181300	GC	G	1	0	downstream_gene_variant	Modifier
Ac6P01G446800	AG	A	1	0	downstream_gene_variant	Modifier
Ac6P01G069400	G	GC	1	0	downstream_gene_variant	Modifier
Ac6P01G504500	A	AT	1	0	downstream_gene_variant	Modifier
Ac6P01G256600	TC	T	1	0	downstream_gene_variant	Modifier
Ac6P01G291200	G	GCGA	1	0	downstream_gene_variant	Modifier
Ac6P01G229000	GT	G	1	0	downstream_gene_variant	Modifier
Ac6P01G275000	TC	T	1	0	downstream_gene_variant	Modifier
Ac6P01G458300	TC	T	1	0	downstream_gene_variant	Modifier
Ac6P01G524100	CA	C	1	0	downstream_gene_variant	Modifier
Ac6P01G151200	TC	T	1	0	downstream_gene_variant	Modifier
Ac6P01G269000	GCGA	G	1	0	downstream_gene_variant	Modifier
Ac6P01G121400	G	GGC	1	0	downstream_gene_variant	Modifier
Ac6P01G242100	AC	A	1	0	downstream_gene_variant	Modifier
Ac6P01G406300	GT	G	1	0	downstream_gene_variant	Modifier
Ac6P01G317900	C	CT	1	0	downstream_gene_variant	Modifier
Ac6P01G529100	T	TC	1	0	downstream_gene_variant	Modifier
Ac6P01G516700	T	TG	1	0	downstream_gene_variant	Modifier
Ac6P01G287200	A	ACTAGAACAATGCCCGTGCG	1	0	downstream_gene_variant	Modifier
Ac6P01G182400	A	AGG	1	0	downstream_gene_variant	Modifier
Ac6P01G210700	T	TGTAAGTGCATAAAATGACACCCCTTGTTGGTTTTGG	1	0	downstream_gene_variant	Modifier
Ac6P01G033200	C	CACCCT	1	0	downstream_gene_variant	Modifier
Ac6P01G038900	C	CGG	1	0	downstream_gene_variant	Modifier
Ac6P01G064500	TCAGTTGA	T	1	0	downstream_gene_variant	Modifier
Ac6P01G139600	GTTCA	G	1	0	downstream_gene_variant	Modifier
Ac6P01G150100	TAACTATCACTCAA	T	1	0	downstream_gene_variant	Modifier
Ac6P01G175000	ACCCACTCCCGAACTG	A	1	0	downstream_gene_variant	Modifier
Ac6P01G185700	TGAGAGA	T	1	0	downstream_gene_variant	Modifier
Ac6P01G245100	G	GCCGA	1	0	downstream_gene_variant	Modifier
Ac6P01G247200	CG	C	1	0	downstream_gene_variant	Modifier
Ac6P01G288000	AG	A	1	0	downstream_gene_variant	Modifier
Ac6P01G333700	A	AAGGAGAAGG	1	0	downstream_gene_variant	Modifier
Ac6P01G349100	T	TATCCC	1	0	downstream_gene_variant	Modifier
Ac6P01G361500	ATTTTTTTCGTAATCATAT	A	1	0	downstream_gene_variant	Modifier
Ac6P01G368400	TC	T	1	0	downstream_gene_variant	Modifier
Ac6P01G371500	G	GTTAAGTAGTTTTGTT	1	0	downstream_gene_variant	Modifier
Ac6P01G401800	GC	G	1	0	downstream_gene_variant	Modifier
Ac6P01G435200	TCCGCCGCCGCTAGGGATG	T	1	0	downstream_gene_variant	Modifier
Ac6P01G453800	C	CT	1	0	downstream_gene_variant	Modifier
Ac6P01G469300	A	AAATT	1	0	downstream_gene_variant	Modifier
Ac6P01G503200	ACTG	A	1	0	downstream_gene_variant	Modifier
Ac6P01G548300	AGTTGT	A	1	0	downstream_gene_variant	Modifier
Ac6P01G552100	A	ACGCAGC	1	0	downstream_gene_variant	Modifier
Ac6P01G160400	A	AGAACTGGAAAC	1	0	downstream_gene_variant	Modifier
Ac6P01G038900	T	TGA	1	0	downstream_gene_variant	Modifier
Ac6P01G038900	CCAAT	C	1	0	downstream_gene_variant	Modifier
Ac6P01G189900	G	GGTCTAACAGTACAACAACAATTTGCAACATAGAAAGATATTTCTAACAGTACAGCAACAATCTGCATCATAGAAACATACATT	1	0	downstream_gene_variant	Modifier
Ac6P01G234800	C	CTGTGACGCCCCCGGATTAAT	1	0	downstream_gene_variant	Modifier
Ac6P01G071000	G	GAAAGAAAAAAAAT	1	0	downstream_gene_variant	Modifier
Ac6P01G520400	C	CA	1	0	downstream_gene_variant	Modifier
Ac6P01G302600	CGGGGTACTGTTCATCCACCGTCGACCTCCTCCAGCCACCACG	C	1	0	downstream_gene_variant	Modifier
Ac6P01G386200	AC	A	1	0	downstream_gene_variant	Modifier
Ac6P01G399400	G	GT	1	0	downstream_gene_variant	Modifier
Ac6P01G418900	AGG	A	1	0	downstream_gene_variant	Modifier
Ac6P01G033700	GAC	G	1	0	downstream_gene_variant	Modifier
Ac6P01G272200	A	ATG	1	0	downstream_gene_variant	Modifier
Ac6P01G323900	GA	G	1	0	downstream_gene_variant	Modifier
Ac6P01G288000	GATGGGGGTAGGGTGGGGCA	G	1	0	downstream_gene_variant	Modifier
Ac6P01G321700	GGGGGGGC	G	1	0	downstream_gene_variant	Modifier
Ac6P01G108900	T	TA	1	0	downstream_gene_variant	Modifier
Ac6P01G417200	ACC	A	1	0	downstream_gene_variant	Modifier
Ac6P01G409000	AT	A	1	0	downstream_gene_variant	Modifier
Ac6P01G079400	GCTCAAGTCGTC	G	1	0	downstream_gene_variant	Modifier
Ac6P01G038900	T	TGGCCCACATCAGGAGGC	1	0	downstream_gene_variant	Modifier
Ac6P01G078400	TA	T	1	0	downstream_gene_variant	Modifier
Ac6P01G078400	GTAA	G	1	0	downstream_gene_variant	Modifier
Ac6P01G078400	C	CA	1	0	downstream_gene_variant	Modifier
Ac6P01G147600	A	AGGTAGCTATGTACTCCTGCTGTAGCT	1	0	downstream_gene_variant	Modifier
Ac6P01G148900	GAAA	G	1	0	downstream_gene_variant	Modifier
Ac6P01G191100	TGGGGG	T	1	0	downstream_gene_variant	Modifier
Ac6P01G207400	GTT	G	1	0	downstream_gene_variant	Modifier
Ac6P01G209800	A	AGCC	1	0	downstream_gene_variant	Modifier
Ac6P01G211800	A	AG	1	0	downstream_gene_variant	Modifier
Ac6P01G251400	G	GATAGTA	1	0	downstream_gene_variant	Modifier
Ac6P01G296500	T	TGTTGGTGCAATAATGCTCCCTTATAGTTTTGAAG	1	0	downstream_gene_variant	Modifier
Ac6P01G306700	AGC	A	1	0	downstream_gene_variant	Modifier
Ac6P01G390000	T	TCAGGGGCGTAGGCAAGCCCCAGGC	1	0	downstream_gene_variant	Modifier
Ac6P01G407000	A	AACATGT	1	0	downstream_gene_variant	Modifier
Ac6P01G501600	G	GT	1	0	downstream_gene_variant	Modifier
Ac6P01G501600	C	CTGCCCCGTCGT	1	0	downstream_gene_variant	Modifier
Ac6P01G527900	TCAATA	T	1	0	downstream_gene_variant	Modifier
Ac6P01G548300	T	TCCAGG	1	0	downstream_gene_variant	Modifier
Ac6P01G192200	TCACAGTACCACCACAACATAGTTTGA	T	1	0	downstream_gene_variant	Modifier
Ac6P01G122000	GA	G	1	0	downstream_gene_variant	Modifier
Ac6P01G535400	T	TC	1	0	downstream_gene_variant	Modifier
Ac6P01G524400	CA	C	1	0	downstream_gene_variant	Modifier
Ac6P01G236800	C	CT	1	0	downstream_gene_variant	Modifier
Ac6P01G090300	C	CA	1	0	downstream_gene_variant	Modifier
Ac6P01G462900	T	TA	1	0	downstream_gene_variant	Modifier
Ac6P01G210900	A	AGAGAGAGAGAGAGAGAGAGAGAGAGGGAGAGGGAGAGGGAGAGGGAGAGGGAGAGAGAGTGAGT	1	0	downstream_gene_variant	Modifier
Ac6P01G336200	C	CATTTAATCCTCCAGCTTTTTTTTTGCGAAA	1	0	downstream_gene_variant	Modifier
Ac6P01G028600	G	GGGACCGAACCCGAAT	1	0	downstream_gene_variant	Modifier
Ac6P01G466400	C	CTT	1	0	downstream_gene_variant	Modifier
Ac6P01G459500	GA	G	1	0	downstream_gene_variant	Modifier
Ac6P01G105700	A	AT	1	0	downstream_gene_variant	Modifier
Ac6P01G450700	TA	T	1	0	downstream_gene_variant	Modifier
Ac6P01G018600	T	TAA	1	0	downstream_gene_variant	Modifier
Ac6P01G162600	G	GA	1	0	downstream_gene_variant	Modifier
Ac6P01G221700	C	CAT	1	0	downstream_gene_variant	Modifier
Ac6P01G473500	ACGGGCTGTG	A	1	0	downstream_gene_variant	Modifier
Ac6P01G069100	T	TTTTGTTGAGCTTCATGCACTAGCCAACGTAACCAAAAGTCCGAACTGATGAA	1	0	downstream_gene_variant	Modifier
Ac6P01G257100	A	ACAATGCTACACATGCAAAG	1	0	downstream_gene_variant	Modifier
Ac6P01G073000	AGGC	A	1	0	downstream_gene_variant	Modifier
Ac6P01G160000	G	GCA	1	0	downstream_gene_variant	Modifier
Ac6P01G374600	TTAC	T	1	0	downstream_gene_variant	Modifier
Ac6P01G444700	A	AGAAAGGAG	1	0	downstream_gene_variant	Modifier
Ac6P01G548700	TGGCCTTGAGGTAGGTACATACAGGGAGCGCTC	T	1	0	downstream_gene_variant	Modifier
Ac6P01G136100	G	GATA	1	0	downstream_gene_variant	Modifier
Ac6P01G327300	A	AAATCTTAAGTTTTAGCGATAACAATACCTACACAGT	1	0	downstream_gene_variant	Modifier
Ac6P01G327500	CGG	C	1	0	downstream_gene_variant	Modifier
Ac6P01G332800	AC	A	1	0	downstream_gene_variant	Modifier
Ac6P01G342300	A	AG	1	0	downstream_gene_variant	Modifier
Ac6P01G474100	CG	C	1	0	downstream_gene_variant	Modifier
Ac6P01G490500	A	AGGG	1	0	downstream_gene_variant	Modifier
Ac6P01G000300	G	GTAAGTGTA	1	0	downstream_gene_variant	Modifier
Ac6P01G127800	AC	A	1	0	downstream_gene_variant	Modifier
Ac6P01G458200	C	CTCCCTTCGTTCCTAAATATAAGTCTTTTTAGAGATTTCAATATAGACTACATACGG	1	0	downstream_gene_variant	Modifier
Ac6P01G249500	GAA	G	1	0	downstream_gene_variant	Modifier
Ac6P01G005600	CCG	C	1	0	downstream_gene_variant	Modifier
Ac6P01G128500	A	AC	1	0	downstream_gene_variant	Modifier
Ac6P01G205800	CTA	C	1	0	downstream_gene_variant	Modifier
Ac6P01G325600	TTGTCCGATGAGTGTTGTAATGTG	T	1	0	downstream_gene_variant	Modifier
Ac6P01G481900	CCACCGAGA	C	1	0	downstream_gene_variant	Modifier
Ac6P01G298400	A	AAAAACAAACGGAAACGATAACGGCCGAACGTCAGATTTCTGACGCCTCCGCGCCGAACGCCCGTTTCACTGTTGGATTTTGAACGCAGATCTTATCAGGGTCC	1	0	downstream_gene_variant	Modifier
Ac6P01G089900	T	TG	1	0	downstream_gene_variant	Modifier
Ac6P01G220200	GCGTGCTACGCGACCGTCGGTGGATCAGTTAAAAACATCCGCTGCCTGGCTGGCCGTTGGATGGACGCGCTGCTGGCCGTCCAATGTACCACCCACGTTCCCCACCTTCCTTCTGCA	G	1	0	downstream_gene_variant	Modifier
Ac6P01G473000	T	TCGTGACCTCCAAAGAAGTAGCAAGCACGTGGACGTGAAGTTTCTGCACCCGAGCTCATATGCACCCTCATGAACAGTAAA	1	0	downstream_gene_variant	Modifier
Ac6P01G450000	AC	A	1	0	downstream_gene_variant	Modifier
Ac6P01G344200	G	GA	1	0	downstream_gene_variant	Modifier
Ac6P01G482200	G	GA	1	0	downstream_gene_variant	Modifier
Ac6P01G168100	TTAAGTTTTTATTATCTAG	T	1	0	downstream_gene_variant	Modifier
Ac6P01G507600	G	GTGGGC	1	0	downstream_gene_variant	Modifier
Ac6P01G353300	C	CGGATGCAGGCGGAGCAGCATGCCA	1	0	downstream_gene_variant	Modifier
Ac6P01G006600	C	CTT	1	0	downstream_gene_variant	Modifier
Ac6P01G043200	TC	T	1	0	downstream_gene_variant	Modifier
Ac6P01G232500	A	ATCTCTCTCTCTCTTTCTCCCTCCCTCCCTCCCTCCCTCACTCTCTCTCTCTCTCTCTCTCTCTC	1	0	downstream_gene_variant	Modifier
Ac6P01G266800	C	CGGACGAGGATCCTCTGCCGTTTGGCAGGGTGCCGTTGGCTCACTGACTTG	1	0	downstream_gene_variant	Modifier
Ac6P01G391100	AT	A	1	0	downstream_gene_variant	Modifier
Ac6P01G459500	TC	T	1	0	downstream_gene_variant	Modifier
Ac6P01G459500	AT	A	1	0	downstream_gene_variant	Modifier
Ac6P01G144900	A	AGCGTTAATCCAACTTGCAATAGGCCCGGGCCAAATCCTATTTGCT	1	0	downstream_gene_variant	Modifier
Ac6P01G433300	TAC	T	1	0	downstream_gene_variant	Modifier
Ac6P01G321100	C	CATCCT	1	0	downstream_gene_variant	Modifier
Ac6P01G114500	AACCTGAG	A	1	0	downstream_gene_variant	Modifier
Ac6P01G281700	C	CGCAGTGCATG	1	0	downstream_gene_variant	Modifier
Ac6P01G378000	GA	G	1	0	downstream_gene_variant	Modifier
Ac6P01G450300	CA	C	1	0	downstream_gene_variant	Modifier
Ac6P01G450300	G	GA	1	0	downstream_gene_variant	Modifier
Ac6P01G276500	GC	G	1	0	downstream_gene_variant	Modifier
Ac6P01G182000	C	CTCCTTTTCTAAAAAAAAAA	1	0	downstream_gene_variant	Modifier
Ac6P01G009900	G	GGAGAGAGTGAGGGGAAC	1	0	downstream_gene_variant	Modifier
Ac6P01G267600	AG	A	1	0	downstream_gene_variant	Modifier
Ac6P01G447900	AC	A	1	0	downstream_gene_variant	Modifier
Ac6P01G281700	C	CG	1	0	downstream_gene_variant	Modifier
Ac6P01G248900	CAATACGAAGGCTGCACTCCCTCGCAAAAAAATTAATAAAAA	C	1	0	downstream_gene_variant	Modifier
Ac6P01G305900	C	CTGTAGGGAAACGTGACAGAAAACAAAAAATTTCCGCACTACGAACACGCCCAGGATCACTAT	1	0	downstream_gene_variant	Modifier
Ac6P01G360300	TA	T	1	0	downstream_gene_variant	Modifier
Ac6P01G119500	TA	T	1	0	downstream_gene_variant	Modifier
Ac6P01G018800	GT	G	1	0	downstream_gene_variant	Modifier
Ac6P01G357700	G	GGGGAGAGAGAGAGAGAGAGAGAGA	1	0	downstream_gene_variant	Modifier
Ac6P01G541000	G	GAGGCGGCAGAGCTCAGTGGAGGTGGCGGATTTCA	1	0	downstream_gene_variant	Modifier
Ac6P01G458200	A	AATGGGCGTTAACTACCCAGCTTCCTCTCTCAACGTAAAAACAATGAACTTAGAGTCAGTGTCCATGTGTGCCCCTCAAATTTTAGTATTAAACAACATTACTTTCAGCAGCGATTTCCTTCGTGAGGCCCATAAGCCTACACTAGAAACAAAGTTTCATATATAATAGAGTACTCCTTTAACTACT	1	0	downstream_gene_variant	Modifier
Ac6P01G287700	T	TAGTATATACAAA	1	0	downstream_gene_variant	Modifier
Ac6P01G107800	ACG	A	1	0	downstream_gene_variant	Modifier
Ac6P01G107800	A	AT	1	0	downstream_gene_variant	Modifier
Ac6P01G110600	TGG	T	1	0	downstream_gene_variant	Modifier
Ac6P01G012900	A	AATACAC	1	0	downstream_gene_variant	Modifier
Ac6P01G118300	CATATGTCCT	C	1	0	downstream_gene_variant	Modifier
Ac6P01G121700	T	TG	1	0	downstream_gene_variant	Modifier
Ac6P01G122100	CT	C	1	0	downstream_gene_variant	Modifier
Ac6P01G122100	TTGCAAA	T	1	0	downstream_gene_variant	Modifier
Ac6P01G122100	A	AT	1	0	downstream_gene_variant	Modifier
Ac6P01G122800	TA	T	1	0	downstream_gene_variant	Modifier
Ac6P01G123200	TGC	T	1	0	downstream_gene_variant	Modifier
Ac6P01G125500	A	ATG	1	0	downstream_gene_variant	Modifier
Ac6P01G125500	AAG	A	1	0	downstream_gene_variant	Modifier
Ac6P01G125500	A	AAAATT	1	0	downstream_gene_variant	Modifier
Ac6P01G125500	CAGTCT	C	1	0	downstream_gene_variant	Modifier
Ac6P01G127600	C	CTAAT	1	0	downstream_gene_variant	Modifier
Ac6P01G127800	TG	T	1	0	downstream_gene_variant	Modifier
Ac6P01G130200	TC	T	1	0	downstream_gene_variant	Modifier
Ac6P01G132000	CGACTGTT	C	1	0	downstream_gene_variant	Modifier
Ac6P01G135600	G	GATTA	1	0	downstream_gene_variant	Modifier
Ac6P01G140000	AGCCCGCCGCTC	A	1	0	downstream_gene_variant	Modifier
Ac6P01G143300	T	TCC	1	0	downstream_gene_variant	Modifier
Ac6P01G143300	C	CTT	1	0	downstream_gene_variant	Modifier
Ac6P01G156600	TC	T	1	0	downstream_gene_variant	Modifier
Ac6P01G157000	TAAGA	T	1	0	downstream_gene_variant	Modifier
Ac6P01G157100	CAA	C	1	0	downstream_gene_variant	Modifier
Ac6P01G161300	C	CT	1	0	downstream_gene_variant	Modifier
Ac6P01G162600	CGACACAG	C	1	0	downstream_gene_variant	Modifier
Ac6P01G162600	T	TGG	1	0	downstream_gene_variant	Modifier
Ac6P01G168900	GTT	G	1	0	downstream_gene_variant	Modifier
Ac6P01G174700	G	GAC	1	0	downstream_gene_variant	Modifier
Ac6P01G195900	AC	A	1	0	downstream_gene_variant	Modifier
Ac6P01G195900	TG	T	1	0	downstream_gene_variant	Modifier
Ac6P01G196600	CAT	C	1	0	downstream_gene_variant	Modifier
Ac6P01G201200	CT	C	1	0	downstream_gene_variant	Modifier
Ac6P01G201400	ATT	A	1	0	downstream_gene_variant	Modifier
Ac6P01G201600	CGG	C	1	0	downstream_gene_variant	Modifier
Ac6P01G209300	G	GAT	1	0	downstream_gene_variant	Modifier
Ac6P01G209300	CG	C	1	0	downstream_gene_variant	Modifier
Ac6P01G209300	ACT	A	1	0	downstream_gene_variant	Modifier
Ac6P01G211200	GGC	G	1	0	downstream_gene_variant	Modifier
Ac6P01G211200	CG	C	1	0	downstream_gene_variant	Modifier
Ac6P01G211200	A	ATG	1	0	downstream_gene_variant	Modifier
Ac6P01G212100	T	TC	1	0	downstream_gene_variant	Modifier
Ac6P01G212400	GTGC	G	1	0	downstream_gene_variant	Modifier
Ac6P01G214000	G	GAA	1	0	downstream_gene_variant	Modifier
Ac6P01G214000	TTC	T	1	0	downstream_gene_variant	Modifier
Ac6P01G221200	G	GTGA	1	0	downstream_gene_variant	Modifier
Ac6P01G024700	AG	A	1	0	downstream_gene_variant	Modifier
Ac6P01G024700	A	AG	1	0	downstream_gene_variant	Modifier
Ac6P01G231700	GCAA	G	1	0	downstream_gene_variant	Modifier
Ac6P01G234700	CT	C	1	0	downstream_gene_variant	Modifier
Ac6P01G238600	TC	T	1	0	downstream_gene_variant	Modifier
Ac6P01G238600	GGT	G	1	0	downstream_gene_variant	Modifier
Ac6P01G238600	GA	G	1	0	downstream_gene_variant	Modifier
Ac6P01G242800	C	CT	1	0	downstream_gene_variant	Modifier
Ac6P01G247100	TG	T	1	0	downstream_gene_variant	Modifier
Ac6P01G247100	T	TG	1	0	downstream_gene_variant	Modifier
Ac6P01G028300	A	AATT	1	0	downstream_gene_variant	Modifier
Ac6P01G249000	A	ACGACGACGG	1	0	downstream_gene_variant	Modifier
Ac6P01G249300	GT	G	1	0	downstream_gene_variant	Modifier
Ac6P01G254600	AT	A	1	0	downstream_gene_variant	Modifier
Ac6P01G255100	G	GC	1	0	downstream_gene_variant	Modifier
Ac6P01G255100	AG	A	1	0	downstream_gene_variant	Modifier
Ac6P01G029100	CCGCAGCCGGCCCCATA	C	1	0	downstream_gene_variant	Modifier
Ac6P01G259000	G	GA	1	0	downstream_gene_variant	Modifier
Ac6P01G259000	A	AT	1	0	downstream_gene_variant	Modifier
Ac6P01G262300	G	GTTGTGACGCCCCCGATTTGA	1	0	downstream_gene_variant	Modifier
Ac6P01G265100	A	AAAT	1	0	downstream_gene_variant	Modifier
Ac6P01G265100	TAACTTTTTCTGTGAATAGCATGGTAACTCACACATCGTAGACCTGATAACTTATGTACCCCGGTCCTGGTAACTTTGGCGACGGGGGTGGGGGGAGTTGATGAAATATCCACTCGGC	T	1	0	downstream_gene_variant	Modifier
Ac6P01G267500	CATGTCT	C	1	0	downstream_gene_variant	Modifier
Ac6P01G267600	C	CCAT	1	0	downstream_gene_variant	Modifier
Ac6P01G275600	G	GT	1	0	downstream_gene_variant	Modifier
Ac6P01G275600	GA	G	1	0	downstream_gene_variant	Modifier
Ac6P01G033300	G	GATGAA	1	0	downstream_gene_variant	Modifier
Ac6P01G281600	TG	T	1	0	downstream_gene_variant	Modifier
Ac6P01G285500	CGA	C	1	0	downstream_gene_variant	Modifier
Ac6P01G287900	GTA	G	1	0	downstream_gene_variant	Modifier
Ac6P01G288100	GAGT	G	1	0	downstream_gene_variant	Modifier
Ac6P01G289900	CT	C	1	0	downstream_gene_variant	Modifier
Ac6P01G040400	GAGCCTGA	G	1	0	downstream_gene_variant	Modifier
Ac6P01G296500	T	TTG	1	0	downstream_gene_variant	Modifier
Ac6P01G296900	CGG	C	1	0	downstream_gene_variant	Modifier
Ac6P01G300300	T	TG	1	0	downstream_gene_variant	Modifier
Ac6P01G302800	C	CGGG	1	0	downstream_gene_variant	Modifier
Ac6P01G302800	ACTGC	A	1	0	downstream_gene_variant	Modifier
Ac6P01G302800	C	CTG	1	0	downstream_gene_variant	Modifier
Ac6P01G302800	TAAC	T	1	0	downstream_gene_variant	Modifier
Ac6P01G306700	TAG	T	1	0	downstream_gene_variant	Modifier
Ac6P01G306700	CCAA	C	1	0	downstream_gene_variant	Modifier
Ac6P01G307100	C	CG	1	0	downstream_gene_variant	Modifier
Ac6P01G307100	G	GGGAA	1	0	downstream_gene_variant	Modifier
Ac6P01G308000	AG	A	1	0	downstream_gene_variant	Modifier
Ac6P01G308000	C	CTT	1	0	downstream_gene_variant	Modifier
Ac6P01G004000	C	CAAG	1	0	downstream_gene_variant	Modifier
Ac6P01G316400	GCTCC	G	1	0	downstream_gene_variant	Modifier
Ac6P01G317300	GT	G	1	0	downstream_gene_variant	Modifier
Ac6P01G319600	C	CT	1	0	downstream_gene_variant	Modifier
Ac6P01G325200	C	CTGTTGG	1	0	downstream_gene_variant	Modifier
Ac6P01G325900	T	TC	1	0	downstream_gene_variant	Modifier
Ac6P01G328200	CCTA	C	1	0	downstream_gene_variant	Modifier
Ac6P01G332000	A	ACGCGAAAGACGCACC	1	0	downstream_gene_variant	Modifier
Ac6P01G332000	GACA	G	1	0	downstream_gene_variant	Modifier
Ac6P01G332600	CG	C	1	0	downstream_gene_variant	Modifier
Ac6P01G333800	G	GCA	1	0	downstream_gene_variant	Modifier
Ac6P01G339800	AGT	A	1	0	downstream_gene_variant	Modifier
Ac6P01G342400	A	AG	1	0	downstream_gene_variant	Modifier
Ac6P01G347500	TGGGGG	T	1	0	downstream_gene_variant	Modifier
Ac6P01G347500	G	GCCCC	1	0	downstream_gene_variant	Modifier
Ac6P01G349100	C	CA	1	0	downstream_gene_variant	Modifier
Ac6P01G059900	T	TC	1	0	downstream_gene_variant	Modifier
Ac6P01G357600	TGA	T	1	0	downstream_gene_variant	Modifier
Ac6P01G357600	TTACC	T	1	0	downstream_gene_variant	Modifier
Ac6P01G361400	AT	A	1	0	downstream_gene_variant	Modifier
Ac6P01G368900	GTGA	G	1	0	downstream_gene_variant	Modifier
Ac6P01G373500	A	AT	1	0	downstream_gene_variant	Modifier
Ac6P01G376700	A	AGT	1	0	downstream_gene_variant	Modifier
Ac6P01G376700	CCA	C	1	0	downstream_gene_variant	Modifier
Ac6P01G377900	G	GA	1	0	downstream_gene_variant	Modifier
Ac6P01G377900	GCC	G	1	0	downstream_gene_variant	Modifier
Ac6P01G066700	G	GGTGT	1	0	downstream_gene_variant	Modifier
Ac6P01G066700	GCAAC	G	1	0	downstream_gene_variant	Modifier
Ac6P01G383000	TCCTGGTCGA	T	1	0	downstream_gene_variant	Modifier
Ac6P01G385000	G	GT	1	0	downstream_gene_variant	Modifier
Ac6P01G388600	C	CAAA	1	0	downstream_gene_variant	Modifier
Ac6P01G068000	CA	C	1	0	downstream_gene_variant	Modifier
Ac6P01G068300	AC	A	1	0	downstream_gene_variant	Modifier
Ac6P01G394400	T	TAAAAAA	1	0	downstream_gene_variant	Modifier
Ac6P01G394400	T	TA	1	0	downstream_gene_variant	Modifier
Ac6P01G395100	CT	C	1	0	downstream_gene_variant	Modifier
Ac6P01G395600	C	CA	1	0	downstream_gene_variant	Modifier
Ac6P01G397700	T	TAAG	1	0	downstream_gene_variant	Modifier
Ac6P01G398200	GGGCAA	G	1	0	downstream_gene_variant	Modifier
Ac6P01G403500	G	GTGATAC	1	0	downstream_gene_variant	Modifier
Ac6P01G071800	TC	T	1	0	downstream_gene_variant	Modifier
Ac6P01G071800	C	CT	1	0	downstream_gene_variant	Modifier
Ac6P01G071800	GC	G	1	0	downstream_gene_variant	Modifier
Ac6P01G071800	C	CT	1	0	downstream_gene_variant	Modifier
Ac6P01G071800	A	AAAACATTGTGCAACG	1	0	downstream_gene_variant	Modifier
Ac6P01G410100	GGTCA	G	1	0	downstream_gene_variant	Modifier
Ac6P01G410100	GCC	G	1	0	downstream_gene_variant	Modifier
Ac6P01G410100	GCA	G	1	0	downstream_gene_variant	Modifier
Ac6P01G411700	A	AT	1	0	downstream_gene_variant	Modifier
Ac6P01G412300	CTG	C	1	0	downstream_gene_variant	Modifier
Ac6P01G413400	ATTT	A	1	0	downstream_gene_variant	Modifier
Ac6P01G413500	AGT	A	1	0	downstream_gene_variant	Modifier
Ac6P01G414700	CGGT	C	1	0	downstream_gene_variant	Modifier
Ac6P01G414700	TTAAGCAA	T	1	0	downstream_gene_variant	Modifier
Ac6P01G420100	AAGTGTACCCGC	A	1	0	downstream_gene_variant	Modifier
Ac6P01G420900	CGACAAATAGTTCATGACCAATACAACAA	C	1	0	downstream_gene_variant	Modifier
Ac6P01G420900	TC	T	1	0	downstream_gene_variant	Modifier
Ac6P01G421400	T	TC	1	0	downstream_gene_variant	Modifier
Ac6P01G072700	TG	T	1	0	downstream_gene_variant	Modifier
Ac6P01G072700	GC	G	1	0	downstream_gene_variant	Modifier
Ac6P01G425500	CTGGAACCAGCTAG	C	1	0	downstream_gene_variant	Modifier
Ac6P01G425600	TCA	T	1	0	downstream_gene_variant	Modifier
Ac6P01G431500	TAACATGA	T	1	0	downstream_gene_variant	Modifier
Ac6P01G444300	A	AT	1	0	downstream_gene_variant	Modifier
Ac6P01G445200	G	GA	1	0	downstream_gene_variant	Modifier
Ac6P01G447800	C	CG	1	0	downstream_gene_variant	Modifier
Ac6P01G447900	GA	G	1	0	downstream_gene_variant	Modifier
Ac6P01G449400	AT	A	1	0	downstream_gene_variant	Modifier
Ac6P01G452600	GCA	G	1	0	downstream_gene_variant	Modifier
Ac6P01G459500	AG	A	1	0	downstream_gene_variant	Modifier
Ac6P01G465100	CAAGAA	C	1	0	downstream_gene_variant	Modifier
Ac6P01G465900	C	CAAAA	1	0	downstream_gene_variant	Modifier
Ac6P01G465900	TTTTCTAC	T	1	0	downstream_gene_variant	Modifier
Ac6P01G465900	T	TGC	1	0	downstream_gene_variant	Modifier
Ac6P01G470600	ATT	A	1	0	downstream_gene_variant	Modifier
Ac6P01G473400	G	GT	1	0	downstream_gene_variant	Modifier
Ac6P01G473800	A	AC	1	0	downstream_gene_variant	Modifier
Ac6P01G477500	A	AGC	1	0	downstream_gene_variant	Modifier
Ac6P01G477500	TAC	T	1	0	downstream_gene_variant	Modifier
Ac6P01G479900	GGC	G	1	0	downstream_gene_variant	Modifier
Ac6P01G479900	C	CT	1	0	downstream_gene_variant	Modifier
Ac6P01G488100	GCA	G	1	0	downstream_gene_variant	Modifier
Ac6P01G079200	GCA	G	1	0	downstream_gene_variant	Modifier
Ac6P01G493900	GGGA	G	1	0	downstream_gene_variant	Modifier
Ac6P01G498100	ATAT	A	1	0	downstream_gene_variant	Modifier
Ac6P01G498500	TA	T	1	0	downstream_gene_variant	Modifier
Ac6P01G501600	C	CT	1	0	downstream_gene_variant	Modifier
Ac6P01G502500	GGCA	G	1	0	downstream_gene_variant	Modifier
Ac6P01G503700	C	CCT	1	0	downstream_gene_variant	Modifier
Ac6P01G503700	TGCA	T	1	0	downstream_gene_variant	Modifier
Ac6P01G503700	CGCA	C	1	0	downstream_gene_variant	Modifier
Ac6P01G506800	A	ACT	1	0	downstream_gene_variant	Modifier
Ac6P01G506800	T	TG	1	0	downstream_gene_variant	Modifier
Ac6P01G506800	A	ACATT	1	0	downstream_gene_variant	Modifier
Ac6P01G506900	C	CAAAATA	1	0	downstream_gene_variant	Modifier
Ac6P01G509400	T	TC	1	0	downstream_gene_variant	Modifier
Ac6P01G510300	TCA	T	1	0	downstream_gene_variant	Modifier
Ac6P01G514100	GC	G	1	0	downstream_gene_variant	Modifier
Ac6P01G518300	C	CA	1	0	downstream_gene_variant	Modifier
Ac6P01G518300	G	GCGCC	1	0	downstream_gene_variant	Modifier
Ac6P01G518300	ACAAG	A	1	0	downstream_gene_variant	Modifier
Ac6P01G519000	T	TTGTTTGTTCATGGAATGTGAAGA	1	0	downstream_gene_variant	Modifier
Ac6P01G519000	TCCAAG	T	1	0	downstream_gene_variant	Modifier
Ac6P01G520100	T	TTGGA	1	0	downstream_gene_variant	Modifier
Ac6P01G520400	CCT	C	1	0	downstream_gene_variant	Modifier
Ac6P01G520400	G	GCA	1	0	downstream_gene_variant	Modifier
Ac6P01G526100	G	GT	1	0	downstream_gene_variant	Modifier
Ac6P01G531600	CCT	C	1	0	downstream_gene_variant	Modifier
Ac6P01G531600	G	GAA	1	0	downstream_gene_variant	Modifier
Ac6P01G543900	G	GGTGT	1	0	downstream_gene_variant	Modifier
Ac6P01G009000	A	ACC	1	0	downstream_gene_variant	Modifier
Ac6P01G009000	G	GCAAGATCACTGTTCACACTCGGCAAGCTTCCCCGT	1	0	downstream_gene_variant	Modifier
Ac6P01G544900	GT	G	1	0	downstream_gene_variant	Modifier
Ac6P01G547400	G	GGGC	1	0	downstream_gene_variant	Modifier
Ac6P01G547400	ACC	A	1	0	downstream_gene_variant	Modifier
Ac6P01G547400	AT	A	1	0	downstream_gene_variant	Modifier
Ac6P01G547400	T	TAA	1	0	downstream_gene_variant	Modifier
Ac6P01G547400	TCC	T	1	0	downstream_gene_variant	Modifier
Ac6P01G550400	GCAA	G	1	0	downstream_gene_variant	Modifier
Ac6P01G550400	GATAAAAATGAA	G	1	0	downstream_gene_variant	Modifier
Ac6P01G551900	AATCCC	A	1	0	downstream_gene_variant	Modifier
Ac6P01G552000	AGC	A	1	0	downstream_gene_variant	Modifier
Ac6P01G552400	ATTTTT	A	1	0	downstream_gene_variant	Modifier
Ac6P01G088200	ACT	A	1	0	downstream_gene_variant	Modifier
Ac6P01G089900	A	ATT	1	0	downstream_gene_variant	Modifier
Ac6P01G090700	GCATTT	G	1	0	downstream_gene_variant	Modifier
Ac6P01G093100	TGTCG	T	1	0	downstream_gene_variant	Modifier
Ac6P01G094300	GAA	G	1	0	downstream_gene_variant	Modifier
Ac6P01G095200	CTGAAATTTTCTTAAG	C	1	0	downstream_gene_variant	Modifier
Ac6P01G095200	C	CTTT	1	0	downstream_gene_variant	Modifier
Ac6P01G095200	TAGA	T	1	0	downstream_gene_variant	Modifier
Ac6P01G097200	AGTT	A	1	0	downstream_gene_variant	Modifier
Ac6P01G100200	TTGC	T	1	0	downstream_gene_variant	Modifier
Ac6P01G101600	A	AGAGCT	1	0	downstream_gene_variant	Modifier
Ac6P01G350200	CGAGTG	C	1	0	downstream_gene_variant	Modifier
Ac6P01G350200	G	GC	1	0	downstream_gene_variant	Modifier
Ac6P01G350200	ATTGGG	A	1	0	downstream_gene_variant	Modifier
Ac6P01G115300	T	TA	1	0	downstream_gene_variant	Modifier
Ac6P01G115300	A	AGTAT	1	0	downstream_gene_variant	Modifier
Ac6P01G013900	AAAAAATTAT	A	1	0	downstream_gene_variant	Modifier
Ac6P01G158300	TA	T	1	0	downstream_gene_variant	Modifier
Ac6P01G158300	CTCTCGGGTGTACTA	C	1	0	downstream_gene_variant	Modifier
Ac6P01G166600	A	AATAAT	1	0	downstream_gene_variant	Modifier
Ac6P01G018800	G	GA	1	0	downstream_gene_variant	Modifier
Ac6P01G177700	A	AC	1	0	downstream_gene_variant	Modifier
Ac6P01G185500	ATG	A	1	0	downstream_gene_variant	Modifier
Ac6P01G189100	ACGCC	A	1	0	downstream_gene_variant	Modifier
Ac6P01G214800	CA	C	1	0	downstream_gene_variant	Modifier
Ac6P01G214800	GAT	G	1	0	downstream_gene_variant	Modifier
Ac6P01G263600	T	TA	1	0	downstream_gene_variant	Modifier
Ac6P01G276700	TCCCC	T	1	0	downstream_gene_variant	Modifier
Ac6P01G280200	AT	A	1	0	downstream_gene_variant	Modifier
Ac6P01G038400	CA	C	1	0	downstream_gene_variant	Modifier
Ac6P01G047700	C	CT	1	0	downstream_gene_variant	Modifier
Ac6P01G047700	G	GGGGAACGTGACAAAAAAAAATTCCGCACTACGAACAACCCAGGATCAC	1	0	downstream_gene_variant	Modifier
Ac6P01G304900	TA	T	1	0	downstream_gene_variant	Modifier
Ac6P01G306800	A	AGTATAGGGGATCGC	1	0	downstream_gene_variant	Modifier
Ac6P01G321100	G	GAA	1	0	downstream_gene_variant	Modifier
Ac6P01G358600	ATTTACAGCGAGTGAAATGTTGGT	A	1	0	downstream_gene_variant	Modifier
Ac6P01G360100	T	TC	1	0	downstream_gene_variant	Modifier
Ac6P01G366300	ATT	A	1	0	downstream_gene_variant	Modifier
Ac6P01G395600	TTG	T	1	0	downstream_gene_variant	Modifier
Ac6P01G421900	C	CCCGCG	1	0	downstream_gene_variant	Modifier
Ac6P01G466300	T	TAGCCCTGTCAGCAC	1	0	downstream_gene_variant	Modifier
Ac6P01G519100	A	ATTAATATTACTAGTTTTTCCTAAACTTTACTGATTTTACAAAAAAAATAT	1	0	downstream_gene_variant	Modifier
Ac6P01G520100	G	GAC	1	0	downstream_gene_variant	Modifier
Ac6P01G520100	A	ACGTTCC	1	0	downstream_gene_variant	Modifier
Ac6P01G151300	A	AG	1	0	downstream_gene_variant	Modifier
Ac6P01G306800	T	TAACCCA	1	0	downstream_gene_variant	Modifier
Ac6P01G512100	A	ATAAGTTCAAAAAATT	1	0	downstream_gene_variant	Modifier
Ac6P01G162500	TCAG	T	1	0	downstream_gene_variant	Modifier
Ac6P01G177700	GACCA	G	1	0	downstream_gene_variant	Modifier
Ac6P01G177700	GT	G	1	0	downstream_gene_variant	Modifier
Ac6P01G177700	G	GA	1	0	downstream_gene_variant	Modifier
Ac6P01G177700	G	GCT	1	0	downstream_gene_variant	Modifier
Ac6P01G182200	T	TC	1	0	downstream_gene_variant	Modifier
Ac6P01G024700	G	GT	1	0	downstream_gene_variant	Modifier
Ac6P01G231500	T	TAAAA	1	0	downstream_gene_variant	Modifier
Ac6P01G033300	AT	A	1	0	downstream_gene_variant	Modifier
Ac6P01G281700	A	ATC	1	0	downstream_gene_variant	Modifier
Ac6P01G303800	C	CT	1	0	downstream_gene_variant	Modifier
Ac6P01G304900	TTTTTA	T	1	0	downstream_gene_variant	Modifier
Ac6P01G315700	ATATCAGTGGGCCTGCTTCAAAGTTGAGGACCCATGAGTGTTATTGTGC	A	1	0	downstream_gene_variant	Modifier
Ac6P01G437000	A	AATTGAAAAAGTTAGAGTGGAGAGTAGAGATGCATGTGTACTAGAGTCCCTATTTTCTATTC	1	0	downstream_gene_variant	Modifier
Ac6P01G447800	T	TCGAAGAATCCTC	1	0	downstream_gene_variant	Modifier
Ac6P01G452100	T	TCTTTTTTTTTTTGAG	1	0	downstream_gene_variant	Modifier
Ac6P01G493800	T	TTGTTG	1	0	downstream_gene_variant	Modifier
Ac6P01G493800	GCACCA	G	1	0	downstream_gene_variant	Modifier
Ac6P01G539700	TGAA	T	1	0	downstream_gene_variant	Modifier
Ac6P01G112300	GC	G	1	0	downstream_gene_variant	Modifier
Ac6P01G115200	AT	A	1	0	downstream_gene_variant	Modifier
Ac6P01G115200	AC	A	1	0	downstream_gene_variant	Modifier
Ac6P01G129700	A	ACATTATTT	1	0	downstream_gene_variant	Modifier
Ac6P01G192200	C	CTCG	1	0	downstream_gene_variant	Modifier
Ac6P01G243800	TTTGCACATAAGCCCAGTATGCTAGGTTTAGGAAAAAGTGTTGTCTCATTGATGAGTAGGTCCCATGATTATGGACACATCAAATATGAAGACTCC	T	1	0	downstream_gene_variant	Modifier
Ac6P01G289100	C	CTTGTGG	1	0	downstream_gene_variant	Modifier
Ac6P01G447800	C	CTGCTTCCGTTCGAGGCGGCTCG	1	0	downstream_gene_variant	Modifier
Ac6P01G465100	A	AT	1	0	downstream_gene_variant	Modifier
Ac6P01G491300	C	CGTCGGCATAGTT	1	0	downstream_gene_variant	Modifier
Ac6P01G538400	GC	G	1	0	downstream_gene_variant	Modifier
Ac6P01G549300	C	CT	1	0	downstream_gene_variant	Modifier
Ac6P01G015300	CGAA	C	1	0	downstream_gene_variant	Modifier
Ac6P01G209500	T	TATA	1	0	downstream_gene_variant	Modifier
Ac6P01G213300	G	GA	1	0	downstream_gene_variant	Modifier
Ac6P01G217000	T	TGTACGGTCG	1	0	downstream_gene_variant	Modifier
Ac6P01G222700	T	TC	1	0	downstream_gene_variant	Modifier
Ac6P01G233700	C	CA	1	0	downstream_gene_variant	Modifier
Ac6P01G243800	CCGAG	C	1	0	downstream_gene_variant	Modifier
Ac6P01G325800	A	ACT	1	0	downstream_gene_variant	Modifier
Ac6P01G365200	TC	T	1	0	downstream_gene_variant	Modifier
Ac6P01G421900	G	GCGCGGGGCA	1	0	downstream_gene_variant	Modifier
Ac6P01G424600	C	CG	1	0	downstream_gene_variant	Modifier
Ac6P01G465100	AT	A	1	0	downstream_gene_variant	Modifier
Ac6P01G475300	TGCGTCCGTC	T	1	0	downstream_gene_variant	Modifier
Ac6P01G475300	AGTG	A	1	0	downstream_gene_variant	Modifier
Ac6P01G538400	CCTGCGGG	C	1	0	downstream_gene_variant	Modifier
Ac6P01G311100	GCGGACGATGACCTCGTATGTGTGGCTATTTTCGTCGTCGGAGTGGTCCTTCCAGCGGTGGTCATGGCTGTCTAGCCCGATCGTCGCCCGGTGCTTGTGGAGGAGCCGCTCTGTTCCACCTACGCCGTGCGGAGGGCCAC	G	1	0	downstream_gene_variant	Modifier
Ac6P01G047700	G	GCGACCTCCTACAGGATCTCCATTGTCTCCAATGCCAGGATCATCTTCATCTTCAA	1	0	downstream_gene_variant	Modifier
Ac6P01G205700	C	CACGTAGAAG	1	0	downstream_gene_variant	Modifier
Ac6P01G208900	AT	A	1	0	downstream_gene_variant	Modifier
Ac6P01G038500	GA	G	1	0	downstream_gene_variant	Modifier
Ac6P01G314800	G	GA	1	0	downstream_gene_variant	Modifier
Ac6P01G323600	C	CT	1	0	downstream_gene_variant	Modifier
Ac6P01G334600	AT	A	1	0	downstream_gene_variant	Modifier
Ac6P01G358400	CG	C	1	0	downstream_gene_variant	Modifier
Ac6P01G383400	G	GCC	1	0	downstream_gene_variant	Modifier
Ac6P01G116000	A	AT	1	0	downstream_gene_variant	Modifier
Ac6P01G242000	A	AGGTAGTGGTTTTAGGGTTT	1	0	downstream_gene_variant	Modifier
Ac6P01G255900	G	GC	1	0	downstream_gene_variant	Modifier
Ac6P01G259100	A	AT	1	0	downstream_gene_variant	Modifier
Ac6P01G333700	CT	C	1	0	downstream_gene_variant	Modifier
Ac6P01G343500	A	AT	1	0	downstream_gene_variant	Modifier
Ac6P01G379400	A	AC	1	0	downstream_gene_variant	Modifier
Ac6P01G385500	ATAAGGCCTTGTACAATGCTAGATGCTTAGGGAGGTGCTTAGAAAAATAAATCAGGCTTTCCTGAAGCACCGGTGCCTATTTCTACAAGAGAGACGCCTAACTAAGCGTCTACCCTCTACAAATAAGCACCGGTGCTTAAAGAAAGACTGGTTTATTTCTCTAAGCACCTCCCCTAAGCGTCTTGCATTGTACAAGGCC	A	1	0	downstream_gene_variant	Modifier
Ac6P01G319000	AT	A	1	0	downstream_gene_variant	Modifier
Ac6P01G386800	C	CTGCCGCCTGGCT	1	0	downstream_gene_variant	Modifier
Ac6P01G417500	C	CT	1	0	downstream_gene_variant	Modifier
Ac6P01G427000	T	TTC	1	0	downstream_gene_variant	Modifier
Ac6P01G427000	A	ATG	1	0	downstream_gene_variant	Modifier
Ac6P01G444000	G	GCA	1	0	downstream_gene_variant	Modifier
Ac6P01G444000	G	GCTCATCGC	1	0	downstream_gene_variant	Modifier
Ac6P01G290100	TTG	T	1	0	downstream_gene_variant	Modifier
Ac6P01G387000	G	GCACT	1	0	downstream_gene_variant	Modifier
Ac6P01G390500	G	GTATA	1	0	downstream_gene_variant	Modifier
Ac6P01G390500	G	GCGTGCTGTCAAAAAAAAGTGTATA	1	0	downstream_gene_variant	Modifier
Ac6P01G417200	T	TA	1	0	downstream_gene_variant	Modifier
Ac6P01G427000	TGAAGGAAATAGTTCCCAAACAGACC	T	1	0	downstream_gene_variant	Modifier
Ac6P01G087600	GTTTGCTCAATAATTCCCAATTGCTTACACAATAATTCCCGTATA	G	1	0	downstream_gene_variant	Modifier
Ac6P01G305400	AT	A	1	0	downstream_gene_variant	Modifier
Ac6P01G330800	CA	C	1	0	downstream_gene_variant	Modifier
Ac6P01G280200	A	AC	1	0	downstream_gene_variant	Modifier
Ac6P01G387000	T	TGTGTTAATCACCTCAATGTTGTC	1	0	downstream_gene_variant	Modifier
Ac6P01G385800	G	GTGTTAGGATTTAATTATTAGAGATAAT	1	0	downstream_gene_variant	Modifier
Ac6P01G442200	C	CACTTACTTACTTACGAAG	1	0	downstream_gene_variant	Modifier
Ac6P01G224800	C	CATGTGACAACTATCTTTTTTTTTTCGAGT	1	0	downstream_gene_variant	Modifier
Ac6P01G254600	AT	A	1	0	downstream_gene_variant	Modifier
Ac6P01G254600	T	TA	1	0	downstream_gene_variant	Modifier
Ac6P01G332600	C	CT	1	0	downstream_gene_variant	Modifier
Ac6P01G110300	GA	G	1	0	downstream_gene_variant	Modifier
Ac6P01G110300	AG	A	1	0	downstream_gene_variant	Modifier
Ac6P01G110800	TAA	T	1	0	downstream_gene_variant	Modifier
Ac6P01G114300	T	TAGCCAGA	1	0	downstream_gene_variant	Modifier
Ac6P01G115600	TATTTTC	T	1	0	downstream_gene_variant	Modifier
Ac6P01G000200	T	TTTGTTG	1	0	downstream_gene_variant	Modifier
Ac6P01G120100	CT	C	1	0	downstream_gene_variant	Modifier
Ac6P01G120800	GGAGGAA	G	1	0	downstream_gene_variant	Modifier
Ac6P01G120800	AGGAG	A	1	0	downstream_gene_variant	Modifier
Ac6P01G120800	TGAA	T	1	0	downstream_gene_variant	Modifier
Ac6P01G122800	ACGC	A	1	0	downstream_gene_variant	Modifier
Ac6P01G122800	GACA	G	1	0	downstream_gene_variant	Modifier
Ac6P01G013800	AT	A	1	0	downstream_gene_variant	Modifier
Ac6P01G125500	AC	A	1	0	downstream_gene_variant	Modifier
Ac6P01G125900	AGTGGATTCCATG	A	1	0	downstream_gene_variant	Modifier
Ac6P01G133100	A	ATC	1	0	downstream_gene_variant	Modifier
Ac6P01G136000	TCTTTTGTTTTGAAGC	T	1	0	downstream_gene_variant	Modifier
Ac6P01G136700	GA	G	1	0	downstream_gene_variant	Modifier
Ac6P01G138400	TAGGATCAGAGAAATCAA	T	1	0	downstream_gene_variant	Modifier
Ac6P01G138700	T	TATCA	1	0	downstream_gene_variant	Modifier
Ac6P01G138700	TCCCC	T	1	0	downstream_gene_variant	Modifier
Ac6P01G139600	T	TATTGAA	1	0	downstream_gene_variant	Modifier
Ac6P01G140000	GCCC	G	1	0	downstream_gene_variant	Modifier
Ac6P01G140000	GATGACGA	G	1	0	downstream_gene_variant	Modifier
Ac6P01G140800	C	CAT	1	0	downstream_gene_variant	Modifier
Ac6P01G140800	A	ACGG	1	0	downstream_gene_variant	Modifier
Ac6P01G140800	GCTT	G	1	0	downstream_gene_variant	Modifier
Ac6P01G140800	AG	A	1	0	downstream_gene_variant	Modifier
Ac6P01G144900	T	TA	1	0	downstream_gene_variant	Modifier
Ac6P01G144900	A	AG	1	0	downstream_gene_variant	Modifier
Ac6P01G145600	CG	C	1	0	downstream_gene_variant	Modifier
Ac6P01G150500	G	GA	1	0	downstream_gene_variant	Modifier
Ac6P01G151300	A	AC	1	0	downstream_gene_variant	Modifier
Ac6P01G151300	CG	C	1	0	downstream_gene_variant	Modifier
Ac6P01G153400	TTA	T	1	0	downstream_gene_variant	Modifier
Ac6P01G153400	C	CGG	1	0	downstream_gene_variant	Modifier
Ac6P01G153800	A	AG	1	0	downstream_gene_variant	Modifier
Ac6P01G153900	C	CTGTTGGAAATATGCCCTAGAGG	1	0	downstream_gene_variant	Modifier
Ac6P01G159200	TA	T	1	0	downstream_gene_variant	Modifier
Ac6P01G159200	G	GC	1	0	downstream_gene_variant	Modifier
Ac6P01G160400	A	AGATTCAGTT	1	0	downstream_gene_variant	Modifier
Ac6P01G161800	AAC	A	1	0	downstream_gene_variant	Modifier
Ac6P01G162900	CG	C	1	0	downstream_gene_variant	Modifier
Ac6P01G166500	G	GT	1	0	downstream_gene_variant	Modifier
Ac6P01G000400	T	TTG	1	0	downstream_gene_variant	Modifier
Ac6P01G182800	GCGCCT	G	1	0	downstream_gene_variant	Modifier
Ac6P01G190800	AAC	A	1	0	downstream_gene_variant	Modifier
Ac6P01G192200	C	CGG	1	0	downstream_gene_variant	Modifier
Ac6P01G194900	AGC	A	1	0	downstream_gene_variant	Modifier
Ac6P01G195500	A	ACTG	1	0	downstream_gene_variant	Modifier
Ac6P01G203400	AT	A	1	0	downstream_gene_variant	Modifier
Ac6P01G203400	GTA	G	1	0	downstream_gene_variant	Modifier
Ac6P01G203800	A	ATC	1	0	downstream_gene_variant	Modifier
Ac6P01G204700	A	AT	1	0	downstream_gene_variant	Modifier
Ac6P01G208600	ACG	A	1	0	downstream_gene_variant	Modifier
Ac6P01G210200	A	AC	1	0	downstream_gene_variant	Modifier
Ac6P01G217900	T	TGC	1	0	downstream_gene_variant	Modifier
Ac6P01G217900	A	AT	1	0	downstream_gene_variant	Modifier
Ac6P01G217900	TGGTG	T	1	0	downstream_gene_variant	Modifier
Ac6P01G220100	G	GA	1	0	downstream_gene_variant	Modifier
Ac6P01G220100	G	GA	1	0	downstream_gene_variant	Modifier
Ac6P01G220600	TAC	T	1	0	downstream_gene_variant	Modifier
Ac6P01G221800	T	TGA	1	0	downstream_gene_variant	Modifier
Ac6P01G024600	T	TC	1	0	downstream_gene_variant	Modifier
Ac6P01G225000	A	AAAG	1	0	downstream_gene_variant	Modifier
Ac6P01G024700	TAA	T	1	0	downstream_gene_variant	Modifier
Ac6P01G024700	T	TTC	1	0	downstream_gene_variant	Modifier
Ac6P01G230600	G	GT	1	0	downstream_gene_variant	Modifier
Ac6P01G230900	TCC	T	1	0	downstream_gene_variant	Modifier
Ac6P01G231700	T	TCA	1	0	downstream_gene_variant	Modifier
Ac6P01G231700	C	CA	1	0	downstream_gene_variant	Modifier
Ac6P01G240500	C	CGCGGT	1	0	downstream_gene_variant	Modifier
Ac6P01G245100	CTGGT	C	1	0	downstream_gene_variant	Modifier
Ac6P01G248900	G	GC	1	0	downstream_gene_variant	Modifier
Ac6P01G249000	CTAG	C	1	0	downstream_gene_variant	Modifier
Ac6P01G250400	CCCCCT	C	1	0	downstream_gene_variant	Modifier
Ac6P01G250400	G	GCC	1	0	downstream_gene_variant	Modifier
Ac6P01G250400	G	GCC	1	0	downstream_gene_variant	Modifier
Ac6P01G254600	TAATA	T	1	0	downstream_gene_variant	Modifier
Ac6P01G257100	ACCCCC	A	1	0	downstream_gene_variant	Modifier
Ac6P01G260600	CCCA	C	1	0	downstream_gene_variant	Modifier
Ac6P01G260600	TCGGTTA	T	1	0	downstream_gene_variant	Modifier
Ac6P01G267500	G	GCC	1	0	downstream_gene_variant	Modifier
Ac6P01G267500	GT	G	1	0	downstream_gene_variant	Modifier
Ac6P01G267500	T	TAACA	1	0	downstream_gene_variant	Modifier
Ac6P01G267500	T	TAGCAGAA	1	0	downstream_gene_variant	Modifier
Ac6P01G267500	A	AGG	1	0	downstream_gene_variant	Modifier
Ac6P01G271700	G	GGAGAGAAGTGATT	1	0	downstream_gene_variant	Modifier
Ac6P01G271700	C	CAGGACCATGGTTCAGCCGAACCTATGG	1	0	downstream_gene_variant	Modifier
Ac6P01G033200	AC	A	1	0	downstream_gene_variant	Modifier
Ac6P01G276500	T	TAG	1	0	downstream_gene_variant	Modifier
Ac6P01G276500	GAA	G	1	0	downstream_gene_variant	Modifier
Ac6P01G276900	TC	T	1	0	downstream_gene_variant	Modifier
Ac6P01G277800	ACC	A	1	0	downstream_gene_variant	Modifier
Ac6P01G277800	ACGGCTGGGCCCTTTTCGAGCCGACGCG	A	1	0	downstream_gene_variant	Modifier
Ac6P01G277900	CTTG	C	1	0	downstream_gene_variant	Modifier
Ac6P01G280800	GA	G	1	0	downstream_gene_variant	Modifier
Ac6P01G035400	C	CA	1	0	downstream_gene_variant	Modifier
Ac6P01G282200	ATG	A	1	0	downstream_gene_variant	Modifier
Ac6P01G282200	C	CAT	1	0	downstream_gene_variant	Modifier
Ac6P01G282200	A	AGACAGCG	1	0	downstream_gene_variant	Modifier
Ac6P01G282700	AAC	A	1	0	downstream_gene_variant	Modifier
Ac6P01G036100	A	ATG	1	0	downstream_gene_variant	Modifier
Ac6P01G285700	TG	T	1	0	downstream_gene_variant	Modifier
Ac6P01G285800	T	TTTGTGGGTGGG	1	0	downstream_gene_variant	Modifier
Ac6P01G285900	CA	C	1	0	downstream_gene_variant	Modifier
Ac6P01G037700	AC	A	1	0	downstream_gene_variant	Modifier
Ac6P01G038300	TC	T	1	0	downstream_gene_variant	Modifier
Ac6P01G288000	CA	C	1	0	downstream_gene_variant	Modifier
Ac6P01G039000	AG	A	1	0	downstream_gene_variant	Modifier
Ac6P01G291200	TGTGTGGGAGGGTGAGGAGGAGGAGGGAGTACCACGGC	T	1	0	downstream_gene_variant	Modifier
Ac6P01G040200	CA	C	1	0	downstream_gene_variant	Modifier
Ac6P01G040200	CA	C	1	0	downstream_gene_variant	Modifier
Ac6P01G292300	A	ATTTAC	1	0	downstream_gene_variant	Modifier
Ac6P01G042600	T	TGCC	1	0	downstream_gene_variant	Modifier
Ac6P01G002700	TGC	T	1	0	downstream_gene_variant	Modifier
Ac6P01G297100	TA	T	1	0	downstream_gene_variant	Modifier
Ac6P01G299700	AACC	A	1	0	downstream_gene_variant	Modifier
Ac6P01G299700	TAA	T	1	0	downstream_gene_variant	Modifier
Ac6P01G299700	AACAACACATGGCACCACATCAT	A	1	0	downstream_gene_variant	Modifier
Ac6P01G300000	T	TGG	1	0	downstream_gene_variant	Modifier
Ac6P01G302100	AT	A	1	0	downstream_gene_variant	Modifier
Ac6P01G302600	C	CG	1	0	downstream_gene_variant	Modifier
Ac6P01G307100	GCC	G	1	0	downstream_gene_variant	Modifier
Ac6P01G313100	AG	A	1	0	downstream_gene_variant	Modifier
Ac6P01G317000	AG	A	1	0	downstream_gene_variant	Modifier
Ac6P01G317500	A	AT	1	0	downstream_gene_variant	Modifier
Ac6P01G057400	CCA	C	1	0	downstream_gene_variant	Modifier
Ac6P01G057400	T	TCTA	1	0	downstream_gene_variant	Modifier
Ac6P01G329500	T	TCAGGG	1	0	downstream_gene_variant	Modifier
Ac6P01G329500	A	ACAACCATC	1	0	downstream_gene_variant	Modifier
Ac6P01G330200	ACAC	A	1	0	downstream_gene_variant	Modifier
Ac6P01G058000	AG	A	1	0	downstream_gene_variant	Modifier
Ac6P01G058400	G	GGATATC	1	0	downstream_gene_variant	Modifier
Ac6P01G333400	C	CAT	1	0	downstream_gene_variant	Modifier
Ac6P01G335100	G	GT	1	0	downstream_gene_variant	Modifier
Ac6P01G336300	A	AG	1	0	downstream_gene_variant	Modifier
Ac6P01G336300	T	TAG	1	0	downstream_gene_variant	Modifier
Ac6P01G059200	C	CGTGGAG	1	0	downstream_gene_variant	Modifier
Ac6P01G059200	TA	T	1	0	downstream_gene_variant	Modifier
Ac6P01G338600	GA	G	1	0	downstream_gene_variant	Modifier
Ac6P01G340600	T	TGTTAATATATAGACAGTAATGTGCGCCATGACTTCACGC	1	0	downstream_gene_variant	Modifier
Ac6P01G347500	AT	A	1	0	downstream_gene_variant	Modifier
Ac6P01G349100	GA	G	1	0	downstream_gene_variant	Modifier
Ac6P01G061300	GA	G	1	0	downstream_gene_variant	Modifier
Ac6P01G061300	T	TA	1	0	downstream_gene_variant	Modifier
Ac6P01G360900	CT	C	1	0	downstream_gene_variant	Modifier
Ac6P01G360900	CG	C	1	0	downstream_gene_variant	Modifier
Ac6P01G381800	ATG	A	1	0	downstream_gene_variant	Modifier
Ac6P01G381800	G	GAA	1	0	downstream_gene_variant	Modifier
Ac6P01G385800	T	TAATAGTATGCGCCGGTTCCTCTCGAGTCAACTGCC	1	0	downstream_gene_variant	Modifier
Ac6P01G387500	AAGTAGGATTCGGCC	A	1	0	downstream_gene_variant	Modifier
Ac6P01G390600	G	GTA	1	0	downstream_gene_variant	Modifier
Ac6P01G390700	TG	T	1	0	downstream_gene_variant	Modifier
Ac6P01G390700	GATCA	G	1	0	downstream_gene_variant	Modifier
Ac6P01G390700	TGCTTTTG	T	1	0	downstream_gene_variant	Modifier
Ac6P01G005500	G	GCAC	1	0	downstream_gene_variant	Modifier
Ac6P01G393200	G	GAT	1	0	downstream_gene_variant	Modifier
Ac6P01G393200	GAC	G	1	0	downstream_gene_variant	Modifier
Ac6P01G394400	ATTTTTT	A	1	0	downstream_gene_variant	Modifier
Ac6P01G395300	A	AG	1	0	downstream_gene_variant	Modifier
Ac6P01G395300	C	CGGGG	1	0	downstream_gene_variant	Modifier
Ac6P01G401800	G	GCCC	1	0	downstream_gene_variant	Modifier
Ac6P01G409600	A	ACAATGGATCCAAC	1	0	downstream_gene_variant	Modifier
Ac6P01G409600	A	ATT	1	0	downstream_gene_variant	Modifier
Ac6P01G409600	T	TGCCTA	1	0	downstream_gene_variant	Modifier
Ac6P01G409600	ATTATT	A	1	0	downstream_gene_variant	Modifier
Ac6P01G411700	AACAT	A	1	0	downstream_gene_variant	Modifier
Ac6P01G412300	ATTGGTCT	A	1	0	downstream_gene_variant	Modifier
Ac6P01G412600	TGTACAATAAAATCGAGAGAA	T	1	0	downstream_gene_variant	Modifier
Ac6P01G416500	C	CA	1	0	downstream_gene_variant	Modifier
Ac6P01G423100	GTTC	G	1	0	downstream_gene_variant	Modifier
Ac6P01G424400	A	ACTAACG	1	0	downstream_gene_variant	Modifier
Ac6P01G424400	T	TACTTTTTTGCGTGGAA	1	0	downstream_gene_variant	Modifier
Ac6P01G431700	TC	T	1	0	downstream_gene_variant	Modifier
Ac6P01G431700	TCTC	T	1	0	downstream_gene_variant	Modifier
Ac6P01G431700	TTG	T	1	0	downstream_gene_variant	Modifier
Ac6P01G434000	G	GCGT	1	0	downstream_gene_variant	Modifier
Ac6P01G434000	GCACAACCGT	G	1	0	downstream_gene_variant	Modifier
Ac6P01G434000	GGGTCCAGATCGGAC	G	1	0	downstream_gene_variant	Modifier
Ac6P01G434900	TCA	T	1	0	downstream_gene_variant	Modifier
Ac6P01G449400	C	CAT	1	0	downstream_gene_variant	Modifier
Ac6P01G449400	CGT	C	1	0	downstream_gene_variant	Modifier
Ac6P01G451300	A	ACAGC	1	0	downstream_gene_variant	Modifier
Ac6P01G453200	C	CA	1	0	downstream_gene_variant	Modifier
Ac6P01G453400	G	GTCACGAC	1	0	downstream_gene_variant	Modifier
Ac6P01G453800	TCTG	T	1	0	downstream_gene_variant	Modifier
Ac6P01G456300	CGGCAATTCCAGCCA	C	1	0	downstream_gene_variant	Modifier
Ac6P01G458300	GACA	G	1	0	downstream_gene_variant	Modifier
Ac6P01G459500	C	CCA	1	0	downstream_gene_variant	Modifier
Ac6P01G459500	ACC	A	1	0	downstream_gene_variant	Modifier
Ac6P01G075900	C	CA	1	0	downstream_gene_variant	Modifier
Ac6P01G075900	T	TA	1	0	downstream_gene_variant	Modifier
Ac6P01G460200	G	GC	1	0	downstream_gene_variant	Modifier
Ac6P01G466400	C	CAGCTGTATGCACT	1	0	downstream_gene_variant	Modifier
Ac6P01G466700	T	TCAAGAATACATACA	1	0	downstream_gene_variant	Modifier
Ac6P01G467000	TA	T	1	0	downstream_gene_variant	Modifier
Ac6P01G467100	T	TA	1	0	downstream_gene_variant	Modifier
Ac6P01G077000	TGG	T	1	0	downstream_gene_variant	Modifier
Ac6P01G469300	TTCTAGTTTCAATATCATTA	T	1	0	downstream_gene_variant	Modifier
Ac6P01G476700	T	TTGGCTGTGGTGTTTCTA	1	0	downstream_gene_variant	Modifier
Ac6P01G477500	AG	A	1	0	downstream_gene_variant	Modifier
Ac6P01G477500	A	AGC	1	0	downstream_gene_variant	Modifier
Ac6P01G477500	TG	T	1	0	downstream_gene_variant	Modifier
Ac6P01G482000	AAATGTCCCG	A	1	0	downstream_gene_variant	Modifier
Ac6P01G482000	C	CA	1	0	downstream_gene_variant	Modifier
Ac6P01G488100	T	TAC	1	0	downstream_gene_variant	Modifier
Ac6P01G078700	TTC	T	1	0	downstream_gene_variant	Modifier
Ac6P01G078700	C	CAA	1	0	downstream_gene_variant	Modifier
Ac6P01G078800	G	GAAT	1	0	downstream_gene_variant	Modifier
Ac6P01G492000	CCCCA	C	1	0	downstream_gene_variant	Modifier
Ac6P01G495100	CA	C	1	0	downstream_gene_variant	Modifier
Ac6P01G496000	T	TCC	1	0	downstream_gene_variant	Modifier
Ac6P01G496000	TCTAACACATGAACAGTCTG	T	1	0	downstream_gene_variant	Modifier
Ac6P01G498500	A	AT	1	0	downstream_gene_variant	Modifier
Ac6P01G081100	T	TCCA	1	0	downstream_gene_variant	Modifier
Ac6P01G502600	T	TTA	1	0	downstream_gene_variant	Modifier
Ac6P01G506900	G	GT	1	0	downstream_gene_variant	Modifier
Ac6P01G506900	A	ACATC	1	0	downstream_gene_variant	Modifier
Ac6P01G507000	ATG	A	1	0	downstream_gene_variant	Modifier
Ac6P01G507500	AT	A	1	0	downstream_gene_variant	Modifier
Ac6P01G517200	CAAA	C	1	0	downstream_gene_variant	Modifier
Ac6P01G519000	ACC	A	1	0	downstream_gene_variant	Modifier
Ac6P01G519000	GGT	G	1	0	downstream_gene_variant	Modifier
Ac6P01G519000	C	CCGG	1	0	downstream_gene_variant	Modifier
Ac6P01G521900	ATCGT	A	1	0	downstream_gene_variant	Modifier
Ac6P01G523300	G	GACTA	1	0	downstream_gene_variant	Modifier
Ac6P01G523300	GGCA	G	1	0	downstream_gene_variant	Modifier
Ac6P01G524800	A	ATGG	1	0	downstream_gene_variant	Modifier
Ac6P01G524800	T	TAAAAAC	1	0	downstream_gene_variant	Modifier
Ac6P01G526100	TA	T	1	0	downstream_gene_variant	Modifier
Ac6P01G526100	C	CTT	1	0	downstream_gene_variant	Modifier
Ac6P01G527800	C	CATTA	1	0	downstream_gene_variant	Modifier
Ac6P01G528200	AC	A	1	0	downstream_gene_variant	Modifier
Ac6P01G531200	CAG	C	1	0	downstream_gene_variant	Modifier
Ac6P01G531200	G	GAA	1	0	downstream_gene_variant	Modifier
Ac6P01G084700	G	GCATC	1	0	downstream_gene_variant	Modifier
Ac6P01G532800	GGTAC	G	1	0	downstream_gene_variant	Modifier
Ac6P01G534600	CTTT	C	1	0	downstream_gene_variant	Modifier
Ac6P01G537200	AG	A	1	0	downstream_gene_variant	Modifier
Ac6P01G539400	A	ACG	1	0	downstream_gene_variant	Modifier
Ac6P01G009000	TC	T	1	0	downstream_gene_variant	Modifier
Ac6P01G009000	C	CA	1	0	downstream_gene_variant	Modifier
Ac6P01G546400	GGA	G	1	0	downstream_gene_variant	Modifier
Ac6P01G546800	C	CAT	1	0	downstream_gene_variant	Modifier
Ac6P01G547400	GT	G	1	0	downstream_gene_variant	Modifier
Ac6P01G550000	T	TG	1	0	downstream_gene_variant	Modifier
Ac6P01G551900	T	TCTGCC	1	0	downstream_gene_variant	Modifier
Ac6P01G551900	T	TA	1	0	downstream_gene_variant	Modifier
Ac6P01G551900	T	TA	1	0	downstream_gene_variant	Modifier
Ac6P01G552100	A	AT	1	0	downstream_gene_variant	Modifier
Ac6P01G552100	TC	T	1	0	downstream_gene_variant	Modifier
Ac6P01G090200	T	TC	1	0	downstream_gene_variant	Modifier
Ac6P01G090200	CCGCCGCGCGCACTCGCCATGGTACTCCATCCTCCTCCTCCCCCTCCCACACACCTAAACCCTAAACCGTCGCACGCGACCCCCCTCGCGTTATAAGACGCCAGATCTTCCGAGGAGCGGCCTAATCCCTAGTCTCCGGCCAACACATCGCCGCCATCGATCGT	C	1	0	downstream_gene_variant	Modifier
Ac6P01G090500	CG	C	1	0	downstream_gene_variant	Modifier
Ac6P01G090500	TTGA	T	1	0	downstream_gene_variant	Modifier
Ac6P01G090500	TTGGAAAA	T	1	0	downstream_gene_variant	Modifier
Ac6P01G093100	TG	T	1	0	downstream_gene_variant	Modifier
Ac6P01G094800	GTTC	G	1	0	downstream_gene_variant	Modifier
Ac6P01G094800	ATATGGGAAACACAGAGCACTTCCTCTAC	A	1	0	downstream_gene_variant	Modifier
Ac6P01G095400	TC	T	1	0	downstream_gene_variant	Modifier
Ac6P01G095400	T	TA	1	0	downstream_gene_variant	Modifier
Ac6P01G095900	T	TCGG	1	0	downstream_gene_variant	Modifier
Ac6P01G099500	G	GT	1	0	downstream_gene_variant	Modifier
Ac6P01G100600	TAGG	T	1	0	downstream_gene_variant	Modifier
Ac6P01G101600	A	AC	1	0	downstream_gene_variant	Modifier
Ac6P01G012100	GTT	G	1	0	downstream_gene_variant	Modifier
Ac6P01G012100	A	AGG	1	0	downstream_gene_variant	Modifier
Ac6P01G012100	TC	T	1	0	downstream_gene_variant	Modifier
Ac6P01G012100	C	CT	1	0	downstream_gene_variant	Modifier
Ac6P01G234200	GGGGATATGCCAGTATTTATGCCCACA	G	1	0	downstream_gene_variant	Modifier
Ac6P01G108600	AAG	A	1	0	downstream_gene_variant	Modifier
Ac6P01G215600	CGCT	C	1	0	downstream_gene_variant	Modifier
Ac6P01G542800	T	TC	1	0	downstream_gene_variant	Modifier
Ac6P01G110500	C	CG	1	0	downstream_gene_variant	Modifier
Ac6P01G019800	A	ATCCTTGTCCTAAGTTTTATACTTCTTTTCG	1	0	downstream_gene_variant	Modifier
Ac6P01G458000	C	CT	1	0	downstream_gene_variant	Modifier
Ac6P01G120800	C	CA	1	0	downstream_gene_variant	Modifier
Ac6P01G409800	A	ATGAGATGG	1	0	downstream_gene_variant	Modifier
Ac6P01G109600	G	GT	1	0	downstream_gene_variant	Modifier
Ac6P01G118900	TC	T	1	0	downstream_gene_variant	Modifier
Ac6P01G118900	CT	C	1	0	downstream_gene_variant	Modifier
Ac6P01G000200	T	TAG	1	0	downstream_gene_variant	Modifier
Ac6P01G000200	TGGC	T	1	0	downstream_gene_variant	Modifier
Ac6P01G120800	TG	T	1	0	downstream_gene_variant	Modifier
Ac6P01G125500	GCTGTTCTGCA	G	1	0	downstream_gene_variant	Modifier
Ac6P01G125500	TGGCA	T	1	0	downstream_gene_variant	Modifier
Ac6P01G126300	T	TA	1	0	downstream_gene_variant	Modifier
Ac6P01G130900	TCTCC	T	1	0	downstream_gene_variant	Modifier
Ac6P01G130900	TCC	T	1	0	downstream_gene_variant	Modifier
Ac6P01G130900	TCCTCTC	T	1	0	downstream_gene_variant	Modifier
Ac6P01G132600	AT	A	1	0	downstream_gene_variant	Modifier
Ac6P01G132600	A	AT	1	0	downstream_gene_variant	Modifier
Ac6P01G136700	C	CA	1	0	downstream_gene_variant	Modifier
Ac6P01G016000	G	GT	1	0	downstream_gene_variant	Modifier
Ac6P01G143400	TAC	T	1	0	downstream_gene_variant	Modifier
Ac6P01G145300	CG	C	1	0	downstream_gene_variant	Modifier
Ac6P01G145300	CT	C	1	0	downstream_gene_variant	Modifier
Ac6P01G147200	C	CGACCCGGGCTCTGACAGGCGT	1	0	downstream_gene_variant	Modifier
Ac6P01G154100	A	AGATTCGTTCTGGGTTAG	1	0	downstream_gene_variant	Modifier
Ac6P01G155100	TTAG	T	1	0	downstream_gene_variant	Modifier
Ac6P01G156600	GT	G	1	0	downstream_gene_variant	Modifier
Ac6P01G162400	CAT	C	1	0	downstream_gene_variant	Modifier
Ac6P01G166100	AT	A	1	0	downstream_gene_variant	Modifier
Ac6P01G167100	C	CAACGGT	1	0	downstream_gene_variant	Modifier
Ac6P01G179500	CAG	C	1	0	downstream_gene_variant	Modifier
Ac6P01G181700	A	AGC	1	0	downstream_gene_variant	Modifier
Ac6P01G185700	AGGGCAAGGC	A	1	0	downstream_gene_variant	Modifier
Ac6P01G188300	GTT	G	1	0	downstream_gene_variant	Modifier
Ac6P01G190900	A	AG	1	0	downstream_gene_variant	Modifier
Ac6P01G194600	G	GGC	1	0	downstream_gene_variant	Modifier
Ac6P01G194600	CCG	C	1	0	downstream_gene_variant	Modifier
Ac6P01G199100	AGCG	A	1	0	downstream_gene_variant	Modifier
Ac6P01G202200	TC	T	1	0	downstream_gene_variant	Modifier
Ac6P01G204300	TC	T	1	0	downstream_gene_variant	Modifier
Ac6P01G206400	C	CGTTAAATTGT	1	0	downstream_gene_variant	Modifier
Ac6P01G208800	T	TG	1	0	downstream_gene_variant	Modifier
Ac6P01G216900	AAC	A	1	0	downstream_gene_variant	Modifier
Ac6P01G216900	G	GTA	1	0	downstream_gene_variant	Modifier
Ac6P01G219100	GCT	G	1	0	downstream_gene_variant	Modifier
Ac6P01G219100	A	ACG	1	0	downstream_gene_variant	Modifier
Ac6P01G220400	AT	A	1	0	downstream_gene_variant	Modifier
Ac6P01G024500	TAGGC	T	1	0	downstream_gene_variant	Modifier
Ac6P01G226800	C	CCCT	1	0	downstream_gene_variant	Modifier
Ac6P01G226900	AG	A	1	0	downstream_gene_variant	Modifier
Ac6P01G024700	TTGTGG	T	1	0	downstream_gene_variant	Modifier
Ac6P01G024700	CTCTAG	C	1	0	downstream_gene_variant	Modifier
Ac6P01G233000	A	AAT	1	0	downstream_gene_variant	Modifier
Ac6P01G233400	CAGCTGGCTGGCGCAGCCAGCCA	C	1	0	downstream_gene_variant	Modifier
Ac6P01G233500	T	TC	1	0	downstream_gene_variant	Modifier
Ac6P01G237600	GATGT	G	1	0	downstream_gene_variant	Modifier
Ac6P01G239100	GT	G	1	0	downstream_gene_variant	Modifier
Ac6P01G247100	CTCGACGTGTGATGAAATATGAGT	C	1	0	downstream_gene_variant	Modifier
Ac6P01G247200	CA	C	1	0	downstream_gene_variant	Modifier
Ac6P01G248600	G	GCC	1	0	downstream_gene_variant	Modifier
Ac6P01G250000	CAA	C	1	0	downstream_gene_variant	Modifier
Ac6P01G250000	CG	C	1	0	downstream_gene_variant	Modifier
Ac6P01G252400	A	ATT	1	0	downstream_gene_variant	Modifier
Ac6P01G252400	ATG	A	1	0	downstream_gene_variant	Modifier
Ac6P01G253900	A	ACT	1	0	downstream_gene_variant	Modifier
Ac6P01G256400	AGCCC	A	1	0	downstream_gene_variant	Modifier
Ac6P01G257100	AG	A	1	0	downstream_gene_variant	Modifier
Ac6P01G262400	T	TC	1	0	downstream_gene_variant	Modifier
Ac6P01G263500	AT	A	1	0	downstream_gene_variant	Modifier
Ac6P01G271200	G	GGCGA	1	0	downstream_gene_variant	Modifier
Ac6P01G033200	A	ACT	1	0	downstream_gene_variant	Modifier
Ac6P01G282200	TC	T	1	0	downstream_gene_variant	Modifier
Ac6P01G284200	AG	A	1	0	downstream_gene_variant	Modifier
Ac6P01G036100	ACG	A	1	0	downstream_gene_variant	Modifier
Ac6P01G039000	T	TGAC	1	0	downstream_gene_variant	Modifier
Ac6P01G290100	CCT	C	1	0	downstream_gene_variant	Modifier
Ac6P01G290100	T	TGG	1	0	downstream_gene_variant	Modifier
Ac6P01G299900	T	TC	1	0	downstream_gene_variant	Modifier
Ac6P01G299900	TTA	T	1	0	downstream_gene_variant	Modifier
Ac6P01G305900	T	TC	1	0	downstream_gene_variant	Modifier
Ac6P01G311000	CCG	C	1	0	downstream_gene_variant	Modifier
Ac6P01G315700	A	AGAT	1	0	downstream_gene_variant	Modifier
Ac6P01G330700	CTACAAACCATAAA	C	1	0	downstream_gene_variant	Modifier
Ac6P01G332900	ATTCTAAAAG	A	1	0	downstream_gene_variant	Modifier
Ac6P01G346200	GA	G	1	0	downstream_gene_variant	Modifier
Ac6P01G360800	TG	T	1	0	downstream_gene_variant	Modifier
Ac6P01G363000	A	AGG	1	0	downstream_gene_variant	Modifier
Ac6P01G064100	AGC	A	1	0	downstream_gene_variant	Modifier
Ac6P01G064900	CCTT	C	1	0	downstream_gene_variant	Modifier
Ac6P01G377800	G	GT	1	0	downstream_gene_variant	Modifier
Ac6P01G388100	A	AC	1	0	downstream_gene_variant	Modifier
Ac6P01G392900	G	GA	1	0	downstream_gene_variant	Modifier
Ac6P01G392900	AT	A	1	0	downstream_gene_variant	Modifier
Ac6P01G392900	AGAAAAAAC	A	1	0	downstream_gene_variant	Modifier
Ac6P01G407700	T	TAGA	1	0	downstream_gene_variant	Modifier
Ac6P01G409000	GTTC	G	1	0	downstream_gene_variant	Modifier
Ac6P01G409600	CT	C	1	0	downstream_gene_variant	Modifier
Ac6P01G409600	T	TA	1	0	downstream_gene_variant	Modifier
Ac6P01G410700	T	TGGAACAGTTGATCTACTCGATGAGTGTTCTGTAATGTCTG	1	0	downstream_gene_variant	Modifier
Ac6P01G005900	AAC	A	1	0	downstream_gene_variant	Modifier
Ac6P01G416200	G	GTACGCGTGGCTTCCCCT	1	0	downstream_gene_variant	Modifier
Ac6P01G422000	GT	G	1	0	downstream_gene_variant	Modifier
Ac6P01G422000	AG	A	1	0	downstream_gene_variant	Modifier
Ac6P01G427000	CA	C	1	0	downstream_gene_variant	Modifier
Ac6P01G428000	G	GGA	1	0	downstream_gene_variant	Modifier
Ac6P01G073800	CCAAAATATAAGATGTTTTTGTAGGGGGCTAAA	C	1	0	downstream_gene_variant	Modifier
Ac6P01G431800	CGG	C	1	0	downstream_gene_variant	Modifier
Ac6P01G431800	A	AAG	1	0	downstream_gene_variant	Modifier
Ac6P01G434000	CCGT	C	1	0	downstream_gene_variant	Modifier
Ac6P01G437000	G	GTTGAGGCCCACTAGTGGTAGCTTGCATTGGGAAGAAAAAGTATGATCCGATGAAAAAATA	1	0	downstream_gene_variant	Modifier
Ac6P01G441700	TC	T	1	0	downstream_gene_variant	Modifier
Ac6P01G074900	A	AC	1	0	downstream_gene_variant	Modifier
Ac6P01G450700	CTTCT	C	1	0	downstream_gene_variant	Modifier
Ac6P01G453900	TC	T	1	0	downstream_gene_variant	Modifier
Ac6P01G455300	A	AT	1	0	downstream_gene_variant	Modifier
Ac6P01G455300	TC	T	1	0	downstream_gene_variant	Modifier
Ac6P01G075900	TGTAG	T	1	0	downstream_gene_variant	Modifier
Ac6P01G460600	A	AGGCCTCATTCGGCACT	1	0	downstream_gene_variant	Modifier
Ac6P01G460600	G	GCGTTTTTCCTGGTTTCGAAGAGTATTTTACCGGCCGGTACAGAAATCCCCGAAATTCCCCACAAGCCCATTC	1	0	downstream_gene_variant	Modifier
Ac6P01G464500	AGG	A	1	0	downstream_gene_variant	Modifier
Ac6P01G466300	G	GGA	1	0	downstream_gene_variant	Modifier
Ac6P01G471900	GGGGGT	G	1	0	downstream_gene_variant	Modifier
Ac6P01G472000	T	TC	1	0	downstream_gene_variant	Modifier
Ac6P01G478000	T	TTG	1	0	downstream_gene_variant	Modifier
Ac6P01G478500	TCAACACAG	T	1	0	downstream_gene_variant	Modifier
Ac6P01G481600	GTCA	G	1	0	downstream_gene_variant	Modifier
Ac6P01G481900	C	CAACACATT	1	0	downstream_gene_variant	Modifier
Ac6P01G481900	T	TTTGTTTTTTTTTTTTTTTTTTGTGTGGGATG	1	0	downstream_gene_variant	Modifier
Ac6P01G482000	CT	C	1	0	downstream_gene_variant	Modifier
Ac6P01G482600	G	GCAACGGAGAAAAATAATCAGATTATGTA	1	0	downstream_gene_variant	Modifier
Ac6P01G483900	AGTGAGAGAAAGC	A	1	0	downstream_gene_variant	Modifier
Ac6P01G487500	TCATATC	T	1	0	downstream_gene_variant	Modifier
Ac6P01G488800	CAACGACATTGATGT	C	1	0	downstream_gene_variant	Modifier
Ac6P01G492000	A	AAAAG	1	0	downstream_gene_variant	Modifier
Ac6P01G492000	AAAT	A	1	0	downstream_gene_variant	Modifier
Ac6P01G495900	TCCC	T	1	0	downstream_gene_variant	Modifier
Ac6P01G503400	CGT	C	1	0	downstream_gene_variant	Modifier
Ac6P01G503400	GCT	G	1	0	downstream_gene_variant	Modifier
Ac6P01G519000	GAA	G	1	0	downstream_gene_variant	Modifier
Ac6P01G519000	GGT	G	1	0	downstream_gene_variant	Modifier
Ac6P01G524400	A	ATG	1	0	downstream_gene_variant	Modifier
Ac6P01G524800	G	GCTCTTT	1	0	downstream_gene_variant	Modifier
Ac6P01G524800	AC	A	1	0	downstream_gene_variant	Modifier
Ac6P01G528300	C	CG	1	0	downstream_gene_variant	Modifier
Ac6P01G529100	TTTG	T	1	0	downstream_gene_variant	Modifier
Ac6P01G530800	A	AC	1	0	downstream_gene_variant	Modifier
Ac6P01G532600	GT	G	1	0	downstream_gene_variant	Modifier
Ac6P01G538000	GC	G	1	0	downstream_gene_variant	Modifier
Ac6P01G541800	AT	A	1	0	downstream_gene_variant	Modifier
Ac6P01G547400	T	TTA	1	0	downstream_gene_variant	Modifier
Ac6P01G552000	AGAGC	A	1	0	downstream_gene_variant	Modifier
Ac6P01G087900	T	TC	1	0	downstream_gene_variant	Modifier
Ac6P01G088000	T	TGCA	1	0	downstream_gene_variant	Modifier
Ac6P01G088200	T	TA	1	0	downstream_gene_variant	Modifier
Ac6P01G090200	C	CTT	1	0	downstream_gene_variant	Modifier
Ac6P01G095400	AAC	A	1	0	downstream_gene_variant	Modifier
Ac6P01G097000	A	AT	1	0	downstream_gene_variant	Modifier
Ac6P01G139100	TTC	T	1	0	downstream_gene_variant	Modifier
Ac6P01G087500	A	AG	1	0	downstream_gene_variant	Modifier
Ac6P01G087500	G	GC	1	0	downstream_gene_variant	Modifier
Ac6P01G114100	A	AGGAGCAGCATC	1	0	downstream_gene_variant	Modifier
Ac6P01G114100	T	TGAA	1	0	downstream_gene_variant	Modifier
Ac6P01G114700	AT	A	1	0	downstream_gene_variant	Modifier
Ac6P01G117600	TGATAATA	T	1	0	downstream_gene_variant	Modifier
Ac6P01G120800	GT	G	1	0	downstream_gene_variant	Modifier
Ac6P01G120800	C	CAG	1	0	downstream_gene_variant	Modifier
Ac6P01G122200	A	AT	1	0	downstream_gene_variant	Modifier
Ac6P01G130900	CTT	C	1	0	downstream_gene_variant	Modifier
Ac6P01G130900	TCC	T	1	0	downstream_gene_variant	Modifier
Ac6P01G136600	TCAAA	T	1	0	downstream_gene_variant	Modifier
Ac6P01G141900	G	GA	1	0	downstream_gene_variant	Modifier
Ac6P01G141900	G	GT	1	0	downstream_gene_variant	Modifier
Ac6P01G149600	A	ATTGGCATGTACACTGCT	1	0	downstream_gene_variant	Modifier
Ac6P01G159200	C	CG	1	0	downstream_gene_variant	Modifier
Ac6P01G160000	GAT	G	1	0	downstream_gene_variant	Modifier
Ac6P01G170900	C	CGCGTGGACCT	1	0	downstream_gene_variant	Modifier
Ac6P01G176000	GTCTA	G	1	0	downstream_gene_variant	Modifier
Ac6P01G178700	A	AC	1	0	downstream_gene_variant	Modifier
Ac6P01G019300	AG	A	1	0	downstream_gene_variant	Modifier
Ac6P01G181200	CTA	C	1	0	downstream_gene_variant	Modifier
Ac6P01G182300	TA	T	1	0	downstream_gene_variant	Modifier
Ac6P01G204600	A	ATATGGGGGGTAGGAACTCTACTGTAGTG	1	0	downstream_gene_variant	Modifier
Ac6P01G209800	AC	A	1	0	downstream_gene_variant	Modifier
[truncated: 4,723 more rows]

## Sheet: Mutated genes
Gene_ID	Annotation
Ac6P01G179500	(3S,6E)-nerolidol synthase 1 OS=Fragaria ananassa PE=1 SV=1
Ac6P01G285900	(6-4)DNA photolyase OS=Oryza sativa subsp. japonica GN=UVR3 PE=3 SV=1
Ac6P01G423200	18.6 kDa class III heat shock protein OS=Oryza sativa subsp. japonica GN=HSP18.6 PE=2 SV=1
Ac6P01G423300	18.6 kDa class III heat shock protein OS=Oryza sativa subsp. japonica GN=HSP18.6 PE=2 SV=1
Ac6P01G204800	18.9 kDa heat shock protein OS=Oryza sativa subsp. japonica GN=HSP18.9 PE=3 SV=1
Ac6P01G289900	19.0 kDa class II heat shock protein OS=Oryza sativa subsp. japonica GN=HSP19.0 PE=3 SV=1
Ac6P01G408400	1-aminocyclopropane-1-carboxylate oxidase 1 OS=Oryza sativa subsp. indica GN=ACO1 PE=2 SV=1
Ac6P01G408500	1-aminocyclopropane-1-carboxylate oxidase 3 OS=Petunia hybrida GN=ACO3 PE=3 SV=1
Ac6P01G117100	1-aminocyclopropane-1-carboxylate oxidase homolog 1 OS=Arabidopsis thaliana GN=At1g06620 PE=2 SV=1
Ac6P01G267300	1-aminocyclopropane-1-carboxylate oxidase homolog 7 OS=Arabidopsis thaliana GN=At1g04380 PE=1 SV=1
Ac6P01G421600	20 kDa chaperonin, chloroplastic OS=Arabidopsis thaliana GN=CPN21 PE=1 SV=2
Ac6P01G287700	23.6 kDa heat shock protein, mitochondrial OS=Oryza sativa subsp. japonica GN=HSP23.6 PE=2 SV=1
Ac6P01G285500	26S protease regulatory subunit 8 homolog A OS=Arabidopsis thaliana GN=RPT6A PE=1 SV=1
Ac6P01G233000	26S proteasome non-ATPase regulatory subunit 2 homolog A OS=Arabidopsis thaliana GN=RPN1A PE=1 SV=2
Ac6P01G311200	26S proteasome non-ATPase regulatory subunit 6 OS=Oryza sativa subsp. japonica GN=RPN7 PE=2 SV=1
Ac6P01G116500	2'-deoxymugineic-acid 2'-dioxygenase OS=Hordeum vulgare GN=IDS3 PE=1 SV=3
Ac6P01G379600	2'-deoxymugineic-acid 2'-dioxygenase OS=Hordeum vulgare GN=IDS3 PE=1 SV=3
Ac6P01G116400	2'-deoxymugineic-acid 2'-dioxygenase OS=Hordeum vulgare GN=IDS3 PE=1 SV=3
Ac6P01G116200	2-hydroxyisoflavanone dehydratase OS=Glycyrrhiza echinata GN=HIDM PE=1 SV=1
Ac6P01G306900	2-oxoglutarate-dependent dioxygenase DAO OS=Oryza sativa subsp. japonica GN=DAO PE=2 SV=2
Ac6P01G121700	2-oxoisovalerate dehydrogenase subunit beta 1, mitochondrial OS=Arabidopsis thaliana GN=BCDH BETA1 PE=2 SV=1
Ac6P01G027500	2-phytyl-1,4-beta-naphthoquinone methyltransferase, chloroplastic OS=Arabidopsis thaliana GN=MENG PE=1 SV=2
Ac6P01G133100	30S ribosomal protein S1 OS=Staphylococcus aureus (strain N315) GN=rpsA PE=1 SV=1
Ac6P01G454100	30S ribosomal protein S15 OS=Thermosipho africanus (strain TCF52B) GN=rpsO PE=3 SV=1
Ac6P01G264600	3beta-hydroxysteroid-dehydrogenase/decarboxylase isoform 1 OS=Arabidopsis thaliana GN=3BETAHSD/D1 PE=2 SV=1
Ac6P01G366900	3-dehydrosphinganine reductase TSC10B OS=Arabidopsis thaliana GN=TSC10B PE=1 SV=1
Ac6P01G360200	3-hydroxy-3-methylglutaryl-coenzyme A reductase 1 OS=Oryza sativa subsp. indica GN=HMG1 PE=2 SV=2
Ac6P01G336400	3-isopropylmalate dehydratase small subunit 3 OS=Arabidopsis thaliana GN=At2g43090 PE=1 SV=1
Ac6P01G532800	3-ketoacyl-CoA synthase 11 OS=Arabidopsis thaliana GN=KCS11 PE=2 SV=1
Ac6P01G285400	3-ketoacyl-CoA synthase 11 OS=Arabidopsis thaliana GN=KCS11 PE=2 SV=1
Ac6P01G102800	3-ketoacyl-CoA synthase 12 OS=Arabidopsis thaliana GN=KCS12 PE=2 SV=1
Ac6P01G099700	3-ketoacyl-CoA synthase 5 OS=Arabidopsis thaliana GN=KCS5 PE=1 SV=1
Ac6P01G095400	3-ketoacyl-CoA synthase 6 OS=Arabidopsis thaliana GN=CUT1 PE=1 SV=1
Ac6P01G099500	3-ketoacyl-CoA synthase 6 OS=Arabidopsis thaliana GN=CUT1 PE=1 SV=1
Ac6P01G095800	3-ketoacyl-CoA synthase 6 OS=Arabidopsis thaliana GN=CUT1 PE=1 SV=1
Ac6P01G487300	3-ketoacyl-CoA thiolase 2, peroxisomal OS=Arabidopsis thaliana GN=PED1 PE=1 SV=2
Ac6P01G041200	3'-N-debenzoyl-2'-deoxytaxol N-benzoyltransferase OS=Taxus canadensis GN=TAX10 PE=1 SV=1
Ac6P01G070000	3'-N-debenzoyl-2'-deoxytaxol N-benzoyltransferase OS=Taxus canadensis GN=TAX10 PE=1 SV=1
Ac6P01G271400	4,5:9,10-diseco-3-hydroxy-5,9,17-trioxoandrosta-1(10), 2-diene-4-oate hydrolase OS=Rhodococcus jostii (strain RHA1) GN=hsaD PE=1 SV=1
Ac6P01G249200	40S ribosomal protein S14 OS=Zea mays PE=3 SV=1
Ac6P01G302600	40S ribosomal protein S24-2 OS=Arabidopsis thaliana GN=RPS24B PE=2 SV=2
Ac6P01G511000	4-coumarate--CoA ligase-like 4 OS=Arabidopsis thaliana GN=4CLL4 PE=2 SV=1
Ac6P01G313400	4-hydroxy-3-methylbut-2-en-1-yl diphosphate synthase (ferredoxin), chloroplastic OS=Oryza sativa subsp. japonica GN=ISPG PE=2 SV=1
Ac6P01G253300	4-hydroxyphenylpyruvate dioxygenase OS=Hordeum vulgare PE=2 SV=1
Ac6P01G487400	50S ribosomal protein L13 OS=Gemmatimonas aurantiaca (strain T-27 / DSM 14586 / JCM 11422 / NBRC 100505) GN=rplM PE=3 SV=1
Ac6P01G347300	50S ribosomal protein L18 OS=Aromatoleum aromaticum (strain EbN1) GN=rplR PE=3 SV=1
Ac6P01G294500	50S ribosomal protein L21, chloroplastic OS=Arabidopsis thaliana GN=RPL21 PE=2 SV=1
Ac6P01G223200	50S ribosomal protein L3, chloroplastic (Fragment) OS=Nicotiana tabacum GN=RPL3 PE=2 SV=1
Ac6P01G270200	50S ribosomal protein L7/L12 OS=Prochlorococcus marinus (strain SARG / CCMP1375 / SS120) GN=rplL PE=3 SV=1
Ac6P01G511100	50S ribosomal protein L9, chloroplastic OS=Triticum aestivum GN=RPL9 PE=2 SV=1
Ac6P01G232800	54S ribosomal protein L37, mitochondrial OS=Saccharomyces cerevisiae (strain ATCC 204508 / S288c) GN=MRPL37 PE=1 SV=2
Ac6P01G401800	5'-adenylylsulfate reductase-like 3 OS=Oryza sativa subsp. japonica GN=APRL3 PE=2 SV=1
Ac6P01G245700	5'-nucleotidase SurE OS=Thermosipho africanus (strain TCF52B) GN=surE PE=3 SV=1
Ac6P01G368700	60S ribosomal protein L12 OS=Prunus armeniaca GN=RPL12 PE=2 SV=1
Ac6P01G143400	60S ribosomal protein L13-1 OS=Brassica napus PE=2 SV=1
Ac6P01G143500	60S ribosomal protein L13-1 OS=Brassica napus PE=2 SV=1
Ac6P01G323400	60S ribosomal protein L14-1 OS=Arabidopsis thaliana GN=RPL14A PE=2 SV=1
Ac6P01G475600	60S ribosomal protein L23 OS=Arabidopsis thaliana GN=RPL23A PE=2 SV=3
Ac6P01G526100	60S ribosomal protein L24 OS=Prunus avium GN=RPL24 PE=2 SV=1
Ac6P01G426400	60S ribosomal protein L35a-3 OS=Arabidopsis thaliana GN=RPL35AC PE=3 SV=1
Ac6P01G293200	60S ribosomal protein L6 OS=Mesembryanthemum crystallinum GN=RPL6 PE=2 SV=1
Ac6P01G306600	60S ribosomal protein L6 OS=Mesembryanthemum crystallinum GN=RPL6 PE=2 SV=1
Ac6P01G203200	65-kDa microtubule-associated protein 3 OS=Arabidopsis thaliana GN=MAP65-3 PE=1 SV=1
Ac6P01G366600	7-deoxyloganetic acid glucosyltransferase OS=Catharanthus roseus GN=UGT709C2 PE=1 SV=1
Ac6P01G424400	7-deoxyloganetin glucosyltransferase OS=Gardenia jasminoides GN=UGT85A24 PE=1 SV=1
Ac6P01G080200	7-deoxyloganetin glucosyltransferase OS=Gardenia jasminoides GN=UGT85A24 PE=1 SV=1
Ac6P01G079700	7-deoxyloganetin glucosyltransferase OS=Gardenia jasminoides GN=UGT85A24 PE=1 SV=1
Ac6P01G001200	7-deoxyloganetin glucosyltransferase OS=Gardenia jasminoides GN=UGT85A24 PE=1 SV=1
Ac6P01G401100	7-deoxyloganetin glucosyltransferase OS=Gardenia jasminoides GN=UGT85A24 PE=1 SV=1
Ac6P01G424500	7-deoxyloganetin glucosyltransferase OS=Gardenia jasminoides GN=UGT85A24 PE=1 SV=1
Ac6P01G401000	7-deoxyloganetin glucosyltransferase OS=Gardenia jasminoides GN=UGT85A24 PE=1 SV=1
Ac6P01G447200	7-deoxyloganetin glucosyltransferase OS=Gardenia jasminoides GN=UGT85A24 PE=1 SV=1
Ac6P01G288400	ABC transporter A family member 8 OS=Arabidopsis thaliana GN=ABCA8 PE=2 SV=3
Ac6P01G234000	ABC transporter B family member 11 OS=Arabidopsis thaliana GN=ABCB11 PE=2 SV=1
Ac6P01G252300	ABC transporter G family member 11 OS=Arabidopsis thaliana GN=ABCG11 PE=1 SV=1
Ac6P01G489700	ABC transporter G family member 28 OS=Arabidopsis thaliana GN=ABCG28 PE=3 SV=1
Ac6P01G225100	ABC transporter G family member 36 OS=Oryza sativa subsp. japonica GN=ABCG36 PE=2 SV=1
Ac6P01G224900	ABC transporter G family member 37 OS=Oryza sativa subsp. japonica GN=ABCG37 PE=2 SV=1
Ac6P01G365800	Abscisic acid 8'-hydroxylase 1 OS=Oryza sativa subsp. japonica GN=CYP707A5 PE=2 SV=1
Ac6P01G380100	Acetolactate synthase 1, chloroplastic OS=Oryza sativa subsp. japonica GN=ALS1 PE=2 SV=1
Ac6P01G315800	Acetolactate synthase small subunit 2, chloroplastic OS=Arabidopsis thaliana GN=At2g31810 PE=1 SV=1
Ac6P01G483300	Acetyl-coenzyme A synthetase, chloroplastic/glyoxysomal OS=Arabidopsis thaliana GN=ACS PE=1 SV=1
Ac6P01G483800	Acetyl-coenzyme A synthetase, chloroplastic/glyoxysomal OS=Arabidopsis thaliana GN=ACS PE=1 SV=1
Ac6P01G344400	Acetylornithine deacetylase OS=Arabidopsis thaliana GN=At4g17830 PE=2 SV=1
Ac6P01G201900	Achilleol B synthase OS=Oryza sativa subsp. japonica GN=Os11g0285000 PE=1 SV=1
Ac6P01G227300	Achilleol B synthase OS=Oryza sativa subsp. japonica GN=Os11g0285000 PE=1 SV=1
Ac6P01G326900	ACT domain-containing protein ACR3 OS=Arabidopsis thaliana GN=ACR3 PE=2 SV=1
Ac6P01G310200	Actin-related protein 3 OS=Oryza sativa subsp. japonica GN=ARP3 PE=2 SV=1
Ac6P01G269800	Actin-related protein 4 OS=Oryza sativa subsp. japonica GN=ARP4 PE=2 SV=1
Ac6P01G358600	Activating molecule in BECN1-regulated autophagy protein 1 OS=Homo sapiens GN=AMBRA1 PE=1 SV=2
Ac6P01G140900	Acylamino-acid-releasing enzyme OS=Mus musculus GN=Apeh PE=2 SV=3
Ac6P01G217500	Acyltransferase-like protein At1g54570, chloroplastic OS=Arabidopsis thaliana GN=At1g54570 PE=2 SV=1
Ac6P01G217600	Acyltransferase-like protein At1g54570, chloroplastic OS=Arabidopsis thaliana GN=At1g54570 PE=2 SV=1
Ac6P01G461300	Acyltransferase-like protein At1g54570, chloroplastic OS=Arabidopsis thaliana GN=At1g54570 PE=2 SV=1
Ac6P01G318700	Adenine phosphoribosyltransferase 2 OS=Arabidopsis thaliana GN=APT2 PE=1 SV=1
Ac6P01G324300	Adenosine kinase 2 OS=Arabidopsis thaliana GN=ADK2 PE=1 SV=1
Ac6P01G190200	Adenylate kinase isoenzyme 6 homolog OS=Arabidopsis thaliana GN=AAK6 PE=1 SV=1
Ac6P01G285200	ADP,ATP carrier protein 1, chloroplastic OS=Arabidopsis thaliana GN=AATP1 PE=1 SV=2
Ac6P01G356500	ADP,ATP carrier protein, mitochondrial OS=Oryza sativa subsp. japonica GN=Os02g0718900 PE=2 SV=1
Ac6P01G271000	ADP-ribosylation factor GTPase-activating protein AGD12 OS=Arabidopsis thaliana GN=AGD12 PE=1 SV=1
Ac6P01G382500	ADP-ribosylation factor GTPase-activating protein AGD12 OS=Arabidopsis thaliana GN=AGD12 PE=1 SV=1
Ac6P01G325200	ADP-ribosylation factor GTPase-activating protein AGD2 OS=Arabidopsis thaliana GN=AGD2 PE=2 SV=1
Ac6P01G205400	ADP-ribosylation factor OS=Dugesia japonica PE=2 SV=3
Ac6P01G250400	Agamous-like MADS-box protein AGL62 OS=Arabidopsis thaliana GN=AGL62 PE=1 SV=1
Ac6P01G441700	Agamous-like MADS-box protein AGL80 OS=Arabidopsis thaliana GN=AGL80 PE=1 SV=1
Ac6P01G441800	Agamous-like MADS-box protein AGL80 OS=Arabidopsis thaliana GN=AGL80 PE=1 SV=1
Ac6P01G082200	Agamous-like MADS-box protein AGL80 OS=Arabidopsis thaliana GN=AGL80 PE=1 SV=1
Ac6P01G441600	Agamous-like MADS-box protein AGL80 OS=Arabidopsis thaliana GN=AGL80 PE=1 SV=1
Ac6P01G081800	Agamous-like MADS-box protein AGL80 OS=Arabidopsis thaliana GN=AGL80 PE=1 SV=1
Ac6P01G462700	Agmatine coumaroyltransferase-2 OS=Hordeum vulgare GN=ACT-2 PE=1 SV=1
Ac6P01G229000	AIG2-like protein OS=Arabidopsis thaliana GN=At5g39720 PE=1 SV=1
Ac6P01G266100	ALA-interacting subunit 3 OS=Arabidopsis thaliana GN=ALIS3 PE=1 SV=1
Ac6P01G476800	Alcohol dehydrogenase class-3 OS=Oryza sativa subsp. indica GN=ADHIII PE=3 SV=1
Ac6P01G376700	Aldehyde dehydrogenase family 2 member B7, mitochondrial OS=Arabidopsis thaliana GN=ALDH2B7 PE=2 SV=2
Ac6P01G333500	Aldehyde dehydrogenase family 3 member F1 OS=Arabidopsis thaliana GN=ALDH3F1 PE=2 SV=2
Ac6P01G329500	ALG-2 interacting protein X OS=Dictyostelium discoideum GN=alxA PE=1 SV=1
Ac6P01G415200	Allene oxide cyclase 3, chloroplastic OS=Arabidopsis thaliana GN=AOC3 PE=2 SV=1
Ac6P01G279300	Alpha/beta hydrolase domain-containing protein 17C OS=Xenopus laevis GN=abhd17c PE=2 SV=1
Ac6P01G545900	Alpha-1,3-mannosyl-glycoprotein 2-beta-N-acetylglucosaminyltransferase OS=Arabidopsis thaliana GN=GNTI PE=1 SV=1
Ac6P01G425800	Alpha-aminoadipic semialdehyde synthase OS=Arabidopsis thaliana GN=LKR/SDH PE=1 SV=1
Ac6P01G418900	Alpha-amylase inhibitor 0.19 OS=Triticum aestivum PE=1 SV=1
Ac6P01G225000	Alpha-amylase/subtilisin inhibitor OS=Oryza sativa subsp. japonica GN=RASI PE=1 SV=2
Ac6P01G347700	Alpha-amylase/trypsin inhibitor OS=Hordeum vulgare PE=2 SV=1
Ac6P01G039600	Alpha-dioxygenase 1 OS=Arabidopsis thaliana GN=DOX1 PE=1 SV=1
Ac6P01G314800	Alpha-galactosidase OS=Coffea arabica PE=1 SV=1
Ac6P01G135500	Alpha-galactosidase OS=Coffea arabica PE=1 SV=1
Ac6P01G525700	Alpha-humulene synthase OS=Zingiber zerumbet GN=ZSS1 PE=1 SV=1
Ac6P01G517000	Aluminum-activated malate transporter 10 OS=Arabidopsis thaliana GN=ALMT10 PE=3 SV=2
Ac6P01G517200	Aluminum-activated malate transporter 10 OS=Arabidopsis thaliana GN=ALMT10 PE=3 SV=2
Ac6P01G376200	Aluminum-activated malate transporter 9 OS=Arabidopsis thaliana GN=ALMT9 PE=2 SV=1
Ac6P01G353200	Amino acid transporter ANTL1 OS=Arabidopsis thaliana GN=At2g42005 PE=2 SV=1
Ac6P01G290100	Aminopeptidase M1-A OS=Oryza sativa subsp. japonica GN=Os02g0218200 PE=2 SV=1
Ac6P01G321600	Ammonium transporter 1 member 2 OS=Oryza sativa subsp. japonica GN=AMT1-2 PE=2 SV=1
Ac6P01G343400	Anaphase-promoting complex subunit 8 OS=Arabidopsis thaliana GN=APC8 PE=1 SV=1
Ac6P01G312300	Ankyrin repeat and death domain-containing protein 1A (Fragment) OS=Macaca fascicularis GN=ANKDD1A PE=2 SV=3
Ac6P01G467100	Ankyrin repeat domain-containing protein 13B OS=Homo sapiens GN=ANKRD13B PE=1 SV=4
Ac6P01G044600	Ankyrin repeat-containing protein At3g12360 OS=Arabidopsis thaliana GN=At3g12360 PE=2 SV=1
Ac6P01G076900	Ankyrin repeat-containing protein At3g12360 OS=Arabidopsis thaliana GN=At3g12360 PE=2 SV=1
Ac6P01G540200	Ankyrin repeat-containing protein At3g12360 OS=Arabidopsis thaliana GN=At3g12360 PE=2 SV=1
Ac6P01G096400	Ankyrin repeat-containing protein At3g12360 OS=Arabidopsis thaliana GN=At3g12360 PE=2 SV=1
Ac6P01G540100	Ankyrin repeat-containing protein At3g12360 OS=Arabidopsis thaliana GN=At3g12360 PE=2 SV=1
Ac6P01G517700	Ankyrin repeat-containing protein At5g02620 OS=Arabidopsis thaliana GN=At5g02620 PE=1 SV=1
Ac6P01G076500	Ankyrin repeat-containing protein At5g02620 OS=Arabidopsis thaliana GN=At5g02620 PE=1 SV=1
Ac6P01G518200	Ankyrin repeat-containing protein At5g02620 OS=Arabidopsis thaliana GN=At5g02620 PE=1 SV=1
Ac6P01G518500	Ankyrin repeat-containing protein At5g02620 OS=Arabidopsis thaliana GN=At5g02620 PE=1 SV=1
Ac6P01G044800	Ankyrin repeat-containing protein At5g02620 OS=Arabidopsis thaliana GN=At5g02620 PE=1 SV=1
Ac6P01G045000	Ankyrin repeat-containing protein At5g02620 OS=Arabidopsis thaliana GN=At5g02620 PE=1 SV=1
Ac6P01G038600	Ankyrin-3 OS=Mus musculus GN=Ank3 PE=1 SV=1
Ac6P01G398400	Annexin D1 OS=Arabidopsis thaliana GN=ANN1 PE=1 SV=1
Ac6P01G438700	Anthocyanidin 3-O-glucoside 6''-O-acyltransferase (Fragment) OS=Perilla frutescens PE=1 SV=1
Ac6P01G409700	Anthocyanidin 5,3-O-glucosyltransferase OS=Rosa hybrid cultivar GN=RhGT1 PE=2 SV=1
Ac6P01G417600	Anthocyanin 5-aromatic acyltransferase OS=Gentiana triflora PE=1 SV=1
Ac6P01G424100	Anthocyanin 5-aromatic acyltransferase OS=Gentiana triflora PE=1 SV=1
Ac6P01G243700	Anthocyanin 5-aromatic acyltransferase OS=Gentiana triflora PE=1 SV=1
Ac6P01G004800	Anthranilate O-methyltransferase 1 OS=Zea mays GN=AAMT1 PE=1 SV=1
Ac6P01G427300	Anthranilate O-methyltransferase 3 OS=Zea mays GN=AAMT3 PE=1 SV=1
Ac6P01G211300	Anthranilate phosphoribosyltransferase OS=Aquifex aeolicus (strain VF5) GN=trpD PE=3 SV=1
Ac6P01G460500	AP-1 complex subunit gamma-2 OS=Arabidopsis thaliana GN=At1g60070 PE=1 SV=2
Ac6P01G344500	AP-2 complex subunit mu OS=Arabidopsis thaliana GN=AP2M PE=1 SV=1
Ac6P01G240700	AP2-like ethylene-responsive transcription factor At1g16060 OS=Arabidopsis thaliana GN=At1g16060 PE=2 SV=1
Ac6P01G228300	AP-4 complex subunit sigma OS=Arabidopsis thaliana GN=At2g19790 PE=1 SV=1
Ac6P01G532000	AP-5 complex subunit beta-1 OS=Xenopus tropicalis GN=ap5b1 PE=3 SV=1
Ac6P01G373500	APO protein 2, chloroplastic OS=Arabidopsis thaliana GN=APO2 PE=2 SV=1
Ac6P01G296800	Apoptosis inhibitor 5 OS=Gallus gallus GN=API5 PE=2 SV=1
Ac6P01G538400	Aquaporin NIP3-1 OS=Oryza sativa subsp. japonica GN=NIP3-1 PE=2 SV=2
Ac6P01G196000	Aquaporin NIP3-3 OS=Oryza sativa subsp. japonica GN=NIP3-3 PE=2 SV=1
Ac6P01G510100	Aquaporin PIP1-5 OS=Zea mays GN=PIP1-5 PE=2 SV=1
Ac6P01G510200	Aquaporin PIP1-5 OS=Zea mays GN=PIP1-5 PE=2 SV=1
Ac6P01G201200	Aquaporin PIP2-3 OS=Zea mays GN=PIP2-3 PE=2 SV=1
Ac6P01G540900	Aquaporin SIP1-1 OS=Zea mays GN=SIP1-1 PE=2 SV=1
Ac6P01G540700	Aquaporin SIP1-1 OS=Zea mays GN=SIP1-1 PE=2 SV=1
Ac6P01G387800	Armadillo repeat-containing protein 6 OS=Homo sapiens GN=ARMC6 PE=1 SV=2
Ac6P01G307100	Armadillo repeat-containing protein LFR OS=Arabidopsis thaliana GN=LFR PE=2 SV=1
Ac6P01G443200	Aspartate aminotransferase, chloroplastic OS=Arabidopsis thaliana GN=ASP5 PE=1 SV=2
Ac6P01G081200	Aspartate aminotransferase, mitochondrial OS=Arabidopsis thaliana GN=ASP1 PE=1 SV=1
Ac6P01G376400	Aspartic proteinase Asp1 OS=Oryza sativa subsp. japonica GN=ASP1 PE=2 SV=1
Ac6P01G118300	Aspartic proteinase nepenthesin-1 OS=Nepenthes gracilis GN=nep1 PE=1 SV=1
Ac6P01G264300	Aspartic proteinase nepenthesin-1 OS=Nepenthes gracilis GN=nep1 PE=1 SV=1
Ac6P01G000800	Aspartic proteinase nepenthesin-1 OS=Nepenthes gracilis GN=nep1 PE=1 SV=1
Ac6P01G071200	Aspartic proteinase nepenthesin-1 OS=Nepenthes gracilis GN=nep1 PE=1 SV=1
Ac6P01G459500	Aspartic proteinase oryzasin-1 OS=Oryza sativa subsp. japonica GN=Os05g0567100 PE=2 SV=2
Ac6P01G396400	Aspartic proteinase-like protein 1 OS=Arabidopsis thaliana GN=At5g10080 PE=1 SV=1
Ac6P01G201500	AT-hook motif nuclear-localized protein 1 OS=Arabidopsis thaliana GN=AHL1 PE=1 SV=1
Ac6P01G156300	AT-hook motif nuclear-localized protein 20 OS=Arabidopsis thaliana GN=AHL20 PE=2 SV=1
Ac6P01G495000	AT-hook motif nuclear-localized protein 20 OS=Arabidopsis thaliana GN=AHL20 PE=2 SV=1
Ac6P01G286500	AT-hook motif nuclear-localized protein 24 OS=Arabidopsis thaliana GN=AHL24 PE=2 SV=1
Ac6P01G360100	AT-hook motif nuclear-localized protein 29 OS=Arabidopsis thaliana GN=AHL29 PE=1 SV=1
Ac6P01G507000	AT-hook motif nuclear-localized protein 5 OS=Arabidopsis thaliana GN=AHL5 PE=1 SV=1
Ac6P01G395700	ATP synthase delta chain, chloroplastic OS=Sorghum bicolor GN=ATPD PE=2 SV=1
Ac6P01G443000	ATPase 6, plasma membrane-type OS=Arabidopsis thaliana GN=AHA6 PE=2 SV=1
Ac6P01G364200	ATPase family AAA domain-containing protein 3 OS=Caenorhabditis elegans GN=atad-3 PE=3 SV=2
Ac6P01G339300	ATP-dependent Clp protease ATP-binding subunit ClpC OS=Staphylococcus epidermidis (strain ATCC 12228) GN=clpC PE=3 SV=1
Ac6P01G430200	ATP-dependent Clp protease ATP-binding subunit ClpE OS=Bacillus subtilis (strain 168) GN=clpE PE=1 SV=1
Ac6P01G298300	ATP-dependent Clp protease ATP-binding subunit ClpX OS=Stenotrophomonas maltophilia (strain K279a) GN=clpX PE=3 SV=1
Ac6P01G326800	ATP-dependent Clp protease proteolytic subunit 2, mitochondrial OS=Arabidopsis thaliana GN=CLPP2 PE=1 SV=1
Ac6P01G361500	ATP-dependent DNA helicase RecG OS=Synechocystis sp. (strain PCC 6803 / Kazusa) GN=recG PE=3 SV=1
Ac6P01G119100	ATP-dependent helicase BRM OS=Arabidopsis thaliana GN=BRM PE=1 SV=1
Ac6P01G359300	AT-rich interactive domain-containing protein 3 OS=Arabidopsis thaliana GN=ARID3 PE=1 SV=1
Ac6P01G227100	Atypical kinase ADCK3, mitochondrial OS=Danio rerio GN=adck3 PE=2 SV=2
Ac6P01G147900	Autophagy protein 5 OS=Oryza sativa subsp. indica GN=ATG5 PE=3 SV=2
Ac6P01G332500	Autophagy-related protein 13 OS=Candida albicans (strain SC5314 / ATCC MYA-2876) GN=ATG13 PE=3 SV=1
Ac6P01G278100	Autophagy-related protein 2 OS=Cryptococcus neoformans var. neoformans serotype D (strain JEC21 / ATCC MYA-565) GN=ATG2 PE=3 SV=1
Ac6P01G392200	Auxin efflux carrier component 1 OS=Oryza sativa subsp. japonica GN=PIN1 PE=2 SV=1
Ac6P01G207700	Auxin response factor 5 OS=Oryza sativa subsp. japonica GN=ARF5 PE=2 SV=2
Ac6P01G229100	Auxin response factor 5 OS=Oryza sativa subsp. japonica GN=ARF5 PE=2 SV=2
Ac6P01G250700	Auxin response factor 6 OS=Oryza sativa subsp. japonica GN=ARF6 PE=1 SV=1
Ac6P01G487500	Auxin-responsive protein IAA10 OS=Oryza sativa subsp. indica GN=IAA10 PE=2 SV=2
Ac6P01G373900	Auxin-responsive protein IAA19 OS=Oryza sativa subsp. japonica GN=IAA19 PE=2 SV=1
Ac6P01G322100	Auxin-responsive protein SAUR32 OS=Arabidopsis thaliana GN=SAUR32 PE=2 SV=1
Ac6P01G410500	Auxin-responsive protein SAUR32 OS=Arabidopsis thaliana GN=SAUR32 PE=2 SV=1
Ac6P01G321900	Auxin-responsive protein SAUR32 OS=Arabidopsis thaliana GN=SAUR32 PE=2 SV=1
Ac6P01G322000	Auxin-responsive protein SAUR32 OS=Arabidopsis thaliana GN=SAUR32 PE=2 SV=1
Ac6P01G332000	Auxin-responsive protein SAUR36 OS=Arabidopsis thaliana GN=SAUR36 PE=2 SV=1
Ac6P01G161400	Auxin-responsive protein SAUR40 OS=Arabidopsis thaliana GN=SAUR40 PE=2 SV=1
Ac6P01G161300	Auxin-responsive protein SAUR40 OS=Arabidopsis thaliana GN=SAUR40 PE=2 SV=1
Ac6P01G161900	Auxin-responsive protein SAUR71 OS=Arabidopsis thaliana GN=SAUR71 PE=2 SV=1
Ac6P01G253000	Auxin-responsive protein SAUR71 OS=Arabidopsis thaliana GN=SAUR71 PE=2 SV=1
Ac6P01G310900	B3 domain-containing protein Os02g0598200 OS=Oryza sativa subsp. japonica GN=Os02g0598200 PE=2 SV=1
Ac6P01G421300	B3 domain-containing protein Os06g0194400 OS=Oryza sativa subsp. japonica GN=Os06g0194400 PE=2 SV=1
Ac6P01G101500	B3 domain-containing protein Os11g0197600 OS=Oryza sativa subsp. japonica GN=Os11g0197600 PE=2 SV=1
Ac6P01G356100	BAG family molecular chaperone regulator 5, mitochondrial OS=Arabidopsis thaliana GN=BAG5 PE=1 SV=1
Ac6P01G515500	BAG family molecular chaperone regulator 5, mitochondrial OS=Arabidopsis thaliana GN=BAG5 PE=1 SV=1
Ac6P01G506500	Barwin OS=Hordeum vulgare PE=1 SV=1
Ac6P01G279000	Basic leucine zipper 43 OS=Arabidopsis thaliana GN=BZIP43 PE=1 SV=1
Ac6P01G196100	Basic secretory protease (Fragments) OS=Boswellia serrata PE=1 SV=1
Ac6P01G201600	Bax inhibitor 1 OS=Oryza sativa subsp. japonica GN=BI1 PE=2 SV=1
Ac6P01G333000	B-box zinc finger protein 20 OS=Arabidopsis thaliana GN=BBX20 PE=1 SV=1
Ac6P01G314300	B-box zinc finger protein 25 OS=Arabidopsis thaliana GN=BBX25 PE=1 SV=2
Ac6P01G263900	B-box zinc finger protein 32 OS=Arabidopsis thaliana GN=BBX32 PE=1 SV=1
Ac6P01G339800	BEACH domain-containing protein lvsC OS=Dictyostelium discoideum GN=lvsC PE=3 SV=2
Ac6P01G249700	BEACH domain-containing protein lvsC OS=Dictyostelium discoideum GN=lvsC PE=3 SV=2
Ac6P01G064900	Benzyl alcohol O-benzoyltransferase OS=Clarkia breweri PE=1 SV=1
Ac6P01G069800	Benzyl alcohol O-benzoyltransferase OS=Clarkia breweri PE=1 SV=1
Ac6P01G150100	Benzyl alcohol O-benzoyltransferase OS=Nicotiana tabacum GN=HSR201 PE=1 SV=1
Ac6P01G029400	Benzyl alcohol O-benzoyltransferase OS=Nicotiana tabacum GN=HSR201 PE=1 SV=1
Ac6P01G014800	Benzyl alcohol O-benzoyltransferase OS=Nicotiana tabacum GN=HSR201 PE=1 SV=1
Ac6P01G065100	Benzyl alcohol O-benzoyltransferase OS=Nicotiana tabacum GN=HSR201 PE=1 SV=1
Ac6P01G341900	Beta-1,3-galactosyltransferase 15 OS=Arabidopsis thaliana GN=B3GALT15 PE=2 SV=1
Ac6P01G304900	Beta-1,3-galactosyltransferase 7 OS=Arabidopsis thaliana GN=B3GALT7 PE=2 SV=1
Ac6P01G194600	Beta-1,4-mannosyl-glycoprotein 4-beta-N-acetylglucosaminyltransferase OS=Rattus norvegicus GN=Mgat3 PE=1 SV=2
Ac6P01G206800	Beta-amylase 8 OS=Arabidopsis thaliana GN=BAM8 PE=2 SV=1
Ac6P01G539300	Beta-catenin-like protein 1 OS=Bos taurus GN=CTNNBL1 PE=2 SV=3
Ac6P01G336700	Beta-D-xylosidase 3 OS=Arabidopsis thaliana GN=BXL3 PE=1 SV=1
Ac6P01G181700	Beta-fructofuranosidase, insoluble isoenzyme 4 OS=Oryza sativa subsp. japonica GN=CIN4 PE=2 SV=1
Ac6P01G290500	Beta-galactosidase 4 OS=Oryza sativa subsp. japonica GN=Os02g0219200 PE=2 SV=1
Ac6P01G457600	Betaine aldehyde dehydrogenase 2 OS=Oryza sativa subsp. japonica GN=BADH2 PE=1 SV=1
Ac6P01G470700	Bidirectional sugar transporter SWEET13 OS=Oryza sativa subsp. japonica GN=SWEET13 PE=2 SV=1
Ac6P01G470900	Bidirectional sugar transporter SWEET13 OS=Oryza sativa subsp. japonica GN=SWEET13 PE=2 SV=1
Ac6P01G470800	Bidirectional sugar transporter SWEET13 OS=Oryza sativa subsp. japonica GN=SWEET13 PE=2 SV=1
Ac6P01G061500	Bidirectional sugar transporter SWEET14 OS=Oryza sativa subsp. indica GN=SWEET14 PE=2 SV=1
Ac6P01G023700	Bidirectional sugar transporter SWEET14 OS=Oryza sativa subsp. indica GN=SWEET14 PE=2 SV=1
Ac6P01G000400	Bidirectional sugar transporter SWEET14 OS=Oryza sativa subsp. indica GN=SWEET14 PE=2 SV=1
Ac6P01G023800	Bidirectional sugar transporter SWEET14 OS=Oryza sativa subsp. indica GN=SWEET14 PE=2 SV=1
Ac6P01G000300	Bidirectional sugar transporter SWEET14 OS=Oryza sativa subsp. japonica GN=SWEET14 PE=2 SV=1
Ac6P01G013800	Bidirectional sugar transporter SWEET14 OS=Oryza sativa subsp. japonica GN=SWEET14 PE=2 SV=1
Ac6P01G316200	Bidirectional sugar transporter SWEET4 OS=Oryza sativa subsp. japonica GN=SWEET4 PE=2 SV=1
Ac6P01G271700	Bifunctional dethiobiotin synthetase/7,8-diamino-pelargonic acid aminotransferase, mitochondrial OS=Oryza sativa subsp. japonica GN=BIO3-BIO1 PE=2 SV=1
Ac6P01G327500	Bifunctional nitrilase/nitrile hydratase NIT4 OS=Oryza sativa subsp. japonica GN=NIT4 PE=2 SV=1
Ac6P01G327400	Bifunctional nitrilase/nitrile hydratase NIT4 OS=Oryza sativa subsp. japonica GN=NIT4 PE=2 SV=1
Ac6P01G451800	Bifunctional nuclease 1 OS=Oryza sativa subsp. japonica GN=BBD1 PE=2 SV=1
Ac6P01G183200	Bifunctional protein FolD 4, chloroplastic OS=Arabidopsis thaliana GN=FOLD4 PE=2 SV=1
Ac6P01G400100	Bisdemethoxycurcumin synthase OS=Oryza sativa subsp. japonica GN=Os07g0271500 PE=1 SV=2
Ac6P01G074200	Bisdemethoxycurcumin synthase OS=Oryza sativa subsp. japonica GN=Os07g0271500 PE=1 SV=2
Ac6P01G074000	Bisdemethoxycurcumin synthase OS=Oryza sativa subsp. japonica GN=Os07g0271500 PE=1 SV=2
Ac6P01G371800	Blue copper protein OS=Pisum sativum PE=2 SV=1
Ac6P01G385900	Blue copper protein OS=Pisum sativum PE=2 SV=1
Ac6P01G105500	Blue copper protein OS=Pisum sativum PE=2 SV=1
Ac6P01G281300	Branched-chain-amino-acid aminotransferase-like protein 2 OS=Arabidopsis thaliana GN=At5g27410 PE=2 SV=1
Ac6P01G256500	BRCA1-associated protein OS=Homo sapiens GN=BRAP PE=1 SV=2
Ac6P01G213300	BRCT domain-containing protein At4g02110 OS=Arabidopsis thaliana GN=At4g02110 PE=3 SV=3
Ac6P01G222800	BTB/POZ and MATH domain-containing protein 1 OS=Arabidopsis thaliana GN=BPM1 PE=1 SV=1
Ac6P01G069000	BTB/POZ and MATH domain-containing protein 1 OS=Arabidopsis thaliana GN=BPM1 PE=1 SV=1
Ac6P01G084200	BTB/POZ and MATH domain-containing protein 1 OS=Arabidopsis thaliana GN=BPM1 PE=1 SV=1
Ac6P01G452300	BTB/POZ and MATH domain-containing protein 1 OS=Arabidopsis thaliana GN=BPM1 PE=1 SV=1
Ac6P01G452800	BTB/POZ and MATH domain-containing protein 1 OS=Arabidopsis thaliana GN=BPM1 PE=1 SV=1
Ac6P01G546500	BTB/POZ and MATH domain-containing protein 1 OS=Arabidopsis thaliana GN=BPM1 PE=1 SV=1
Ac6P01G549200	BTB/POZ and MATH domain-containing protein 1 OS=Arabidopsis thaliana GN=BPM1 PE=1 SV=1
Ac6P01G549400	BTB/POZ and MATH domain-containing protein 1 OS=Arabidopsis thaliana GN=BPM1 PE=1 SV=1
Ac6P01G222600	BTB/POZ and MATH domain-containing protein 1 OS=Arabidopsis thaliana GN=BPM1 PE=1 SV=1
Ac6P01G223100	BTB/POZ and MATH domain-containing protein 1 OS=Arabidopsis thaliana GN=BPM1 PE=1 SV=1
Ac6P01G452600	BTB/POZ and MATH domain-containing protein 1 OS=Arabidopsis thaliana GN=BPM1 PE=1 SV=1
Ac6P01G069100	BTB/POZ and MATH domain-containing protein 2 OS=Arabidopsis thaliana GN=BPM2 PE=1 SV=1
Ac6P01G336800	BTB/POZ and MATH domain-containing protein 2 OS=Arabidopsis thaliana GN=BPM2 PE=1 SV=1
Ac6P01G452100	BTB/POZ and MATH domain-containing protein 2 OS=Arabidopsis thaliana GN=BPM2 PE=1 SV=1
Ac6P01G492400	BTB/POZ and MATH domain-containing protein 2 OS=Arabidopsis thaliana GN=BPM2 PE=1 SV=1
Ac6P01G486900	BTB/POZ and MATH domain-containing protein 2 OS=Arabidopsis thaliana GN=BPM2 PE=1 SV=1
Ac6P01G492900	BTB/POZ and MATH domain-containing protein 2 OS=Arabidopsis thaliana GN=BPM2 PE=1 SV=1
Ac6P01G550300	BTB/POZ and MATH domain-containing protein 2 OS=Arabidopsis thaliana GN=BPM2 PE=1 SV=1
Ac6P01G492300	BTB/POZ and MATH domain-containing protein 2 OS=Arabidopsis thaliana GN=BPM2 PE=1 SV=1
Ac6P01G032300	BTB/POZ and MATH domain-containing protein 2 OS=Arabidopsis thaliana GN=BPM2 PE=1 SV=1
Ac6P01G200300	BTB/POZ and MATH domain-containing protein 2 OS=Arabidopsis thaliana GN=BPM2 PE=1 SV=1
Ac6P01G448600	BTB/POZ and MATH domain-containing protein 2 OS=Arabidopsis thaliana GN=BPM2 PE=1 SV=1
Ac6P01G223300	BTB/POZ and MATH domain-containing protein 3 OS=Arabidopsis thaliana GN=BPM3 PE=1 SV=1
Ac6P01G492600	BTB/POZ and MATH domain-containing protein 3 OS=Arabidopsis thaliana GN=BPM3 PE=1 SV=1
Ac6P01G223600	BTB/POZ and MATH domain-containing protein 3 OS=Arabidopsis thaliana GN=BPM3 PE=1 SV=1
Ac6P01G532300	BTB/POZ and MATH domain-containing protein 3 OS=Arabidopsis thaliana GN=BPM3 PE=1 SV=1
Ac6P01G543900	BTB/POZ and MATH domain-containing protein 3 OS=Arabidopsis thaliana GN=BPM3 PE=1 SV=1
Ac6P01G550400	BTB/POZ and MATH domain-containing protein 3 OS=Arabidopsis thaliana GN=BPM3 PE=1 SV=1
Ac6P01G502100	BTB/POZ and MATH domain-containing protein 5 OS=Arabidopsis thaliana GN=BPM5 PE=1 SV=1
Ac6P01G308400	BTB/POZ domain-containing protein At1g67900 OS=Arabidopsis thaliana GN=At1g67900 PE=1 SV=1
Ac6P01G317600	BTB/POZ domain-containing protein At2g24240 OS=Arabidopsis thaliana GN=At2g24240 PE=2 SV=1
Ac6P01G140700	BTB/POZ domain-containing protein At4g08455 OS=Arabidopsis thaliana GN=At4g08455 PE=1 SV=1
Ac6P01G130900	BURP domain-containing protein 4 OS=Oryza sativa subsp. japonica GN=BURP4 PE=2 SV=1
Ac6P01G218000	BURP domain-containing protein 4 OS=Oryza sativa subsp. japonica GN=BURP4 PE=2 SV=1
Ac6P01G217900	BURP domain-containing protein 4 OS=Oryza sativa subsp. japonica GN=BURP4 PE=2 SV=1
Ac6P01G269600	C2 and GRAM domain-containing protein At1g03370 OS=Arabidopsis thaliana GN=At1g03370 PE=2 SV=4
Ac6P01G371300	C2 and GRAM domain-containing protein At1g03370 OS=Arabidopsis thaliana GN=At1g03370 PE=2 SV=4
Ac6P01G349500	CAAX prenyl protease 1 homolog OS=Oryza sativa subsp. japonica GN=FACE1 PE=2 SV=1
Ac6P01G318000	Calcium uptake protein 1, mitochondrial OS=Bos taurus GN=MICU1 PE=2 SV=1
Ac6P01G203400	Calcium-dependent protein kinase 16 OS=Arabidopsis thaliana GN=CPK16 PE=3 SV=1
Ac6P01G345400	Calcium-dependent protein kinase 6 OS=Arabidopsis thaliana GN=CPK6 PE=1 SV=1
Ac6P01G493800	Calcium-transporting ATPase 12, plasma membrane-type OS=Arabidopsis thaliana GN=ACA12 PE=2 SV=1
Ac6P01G263200	Calcium-transporting ATPase 8, plasma membrane-type OS=Arabidopsis thaliana GN=ACA8 PE=1 SV=1
Ac6P01G295900	Calmodulin-binding protein 60 B OS=Arabidopsis thaliana GN=CBP60B PE=2 SV=1
Ac6P01G262200	Calmodulin-binding protein 60 B OS=Arabidopsis thaliana GN=CBP60B PE=2 SV=1
Ac6P01G495700	Calmodulin-binding receptor-like cytoplasmic kinase 2 OS=Arabidopsis thaliana GN=CRCK2 PE=2 SV=1
Ac6P01G219200	Calnexin homolog 1 OS=Arabidopsis thaliana GN=CNX1 PE=1 SV=1
Ac6P01G219400	Calnexin homolog 1 OS=Arabidopsis thaliana GN=CNX1 PE=1 SV=1
Ac6P01G292000	Calumenin OS=Oryctolagus cuniculus GN=CALU PE=1 SV=2
Ac6P01G165500	Carboxypeptidase B2 OS=Rattus norvegicus GN=Cpb2 PE=2 SV=1
Ac6P01G298900	Casein kinase I isoform delta-like OS=Arabidopsis thaliana GN=At4g26100 PE=2 SV=2
Ac6P01G322600	Casein kinase I isoform delta-like OS=Arabidopsis thaliana GN=At4g26100 PE=2 SV=2
Ac6P01G465400	Casein kinase I isoform delta-like OS=Arabidopsis thaliana GN=At4g26100 PE=2 SV=2
Ac6P01G262300	CASP-like protein 2C2 OS=Oryza sativa subsp. japonica GN=Os02g0177700 PE=2 SV=1
Ac6P01G290800	CASP-like protein 2D1 OS=Oryza sativa subsp. japonica GN=Os02g0219900 PE=2 SV=1
Ac6P01G217000	CASP-like protein 4A2 OS=Oryza sativa subsp. japonica GN=Os02g0134500 PE=2 SV=2
Ac6P01G239000	CASP-like protein 5A3 OS=Zea mays PE=2 SV=1
Ac6P01G134700	Catalase isozyme 2 OS=Hordeum vulgare GN=CAT2 PE=2 SV=1
Ac6P01G552400	Cation/H(+) antiporter 1 OS=Arabidopsis thaliana GN=CHX1 PE=2 SV=1
Ac6P01G337200	Cationic amino acid transporter 9, chloroplastic OS=Arabidopsis thaliana GN=CAT9 PE=2 SV=1
Ac6P01G261800	CBL-interacting serine/threonine-protein kinase 21 OS=Arabidopsis thaliana GN=CIPK21 PE=1 SV=1
Ac6P01G330100	CBS domain-containing protein CBSX5 OS=Arabidopsis thaliana GN=CBSX5 PE=2 SV=2
Ac6P01G310000	CCAAT/enhancer-binding protein zeta OS=Homo sapiens GN=CEBPZ PE=1 SV=3
Ac6P01G206900	Cell division cycle 20.1, cofactor of APC complex OS=Arabidopsis thaliana GN=CDC20-1 PE=1 SV=1
Ac6P01G248600	Cell division cycle-associated 7-like protein OS=Homo sapiens GN=CDCA7L PE=1 SV=2
Ac6P01G251400	Cell division cycle-associated 7-like protein OS=Homo sapiens GN=CDCA7L PE=1 SV=2
Ac6P01G535400	Cell morphogenesis protein PAG1 OS=Saccharomyces cerevisiae (strain ATCC 204508 / S288c) GN=TAO3 PE=1 SV=1
Ac6P01G142900	Cell wall / vacuolar inhibitor of fructosidase 2 OS=Arabidopsis thaliana GN=C/VIF2 PE=1 SV=1
Ac6P01G116600	Chalcone synthase 1 OS=Oryza sativa subsp. indica GN=CHS1 PE=2 SV=1
Ac6P01G268800	Chaperone protein ClpB OS=Aquifex aeolicus (strain VF5) GN=clpB PE=3 SV=1
Ac6P01G257800	Chaperone protein ClpB3, mitochondrial OS=Oryza sativa subsp. japonica GN=CLPB3 PE=2 SV=3
Ac6P01G303300	Chaperone protein ClpC1, chloroplastic OS=Oryza sativa subsp. japonica GN=CLPC1 PE=2 SV=2
Ac6P01G009000	Chaperone protein ClpC1, chloroplastic OS=Oryza sativa subsp. japonica GN=CLPC1 PE=2 SV=2
Ac6P01G390400	Chaperone protein dnaJ 16 OS=Arabidopsis thaliana GN=ATJ16 PE=2 SV=1
Ac6P01G201400	Chaperone protein dnaJ 72 OS=Arabidopsis thaliana GN=ATJ72 PE=2 SV=1
Ac6P01G459900	Chaperone protein DnaJ OS=Acaryochloris marina (strain MBIC 11017) GN=dnaJ PE=3 SV=1
Ac6P01G343600	Chaperone protein DnaJ OS=Clostridium botulinum (strain Eklund 17B / Type B) GN=dnaJ PE=3 SV=1
Ac6P01G387200	Chaperone protein DnaJ OS=Thermus thermophilus (strain HB27 / ATCC BAA-163 / DSM 7039) GN=dnaJ PE=3 SV=1
Ac6P01G108400	CHD3-type chromatin-remodeling factor PICKLE OS=Arabidopsis thaliana GN=PKL PE=1 SV=1
Ac6P01G168200	Chemocyanin OS=Lilium longiflorum PE=1 SV=1
Ac6P01G538000	Chitin elicitor receptor kinase 1 OS=Oryza sativa subsp. japonica GN=CERK1 PE=1 SV=1
Ac6P01G073500	Chitinase 11 OS=Oryza sativa subsp. japonica GN=Cht11 PE=2 SV=1
Ac6P01G314600	Chitinase 6 OS=Oryza sativa subsp. japonica GN=Cht6 PE=2 SV=1
Ac6P01G215500	Chloride channel protein CLC-a OS=Arabidopsis thaliana GN=CLC-A PE=1 SV=2
Ac6P01G215600	Chloride channel protein CLC-b OS=Arabidopsis thaliana GN=CLC-B PE=1 SV=1
Ac6P01G211800	Chlorophyll a-b binding protein 3B, chloroplastic (Fragments) OS=Solanum lycopersicum GN=CAB3B PE=3 SV=1
Ac6P01G271800	Chlorophyll a-b binding protein 8, chloroplastic OS=Solanum lycopersicum GN=CAB8 PE=3 SV=1
Ac6P01G212000	Chlorophyll a-b binding protein, chloroplastic OS=Triticum aestivum GN=WHAB1.6 PE=3 SV=1
Ac6P01G211900	Chlorophyll a-b binding protein, chloroplastic OS=Triticum aestivum GN=WHAB1.6 PE=3 SV=1
Ac6P01G257600	Chlorophyllase-1, chloroplastic OS=Citrus unshiu PE=2 SV=1
Ac6P01G100000	Chloroplast stem-loop binding protein of 41 kDa a, chloroplastic OS=Arabidopsis thaliana GN=CSP41A PE=1 SV=1
Ac6P01G259100	Chorismate mutase 2 OS=Arabidopsis thaliana GN=CM2 PE=1 SV=1
Ac6P01G178800	Chymotrypsin inhibitor OS=Lumbricus terrestris PE=1 SV=2
Ac6P01G490600	Cinnamate beta-D-glucosyltransferase OS=Fragaria ananassa GN=GT2 PE=1 SV=1
Ac6P01G258900	Cinnamoyl-CoA reductase 1 OS=Arabidopsis thaliana GN=CCR1 PE=1 SV=1
Ac6P01G259000	Cinnamoyl-CoA reductase 1 OS=Arabidopsis thaliana GN=CCR1 PE=1 SV=1
Ac6P01G469300	Cinnamoyl-CoA reductase 1 OS=Arabidopsis thaliana GN=CCR1 PE=1 SV=1
Ac6P01G469500	Cinnamoyl-CoA reductase 1 OS=Arabidopsis thaliana GN=CCR1 PE=1 SV=1
Ac6P01G469000	Cinnamoyl-CoA reductase 1 OS=Arabidopsis thaliana GN=CCR1 PE=1 SV=1
Ac6P01G469400	Cinnamoyl-CoA reductase 1 OS=Arabidopsis thaliana GN=CCR1 PE=1 SV=1
Ac6P01G469600	Cinnamoyl-CoA reductase 1 OS=Arabidopsis thaliana GN=CCR1 PE=1 SV=1
Ac6P01G275500	Citrate synthase 4, mitochondrial OS=Arabidopsis thaliana GN=CSY4 PE=1 SV=3
Ac6P01G320000	CLIP-associated protein OS=Arabidopsis thaliana GN=CLASP PE=1 SV=1
Ac6P01G478500	CLIP-associated protein OS=Arabidopsis thaliana GN=CLASP PE=1 SV=1
Ac6P01G357700	Clustered mitochondria protein OS=Arabidopsis thaliana GN=FMT PE=2 SV=1
Ac6P01G155300	CMP-N-acetylneuraminate-beta-galactosamide-alpha-2, 3-sialyltransferase 2 OS=Mus musculus GN=St3gal2 PE=2 SV=2
Ac6P01G300800	CMP-sialic acid transporter 5 OS=Arabidopsis thaliana GN=At5g65000 PE=2 SV=1
Ac6P01G284600	Coatomer subunit beta'-2 OS=Oryza sativa subsp. japonica GN=Os02g0209100 PE=2 SV=1
Ac6P01G451900	COBW domain-containing protein 1 OS=Rattus norvegicus GN=Cbwd1 PE=2 SV=2
Ac6P01G431400	Cold-shock protein CS120 OS=Triticum aestivum GN=CS120 PE=2 SV=2
Ac6P01G431300	Cold-shock protein CS120 OS=Triticum aestivum GN=CS120 PE=2 SV=2
Ac6P01G207200	Coleoptile phototropism protein 1 OS=Oryza sativa subsp. japonica GN=CPT1 PE=2 SV=1
Ac6P01G017900	Copper transport protein ATX1 OS=Arabidopsis thaliana GN=ATX1 PE=1 SV=1
Ac6P01G019400	Copper transport protein ATX1 OS=Arabidopsis thaliana GN=ATX1 PE=1 SV=1
Ac6P01G492000	Coumaroyl-CoA:anthocyanidin 3-O-glucoside-6''-O-coumaroyltransferase 2 OS=Arabidopsis thaliana GN=3AT2 PE=1 SV=1
Ac6P01G397100	CRAL-TRIO domain-containing protein C23B6.04c OS=Schizosaccharomyces pombe (strain 972 / ATCC 24843) GN=SPCC23B6.04c PE=1 SV=1
Ac6P01G390500	Craniofacial development protein 1 OS=Gallus gallus GN=CFDP1 PE=2 SV=1
Ac6P01G227400	CRS2-associated factor 2, mitochondrial OS=Oryza sativa subsp. japonica GN=Os08g0188000 PE=2 SV=2
Ac6P01G300900	Cryptochrome-1 OS=Arabidopsis thaliana GN=CRY1 PE=1 SV=2
Ac6P01G324000	Cryptochrome-2 OS=Arabidopsis thaliana GN=CRY2 PE=1 SV=2
Ac6P01G338300	Cryptochrome-2 OS=Arabidopsis thaliana GN=CRY2 PE=1 SV=2
Ac6P01G305800	CTL-like protein DDB_G0274487 OS=Dictyostelium discoideum GN=DDB_G0274487 PE=3 SV=1
Ac6P01G468300	Cyanate hydratase OS=Zea mays GN=CYN PE=2 SV=1
Ac6P01G474600	Cyclin-B1-1 OS=Oryza sativa subsp. japonica GN=CYCB1-1 PE=2 SV=2
Ac6P01G430800	Cyclin-C1-1 OS=Oryza sativa subsp. japonica GN=Os09g0504400 PE=2 SV=1
Ac6P01G061700	Cyclin-D5-1 OS=Oryza sativa subsp. japonica GN=CYCD5-1 PE=2 SV=2
Ac6P01G195900	Cyclin-dependent kinase A-2 OS=Oryza sativa subsp. japonica GN=CDKA-2 PE=2 SV=1
Ac6P01G367700	Cyclin-dependent kinase F-4 OS=Oryza sativa subsp. japonica GN=CDKF-4 PE=2 SV=1
Ac6P01G404300	Cyclin-dependent kinase inhibitor 1 OS=Oryza sativa subsp. japonica GN=KRP1 PE=2 SV=1
Ac6P01G412600	Cyclin-L1-1 OS=Oryza sativa subsp. japonica GN=CYCL1-1 PE=2 SV=1
Ac6P01G213700	Cyclin-T1-1 OS=Oryza sativa subsp. japonica GN=CYCT1-1 PE=3 SV=2
Ac6P01G226500	Cycloartenol synthase OS=Oryza sativa subsp. japonica GN=Os02g0139700 PE=1 SV=1
Ac6P01G226900	Cycloartenol synthase OS=Oryza sativa subsp. japonica GN=Os02g0139700 PE=1 SV=1
Ac6P01G147500	Cysteine proteinase EP-B 1 OS=Hordeum vulgare GN=EPB1 PE=2 SV=1
Ac6P01G147400	Cysteine proteinase EP-B 2 OS=Hordeum vulgare GN=EPB2 PE=1 SV=1
Ac6P01G452400	Cysteine proteinase inhibitor 12 OS=Oryza sativa subsp. japonica GN=Os01g0270100 PE=2 SV=1
Ac6P01G444000	Cysteine proteinase inhibitor 5 OS=Arabidopsis thaliana GN=CYS5 PE=2 SV=2
Ac6P01G214000	Cysteine synthase, chloroplastic/chromoplastic OS=Spinacia oleracea GN=CYSK PE=1 SV=2
Ac6P01G361700	Cysteine-rich receptor-like protein kinase 10 OS=Arabidopsis thaliana GN=CRK10 PE=1 SV=3
Ac6P01G028000	Cysteine-rich receptor-like protein kinase 10 OS=Arabidopsis thaliana GN=CRK10 PE=1 SV=3
Ac6P01G483400	Cysteine-rich receptor-like protein kinase 10 OS=Arabidopsis thaliana GN=CRK10 PE=1 SV=3
Ac6P01G528000	Cysteine-rich receptor-like protein kinase 10 OS=Arabidopsis thaliana GN=CRK10 PE=1 SV=3
Ac6P01G122200	Cysteine-rich receptor-like protein kinase 19 OS=Arabidopsis thaliana GN=CRK19 PE=2 SV=2
Ac6P01G122800	Cysteine-rich receptor-like protein kinase 19 OS=Arabidopsis thaliana GN=CRK19 PE=2 SV=2
Ac6P01G024500	Cysteine-rich receptor-like protein kinase 26 OS=Arabidopsis thaliana GN=CRK26 PE=2 SV=1
Ac6P01G006500	Cysteine-rich receptor-like protein kinase 26 OS=Arabidopsis thaliana GN=CRK26 PE=2 SV=1
Ac6P01G134800	Cysteine-rich receptor-like protein kinase 26 OS=Arabidopsis thaliana GN=CRK26 PE=2 SV=1
Ac6P01G547500	Cysteine-rich receptor-like protein kinase 26 OS=Arabidopsis thaliana GN=CRK26 PE=2 SV=1
Ac6P01G552600	Cysteine-rich receptor-like protein kinase 29 OS=Arabidopsis thaliana GN=CRK29 PE=2 SV=1
Ac6P01G016900	Cysteine-rich receptor-like protein kinase 29 OS=Arabidopsis thaliana GN=CRK29 PE=2 SV=1
Ac6P01G528500	Cysteine-rich receptor-like protein kinase 29 OS=Arabidopsis thaliana GN=CRK29 PE=2 SV=1
Ac6P01G308700	Cysteine-rich receptor-like protein kinase 40 OS=Arabidopsis thaliana GN=CRK40 PE=2 SV=1
Ac6P01G020800	Cysteine-rich receptor-like protein kinase 41 OS=Arabidopsis thaliana GN=CRK41 PE=3 SV=2
Ac6P01G133300	Cysteine-rich receptor-like protein kinase 41 OS=Arabidopsis thaliana GN=CRK41 PE=3 SV=2
Ac6P01G091800	Cysteine--tRNA ligase, chloroplastic/mitochondrial OS=Arabidopsis thaliana GN=SYCO PE=2 SV=1
Ac6P01G435500	Cytochrome b-c1 complex subunit 8 OS=Solanum tuberosum PE=1 SV=2
Ac6P01G437900	Cytochrome c oxidase copper chaperone 2 OS=Arabidopsis thaliana GN=COX17-2 PE=3 SV=1
Ac6P01G475300	Cytochrome c1-1, heme protein, mitochondrial OS=Solanum tuberosum GN=CYCL PE=2 SV=1
Ac6P01G499300	Cytochrome P450 711A1 OS=Arabidopsis thaliana GN=CYP711A1 PE=2 SV=1
Ac6P01G499600	Cytochrome P450 711A1 OS=Arabidopsis thaliana GN=CYP711A1 PE=2 SV=1
Ac6P01G292100	Cytochrome P450 711A1 OS=Arabidopsis thaliana GN=CYP711A1 PE=2 SV=1
Ac6P01G494600	Cytochrome P450 71A1 OS=Persea americana GN=CYP71A1 PE=1 SV=2
Ac6P01G494400	Cytochrome P450 71A3 (Fragment) OS=Solanum melongena GN=CYP71A3 PE=2 SV=1
Ac6P01G494500	Cytochrome P450 71A4 OS=Solanum melongena GN=CYP71A4 PE=2 SV=1
Ac6P01G214800	Cytochrome P450 71A9 OS=Glycine max GN=CYP71A9 PE=2 SV=1
Ac6P01G014400	Cytochrome P450 71A9 OS=Glycine max GN=CYP71A9 PE=2 SV=1
Ac6P01G017400	Cytochrome P450 71A9 OS=Glycine max GN=CYP71A9 PE=2 SV=1
Ac6P01G284300	Cytochrome P450 71D10 OS=Glycine max GN=CYP71D10 PE=2 SV=1
Ac6P01G283500	Cytochrome P450 71D7 OS=Solanum chacoense GN=CYP71D7 PE=3 SV=1
Ac6P01G375800	Cytochrome P450 72A15 OS=Arabidopsis thaliana GN=CYP72A15 PE=2 SV=1
Ac6P01G285700	Cytochrome P450 734A2 OS=Oryza sativa subsp. japonica GN=CYP734A2 PE=2 SV=1
Ac6P01G066700	Cytochrome P450 734A6 OS=Oryza sativa subsp. japonica GN=CYP734A6 PE=2 SV=1
Ac6P01G014500	Cytochrome P450 76M5 OS=Oryza sativa subsp. japonica GN=CYP76M5 PE=1 SV=1
Ac6P01G158600	Cytochrome P450 76M5 OS=Oryza sativa subsp. japonica GN=CYP76M5 PE=1 SV=1
Ac6P01G220100	Cytochrome P450 81D1 OS=Arabidopsis thaliana GN=CYP81D1 PE=2 SV=1
Ac6P01G013000	Cytochrome P450 84A1 OS=Arabidopsis thaliana GN=CYP84A1 PE=1 SV=1
Ac6P01G337700	Cytochrome P450 86A2 OS=Arabidopsis thaliana GN=CYP86A2 PE=1 SV=1
Ac6P01G309800	Cytochrome P450 86B1 OS=Arabidopsis thaliana GN=CYP86B1 PE=2 SV=1
Ac6P01G351700	Cytochrome P450 87A3 OS=Oryza sativa subsp. japonica GN=CYP87A3 PE=2 SV=3
Ac6P01G502900	Cytochrome P450 89A2 OS=Arabidopsis thaliana GN=CYP89A2 PE=2 SV=2
Ac6P01G502600	Cytochrome P450 89A2 OS=Arabidopsis thaliana GN=CYP89A2 PE=2 SV=2
Ac6P01G289100	Cytochrome P450 89A2 OS=Arabidopsis thaliana GN=CYP89A2 PE=2 SV=2
Ac6P01G503200	Cytochrome P450 89A2 OS=Arabidopsis thaliana GN=CYP89A2 PE=2 SV=2
Ac6P01G106100	Cytochrome P450 89A2 OS=Arabidopsis thaliana GN=CYP89A2 PE=2 SV=2
Ac6P01G053100	Cytochrome P450 94C1 OS=Arabidopsis thaliana GN=CYP94C1 PE=2 SV=1
Ac6P01G059200	Cytochrome P450 94C1 OS=Arabidopsis thaliana GN=CYP94C1 PE=2 SV=1
Ac6P01G266700	Cytochrome P450 97B2, chloroplastic OS=Glycine max GN=CYP97B2 PE=2 SV=1
Ac6P01G311700	Cytosolic Fe-S cluster assembly factor NBP35 OS=Arabidopsis thaliana GN=NBP35 PE=1 SV=1
Ac6P01G296400	Cytosolic invertase 1 OS=Oryza sativa subsp. japonica GN=CINV1 PE=1 SV=1
Ac6P01G113500	Cytosolic sulfotransferase 1 OS=Arabidopsis thaliana GN=SOT1 PE=2 SV=1
Ac6P01G453300	Cytosolic sulfotransferase 15 OS=Arabidopsis thaliana GN=SOT15 PE=1 SV=1
Ac6P01G528700	Cytosolic sulfotransferase 16 OS=Arabidopsis thaliana GN=SOT16 PE=1 SV=1
Ac6P01G531900	Cytosolic sulfotransferase 16 OS=Arabidopsis thaliana GN=SOT16 PE=1 SV=1
Ac6P01G528800	Cytosolic sulfotransferase 16 OS=Arabidopsis thaliana GN=SOT16 PE=1 SV=1
Ac6P01G080700	Cytosolic sulfotransferase 5 OS=Arabidopsis thaliana GN=SOT5 PE=1 SV=1
Ac6P01G280300	D-amino-acid transaminase, chloroplastic OS=Arabidopsis thaliana GN=DAAT PE=1 SV=1
Ac6P01G441100	DEAD-box ATP-dependent RNA helicase 1 OS=Oryza sativa subsp. japonica GN=Os02g0795900 PE=2 SV=1
Ac6P01G230600	DEAD-box ATP-dependent RNA helicase 10 OS=Oryza sativa subsp. japonica GN=Os03g0669000 PE=2 SV=1
Ac6P01G533900	DEAD-box ATP-dependent RNA helicase 34 OS=Oryza sativa subsp. japonica GN=Os03g0566800 PE=2 SV=1
Ac6P01G330800	DEAD-box ATP-dependent RNA helicase 8 OS=Oryza sativa subsp. japonica GN=Os02g0641800 PE=2 SV=2
Ac6P01G389000	DEAD-box ATP-dependent RNA helicase ISE2, chloroplastic OS=Arabidopsis thaliana GN=ISE2 PE=1 SV=2
Ac6P01G091600	Defensin Tm-AMP-D1.2 OS=Triticum monococcum PE=1 SV=1
Ac6P01G194400	Defensin Tm-AMP-D1.2 OS=Triticum monococcum PE=1 SV=1
Ac6P01G469200	Dehydration-responsive element-binding protein 1A OS=Oryza sativa subsp. indica GN=DREB1A PE=3 SV=1
Ac6P01G283600	Dehydration-responsive element-binding protein 2A OS=Oryza sativa subsp. indica GN=DREB2A PE=3 SV=2
Ac6P01G353800	Dehydrin COR410 OS=Triticum aestivum GN=COR410 PE=2 SV=1
Ac6P01G431800	Dehydrin DHN3 OS=Hordeum vulgare GN=DHN3 PE=2 SV=1
Ac6P01G431900	Dehydrin DHN3 OS=Hordeum vulgare GN=DHN3 PE=2 SV=1
Ac6P01G165900	Dehydrin DHN3 OS=Hordeum vulgare GN=DHN3 PE=2 SV=1
Ac6P01G166100	Dehydrin DHN3 OS=Hordeum vulgare GN=DHN3 PE=2 SV=1
Ac6P01G431600	Dehydrin DHN4 OS=Hordeum vulgare GN=DHN4 PE=2 SV=1
Ac6P01G431700	Dehydrin DHN4 OS=Hordeum vulgare GN=DHN4 PE=2 SV=1
Ac6P01G224400	Delta-aminolevulinic acid dehydratase, chloroplastic OS=Oryza sativa subsp. japonica GN=HEMB PE=2 SV=1
Ac6P01G416100	DENN domain-containing protein 5B OS=Danio rerio GN=dennd5b PE=2 SV=2
Ac6P01G494800	Deoxyhypusine hydroxylase-B OS=Oryza sativa subsp. japonica GN=Os12g0626100 PE=2 SV=1
Ac6P01G336500	DeSI-like protein At4g17486 OS=Arabidopsis thaliana GN=At4g17486 PE=2 SV=1
Ac6P01G474400	Desumoylating isopeptidase 1 OS=Homo sapiens GN=DESI1 PE=1 SV=1
Ac6P01G429700	Diacylglycerol kinase 7 OS=Arabidopsis thaliana GN=DGK7 PE=1 SV=1
Ac6P01G359600	Diacylglycerol O-acyltransferase 2 OS=Arabidopsis thaliana GN=DGAT2 PE=2 SV=1
Ac6P01G399400	Dihydropyrimidine dehydrogenase (NADP(+)), chloroplastic OS=Arabidopsis thaliana GN=PYD1 PE=1 SV=1
Ac6P01G165000	DIMBOA UDP-glucosyltransferase BX8 OS=Zea mays GN=Bx8 PE=1 SV=1
Ac6P01G166000	DIMBOA UDP-glucosyltransferase BX8 OS=Zea mays GN=Bx8 PE=1 SV=1
Ac6P01G058300	DIMBOA UDP-glucosyltransferase BX9 OS=Zea mays GN=BX9 PE=1 SV=1
Ac6P01G058400	DIMBOA UDP-glucosyltransferase BX9 OS=Zea mays GN=BX9 PE=1 SV=1
Ac6P01G320500	Dipeptidyl aminopeptidase BI OS=Pseudoxanthomonas mexicana GN=dapb1 PE=1 SV=1
Ac6P01G476900	Diphthamide biosynthesis protein 1 OS=Gibberella zeae (strain PH-1 / ATCC MYA-4620 / FGSC 9075 / NRRL 31084) GN=DPH1 PE=3 SV=1
Ac6P01G465500	Diphthine--ammonia ligase OS=Schizosaccharomyces pombe (strain 972 / ATCC 24843) GN=mug71 PE=1 SV=1
Ac6P01G090900	Dirigent protein 1 OS=Arabidopsis thaliana GN=DIR1 PE=2 SV=1
Ac6P01G138300	Dirigent protein 17 OS=Arabidopsis thaliana GN=DIR17 PE=2 SV=1
Ac6P01G137200	Dirigent protein 17 OS=Arabidopsis thaliana GN=DIR17 PE=2 SV=1
Ac6P01G137300	Dirigent protein 17 OS=Arabidopsis thaliana GN=DIR17 PE=2 SV=1
Ac6P01G137900	Dirigent protein 17 OS=Arabidopsis thaliana GN=DIR17 PE=2 SV=1
Ac6P01G035500	Dirigent protein 19 OS=Arabidopsis thaliana GN=DIR19 PE=2 SV=1
Ac6P01G035400	Dirigent protein 21 OS=Arabidopsis thaliana GN=DIR21 PE=3 SV=1
Ac6P01G527100	Dirigent protein 21 OS=Arabidopsis thaliana GN=DIR21 PE=3 SV=1
Ac6P01G402600	DIS3-like exonuclease 2 OS=Arabidopsis thaliana GN=SOV PE=1 SV=1
Ac6P01G004000	Disease resistance protein At4g27190 OS=Arabidopsis thaliana GN=At4g27190 PE=2 SV=1
Ac6P01G109500	Disease resistance protein RFL1 OS=Arabidopsis thaliana GN=RFL1 PE=3 SV=2
Ac6P01G024700	Disease resistance protein RGA2 OS=Solanum bulbocastanum GN=RGA2 PE=1 SV=1
Ac6P01G151200	Disease resistance protein RGA2 OS=Solanum bulbocastanum GN=RGA2 PE=1 SV=1
Ac6P01G153200	Disease resistance protein RGA2 OS=Solanum bulbocastanum GN=RGA2 PE=1 SV=1
Ac6P01G495900	Disease resistance protein RGA2 OS=Solanum bulbocastanum GN=RGA2 PE=1 SV=1
Ac6P01G496200	Disease resistance protein RGA2 OS=Solanum bulbocastanum GN=RGA2 PE=1 SV=1
Ac6P01G152800	Disease resistance protein RGA2 OS=Solanum bulbocastanum GN=RGA2 PE=1 SV=1
Ac6P01G497900	Disease resistance protein RGA2 OS=Solanum bulbocastanum GN=RGA2 PE=1 SV=1
Ac6P01G516100	Disease resistance protein RGA2 OS=Solanum bulbocastanum GN=RGA2 PE=1 SV=1
Ac6P01G152900	Disease resistance protein RGA2 OS=Solanum bulbocastanum GN=RGA2 PE=1 SV=1
Ac6P01G153600	Disease resistance protein RGA2 OS=Solanum bulbocastanum GN=RGA2 PE=1 SV=1
Ac6P01G497600	Disease resistance protein RGA2 OS=Solanum bulbocastanum GN=RGA2 PE=1 SV=1
Ac6P01G152400	Disease resistance protein RGA2 OS=Solanum bulbocastanum GN=RGA2 PE=1 SV=1
Ac6P01G153000	Disease resistance protein RGA2 OS=Solanum bulbocastanum GN=RGA2 PE=1 SV=1
Ac6P01G198000	Disease resistance protein RGA2 OS=Solanum bulbocastanum GN=RGA2 PE=1 SV=1
Ac6P01G207400	Disease resistance protein RGA2 OS=Solanum bulbocastanum GN=RGA2 PE=1 SV=1
Ac6P01G152300	Disease resistance protein RGA2 OS=Solanum bulbocastanum GN=RGA2 PE=1 SV=1
Ac6P01G120900	Disease resistance protein RGA2 OS=Solanum bulbocastanum GN=RGA2 PE=1 SV=1
Ac6P01G127300	Disease resistance protein RGA2 OS=Solanum bulbocastanum GN=RGA2 PE=1 SV=1
Ac6P01G050800	Disease resistance protein RPM1 OS=Arabidopsis thaliana GN=RPM1 PE=1 SV=1
Ac6P01G059300	Disease resistance protein RPM1 OS=Arabidopsis thaliana GN=RPM1 PE=1 SV=1
Ac6P01G093600	Disease resistance protein RPM1 OS=Arabidopsis thaliana GN=RPM1 PE=1 SV=1
Ac6P01G093900	Disease resistance protein RPM1 OS=Arabidopsis thaliana GN=RPM1 PE=1 SV=1
Ac6P01G095600	Disease resistance protein RPM1 OS=Arabidopsis thaliana GN=RPM1 PE=1 SV=1
Ac6P01G096000	Disease resistance protein RPM1 OS=Arabidopsis thaliana GN=RPM1 PE=1 SV=1
Ac6P01G096600	Disease resistance protein RPM1 OS=Arabidopsis thaliana GN=RPM1 PE=1 SV=1
Ac6P01G236400	Disease resistance protein RPM1 OS=Arabidopsis thaliana GN=RPM1 PE=1 SV=1
Ac6P01G528200	Disease resistance protein RPM1 OS=Arabidopsis thaliana GN=RPM1 PE=1 SV=1
Ac6P01G093700	Disease resistance protein RPM1 OS=Arabidopsis thaliana GN=RPM1 PE=1 SV=1
Ac6P01G094200	Disease resistance protein RPM1 OS=Arabidopsis thaliana GN=RPM1 PE=1 SV=1
Ac6P01G094300	Disease resistance protein RPM1 OS=Arabidopsis thaliana GN=RPM1 PE=1 SV=1
Ac6P01G236000	Disease resistance protein RPM1 OS=Arabidopsis thaliana GN=RPM1 PE=1 SV=1
Ac6P01G503600	Disease resistance protein RPM1 OS=Arabidopsis thaliana GN=RPM1 PE=1 SV=1
Ac6P01G525000	Disease resistance protein RPM1 OS=Arabidopsis thaliana GN=RPM1 PE=1 SV=1
Ac6P01G097100	Disease resistance protein RPM1 OS=Arabidopsis thaliana GN=RPM1 PE=1 SV=1
Ac6P01G097300	Disease resistance protein RPM1 OS=Arabidopsis thaliana GN=RPM1 PE=1 SV=1
Ac6P01G097500	Disease resistance protein RPM1 OS=Arabidopsis thaliana GN=RPM1 PE=1 SV=1
Ac6P01G058500	Disease resistance protein RPM1 OS=Arabidopsis thaliana GN=RPM1 PE=1 SV=1
Ac6P01G060000	Disease resistance protein RPM1 OS=Arabidopsis thaliana GN=RPM1 PE=1 SV=1
Ac6P01G070100	Disease resistance protein RPM1 OS=Arabidopsis thaliana GN=RPM1 PE=1 SV=1
Ac6P01G093500	Disease resistance protein RPM1 OS=Arabidopsis thaliana GN=RPM1 PE=1 SV=1
Ac6P01G094400	Disease resistance protein RPM1 OS=Arabidopsis thaliana GN=RPM1 PE=1 SV=1
Ac6P01G417900	Disease resistance protein RPM1 OS=Arabidopsis thaliana GN=RPM1 PE=1 SV=1
Ac6P01G527300	Disease resistance protein RPM1 OS=Arabidopsis thaliana GN=RPM1 PE=1 SV=1
Ac6P01G541000	Disease resistance protein RPM1 OS=Arabidopsis thaliana GN=RPM1 PE=1 SV=1
Ac6P01G096500	Disease resistance protein RPM1 OS=Arabidopsis thaliana GN=RPM1 PE=1 SV=1
Ac6P01G071700	Disease resistance protein RPM1 OS=Arabidopsis thaliana GN=RPM1 PE=1 SV=1
Ac6P01G097200	Disease resistance protein RPM1 OS=Arabidopsis thaliana GN=RPM1 PE=1 SV=1
Ac6P01G097900	Disease resistance protein RPM1 OS=Arabidopsis thaliana GN=RPM1 PE=1 SV=1
Ac6P01G492200	Disease resistance protein RPM1 OS=Arabidopsis thaliana GN=RPM1 PE=1 SV=1
Ac6P01G526800	Disease resistance protein RPM1 OS=Arabidopsis thaliana GN=RPM1 PE=1 SV=1
Ac6P01G527000	Disease resistance protein RPM1 OS=Arabidopsis thaliana GN=RPM1 PE=1 SV=1
Ac6P01G095500	Disease resistance protein RPP13 OS=Arabidopsis thaliana GN=RPP13 PE=2 SV=2
Ac6P01G516900	Disease resistance protein RPP13 OS=Arabidopsis thaliana GN=RPP13 PE=2 SV=2
Ac6P01G541100	Disease resistance protein RPP13 OS=Arabidopsis thaliana GN=RPP13 PE=2 SV=2
Ac6P01G094100	Disease resistance protein RPP13 OS=Arabidopsis thaliana GN=RPP13 PE=2 SV=2
Ac6P01G071800	Disease resistance protein RPP8 OS=Arabidopsis thaliana GN=RPP8 PE=1 SV=2
Ac6P01G033600	Disease resistance protein RPS2 OS=Arabidopsis thaliana GN=RPS2 PE=1 SV=1
Ac6P01G121400	Disease resistance protein RPS2 OS=Arabidopsis thaliana GN=RPS2 PE=1 SV=1
Ac6P01G121600	Disease resistance protein RPS2 OS=Arabidopsis thaliana GN=RPS2 PE=1 SV=1
Ac6P01G542800	Disease resistance protein RPS2 OS=Arabidopsis thaliana GN=RPS2 PE=1 SV=1
Ac6P01G548300	Disease resistance protein RPS2 OS=Arabidopsis thaliana GN=RPS2 PE=1 SV=1
Ac6P01G020300	Disease resistance protein RPS2 OS=Arabidopsis thaliana GN=RPS2 PE=1 SV=1
Ac6P01G085500	Disease resistance protein RPS2 OS=Arabidopsis thaliana GN=RPS2 PE=1 SV=1
Ac6P01G088400	Disease resistance protein RPS2 OS=Arabidopsis thaliana GN=RPS2 PE=1 SV=1
Ac6P01G121500	Disease resistance protein RPS2 OS=Arabidopsis thaliana GN=RPS2 PE=1 SV=1
Ac6P01G544900	Disease resistance protein RPS2 OS=Arabidopsis thaliana GN=RPS2 PE=1 SV=1
Ac6P01G122000	Disease resistance protein RPS2 OS=Arabidopsis thaliana GN=RPS2 PE=1 SV=1
Ac6P01G543600	Disease resistance protein RPS2 OS=Arabidopsis thaliana GN=RPS2 PE=1 SV=1
Ac6P01G004700	Disease resistance protein RPS2 OS=Arabidopsis thaliana GN=RPS2 PE=1 SV=1
Ac6P01G087400	Disease resistance protein RPS2 OS=Arabidopsis thaliana GN=RPS2 PE=1 SV=1
Ac6P01G005700	Disease resistance protein RPS2 OS=Arabidopsis thaliana GN=RPS2 PE=1 SV=1
Ac6P01G016800	Disease resistance protein RPS2 OS=Arabidopsis thaliana GN=RPS2 PE=1 SV=1
Ac6P01G542600	Disease resistance protein RPS5 OS=Arabidopsis thaliana GN=RPS5 PE=1 SV=2
Ac6P01G202300	Disease resistance protein RPS5 OS=Arabidopsis thaliana GN=RPS5 PE=1 SV=2
Ac6P01G497100	Disease resistance protein TAO1 OS=Arabidopsis thaliana GN=TAO1 PE=3 SV=1
Ac6P01G053700	Disease resistance RPP13-like protein 4 OS=Arabidopsis thaliana GN=RPP13L4 PE=1 SV=2
Ac6P01G139600	Disease resistance RPP13-like protein 4 OS=Arabidopsis thaliana GN=RPP13L4 PE=1 SV=2
Ac6P01G467800	DNA (cytosine-5)-methyltransferase 1 OS=Zea mays GN=MET2A PE=1 SV=1
Ac6P01G074700	DNA (cytosine-5)-methyltransferase 3 OS=Zea mays GN=DMT105 PE=2 SV=1
Ac6P01G467700	DNA (cytosine-5)-methyltransferase 3 OS=Zea mays GN=DMT105 PE=2 SV=1
Ac6P01G419500	DNA (cytosine-5)-methyltransferase DRM1 OS=Arabidopsis thaliana GN=DRM1 PE=3 SV=2
Ac6P01G239400	DNA (cytosine-5)-methyltransferase DRM2 OS=Arabidopsis thaliana GN=DRM2 PE=1 SV=1
Ac6P01G270500	DNA damage-inducible protein 1 OS=Phaeosphaeria nodorum (strain SN15 / ATCC MYA-4574 / FGSC 10173) GN=DDI1 PE=3 SV=2
Ac6P01G307200	DNA mismatch repair protein PMS1 OS=Arabidopsis thaliana GN=PMS1 PE=1 SV=1
Ac6P01G218900	DNA polymerase V OS=Schizosaccharomyces pombe (strain 972 / ATCC 24843) GN=pol5 PE=1 SV=2
Ac6P01G404100	DNA repair and recombination protein RAD54 OS=Oryza sativa subsp. japonica GN=RAD54 PE=1 SV=1
Ac6P01G443100	DNA replication licensing factor MCM5 OS=Oryza sativa subsp. japonica GN=MCM5 PE=2 SV=1
Ac6P01G368400	DNA topoisomerase 2 OS=Pisum sativum GN=TOP2 PE=2 SV=1
Ac6P01G463100	DNA topoisomerase 2 OS=Schizosaccharomyces pombe (strain 972 / ATCC 24843) GN=top2 PE=1 SV=2
Ac6P01G516800	DNA-(apurinic or apyrimidinic site) lyase, chloroplastic OS=Arabidopsis thaliana GN=ARP PE=1 SV=2
Ac6P01G232200	DNA/RNA-binding protein KIN17 OS=Mus musculus GN=Kin PE=2 SV=1
Ac6P01G233400	DNA-binding protein BIN4 OS=Arabidopsis thaliana GN=BIN4 PE=1 SV=2
Ac6P01G365500	DNA-binding protein SMUBP-2 OS=Mesocricetus auratus GN=IGHMBP2 PE=1 SV=1
Ac6P01G044500	DNA-directed RNA polymerase III subunit RPC2 OS=Homo sapiens GN=POLR3B PE=1 SV=2
Ac6P01G465700	DNA-directed RNA polymerase III subunit RPC5 OS=Mus musculus GN=Polr3e PE=1 SV=2
Ac6P01G381800	DNA-directed RNA polymerases IV and V subunit 4 OS=Arabidopsis thaliana GN=NRPD4 PE=1 SV=2
Ac6P01G381700	DNA-directed RNA polymerases IV and V subunit 4 OS=Arabidopsis thaliana GN=NRPD4 PE=1 SV=2
Ac6P01G205300	DnaJ homolog subfamily B member 4 OS=Homo sapiens GN=DNAJB4 PE=1 SV=1
Ac6P01G342900	DnaJ protein homolog 2 OS=Allium porrum GN=LDJ2 PE=2 SV=1
Ac6P01G012100	Dof zinc finger protein DOF3.6 OS=Arabidopsis thaliana GN=DOF3.6 PE=1 SV=2
Ac6P01G013600	Dof zinc finger protein DOF3.6 OS=Arabidopsis thaliana GN=DOF3.6 PE=1 SV=2
Ac6P01G351900	Dof zinc finger protein DOF3.7 OS=Arabidopsis thaliana GN=DOF3.7 PE=1 SV=2
Ac6P01G363600	Dof zinc finger protein DOF5.6 OS=Arabidopsis thaliana GN=DOF5.6 PE=2 SV=2
Ac6P01G232500	Dolichol kinase OS=Mus musculus GN=Dolk PE=2 SV=1
Ac6P01G281400	Double-stranded RNA-binding protein 4 OS=Oryza sativa subsp. japonica GN=DRB4 PE=2 SV=1
Ac6P01G315700	Dual specificity protein kinase shkD OS=Dictyostelium discoideum GN=shkD PE=3 SV=1
Ac6P01G327900	E2F-associated phosphoprotein OS=Mus musculus GN=Eapp PE=1 SV=2
Ac6P01G400200	E3 ubiquitin protein ligase RIE1 OS=Arabidopsis thaliana GN=RIE1 PE=2 SV=1
Ac6P01G495600	E3 ubiquitin-protein ligase At3g02290 OS=Arabidopsis thaliana GN=At3g02290 PE=2 SV=1
Ac6P01G427900	E3 ubiquitin-protein ligase At4g11680 OS=Arabidopsis thaliana GN=At4g11680 PE=2 SV=1
Ac6P01G337300	E3 ubiquitin-protein ligase ATL23 OS=Arabidopsis thaliana GN=ATL23 PE=1 SV=2
Ac6P01G377000	E3 ubiquitin-protein ligase ATL23 OS=Arabidopsis thaliana GN=ATL23 PE=1 SV=2
Ac6P01G118000	E3 ubiquitin-protein ligase ATL31 OS=Arabidopsis thaliana GN=ATL31 PE=1 SV=2
Ac6P01G164700	E3 ubiquitin-protein ligase ATL41 OS=Arabidopsis thaliana GN=ATL41 PE=1 SV=1
Ac6P01G154900	E3 ubiquitin-protein ligase ATL6 OS=Arabidopsis thaliana GN=ATL6 PE=1 SV=2
Ac6P01G238700	E3 ubiquitin-protein ligase ATL6 OS=Arabidopsis thaliana GN=ATL6 PE=1 SV=2
Ac6P01G386100	E3 ubiquitin-protein ligase ATL6 OS=Arabidopsis thaliana GN=ATL6 PE=1 SV=2
Ac6P01G343300	E3 ubiquitin-protein ligase BRE1-like 1 OS=Oryza sativa subsp. indica GN=BRE1A PE=3 SV=2
Ac6P01G302000	E3 ubiquitin-protein ligase CCNB1IP1 homolog OS=Oryza sativa subsp. japonica GN=HEI10 PE=2 SV=1
Ac6P01G408900	E3 ubiquitin-protein ligase COP1 OS=Arabidopsis thaliana GN=COP1 PE=1 SV=2
Ac6P01G356700	E3 ubiquitin-protein ligase makorin OS=Oryza sativa subsp. japonica GN=MKRN PE=2 SV=1
Ac6P01G213400	E3 ubiquitin-protein ligase MARCH2 OS=Rattus norvegicus GN=March2 PE=1 SV=1
Ac6P01G343900	E3 ubiquitin-protein ligase Os04g0590900 OS=Oryza sativa subsp. japonica GN=Os04g0590900 PE=2 SV=2
Ac6P01G322200	E3 ubiquitin-protein ligase PRT1 OS=Arabidopsis thaliana GN=PRT1 PE=2 SV=2
Ac6P01G286100	E3 ubiquitin-protein ligase PUB22 OS=Arabidopsis thaliana GN=PUB22 PE=1 SV=1
Ac6P01G471100	E3 ubiquitin-protein ligase PUB23 OS=Arabidopsis thaliana GN=PUB23 PE=1 SV=1
Ac6P01G470600	E3 ubiquitin-protein ligase PUB23 OS=Arabidopsis thaliana GN=PUB23 PE=1 SV=1
Ac6P01G148600	E3 ubiquitin-protein ligase RING1 OS=Arabidopsis thaliana GN=ATL55 PE=1 SV=1
Ac6P01G412100	E3 ubiquitin-protein ligase RING1-like OS=Arabidopsis thaliana GN=At3g19950 PE=1 SV=1
Ac6P01G504500	E3 ubiquitin-protein ligase RMA2 OS=Arabidopsis thaliana GN=RMA2 PE=1 SV=1
Ac6P01G445400	E3 ubiquitin-protein ligase RNF12-B OS=Xenopus laevis GN=rnf12-b PE=2 SV=1
Ac6P01G395600	E3 ubiquitin-protein ligase RNF168 OS=Danio rerio GN=rnf168 PE=2 SV=1
Ac6P01G444900	E3 ubiquitin-protein ligase SGR9, amyloplastic OS=Arabidopsis thaliana GN=SGR9 PE=1 SV=1
Ac6P01G037100	E3 ubiquitin-protein ligase UPL3 OS=Arabidopsis thaliana GN=UPL3 PE=1 SV=1
Ac6P01G301800	Early nodulin-93 OS=Glycine max PE=2 SV=1
Ac6P01G208600	EGF domain-specific O-linked N-acetylglucosamine transferase OS=Xenopus laevis GN=eogt PE=2 SV=1
Ac6P01G513300	Electron transfer flavoprotein subunit beta, mitochondrial OS=Oryza sativa subsp. indica GN=ETFB PE=3 SV=1
Ac6P01G338800	Elicitor-responsive protein 1 OS=Oryza sativa subsp. japonica GN=ERG1 PE=2 SV=1
Ac6P01G335400	ELMO domain-containing protein A OS=Dictyostelium discoideum GN=elmoA PE=1 SV=1
Ac6P01G440400	Elongation factor 1-alpha OS=Triticum aestivum GN=TEF1 PE=2 SV=1
Ac6P01G251200	Embryonic stem cell-specific 5-hydroxymethylcytosine-binding protein OS=Xenopus tropicalis GN=hmces PE=2 SV=1
Ac6P01G033700	Endo-1,4-beta-xylanase B OS=Neocallimastix patriciarum GN=xynB PE=2 SV=1
Ac6P01G211400	Endoglucanase 11 OS=Oryza sativa subsp. japonica GN=GLU4 PE=2 SV=3
Ac6P01G373300	Endoglucanase 6 OS=Oryza sativa subsp. japonica GN=Os02g0733300 PE=2 SV=1
Ac6P01G388700	Endoglucanase 7 OS=Oryza sativa subsp. japonica GN=GLU10 PE=2 SV=1
Ac6P01G017200	Ent-cassadiene C11-alpha-hydroxylase 1 OS=Oryza sativa subsp. japonica GN=CYP76M7 PE=1 SV=1
Ac6P01G384600	EPIDERMAL PATTERNING FACTOR-like protein 1 OS=Arabidopsis thaliana GN=EPFL1 PE=1 SV=1
Ac6P01G238000	Epimerase family protein SDR39U1 homolog, chloroplastic OS=Arabidopsis thaliana GN=GC1 PE=2 SV=2
Ac6P01G121200	Epithelial splicing regulatory protein 1 OS=Mus musculus GN=Esrp1 PE=2 SV=2
Ac6P01G202000	ESF1 homolog OS=Homo sapiens GN=ESF1 PE=1 SV=1
Ac6P01G426300	ETHYLENE INSENSITIVE 3-like 5 protein OS=Arabidopsis thaliana GN=EIL5 PE=2 SV=1
Ac6P01G214700	Ethylene-responsive transcription factor 1 OS=Oryza sativa subsp. japonica GN=EREBP1 PE=1 SV=1
Ac6P01G215000	Ethylene-responsive transcription factor 1 OS=Oryza sativa subsp. japonica GN=EREBP1 PE=1 SV=1
Ac6P01G214900	Ethylene-responsive transcription factor 1 OS=Oryza sativa subsp. japonica GN=EREBP1 PE=1 SV=1
Ac6P01G477400	Ethylene-responsive transcription factor 1 OS=Oryza sativa subsp. japonica GN=EREBP1 PE=1 SV=1
Ac6P01G443800	Ethylene-responsive transcription factor 2 OS=Nicotiana tabacum GN=ERF2 PE=2 SV=1
Ac6P01G271200	Ethylene-responsive transcription factor 2 OS=Nicotiana tabacum GN=ERF2 PE=2 SV=1
Ac6P01G535000	Ethylene-responsive transcription factor 2 OS=Nicotiana tabacum GN=ERF2 PE=2 SV=1
Ac6P01G057600	Ethylene-responsive transcription factor 3 OS=Arabidopsis thaliana GN=ERF3 PE=1 SV=1
Ac6P01G244600	Ethylene-responsive transcription factor 4 OS=Arabidopsis thaliana GN=ERF4 PE=1 SV=1
Ac6P01G336300	Ethylene-responsive transcription factor 5 OS=Arabidopsis thaliana GN=ERF5 PE=2 SV=1
Ac6P01G411900	Ethylene-responsive transcription factor ERF012 OS=Arabidopsis thaliana GN=ERF012 PE=2 SV=1
Ac6P01G421500	Ethylene-responsive transcription factor ERF017 OS=Arabidopsis thaliana GN=ERF017 PE=2 SV=1
Ac6P01G350800	Ethylene-responsive transcription factor ERF025 OS=Arabidopsis thaliana GN=ERF025 PE=2 SV=1
Ac6P01G343100	Ethylene-responsive transcription factor ERF034 OS=Arabidopsis thaliana GN=ERF034 PE=2 SV=2
Ac6P01G343200	Ethylene-responsive transcription factor ERF034 OS=Arabidopsis thaliana GN=ERF034 PE=2 SV=2
Ac6P01G025900	Ethylene-responsive transcription factor ERF043 OS=Arabidopsis thaliana GN=ERF043 PE=2 SV=1
Ac6P01G190500	Ethylene-responsive transcription factor ERF053 OS=Arabidopsis thaliana GN=ERF053 PE=2 SV=1
Ac6P01G329700	Ethylene-responsive transcription factor ERF054 OS=Arabidopsis thaliana GN=ERF054 PE=2 SV=1
Ac6P01G087200	Ethylene-responsive transcription factor ERF071 OS=Arabidopsis thaliana GN=ERF071 PE=2 SV=1
Ac6P01G123900	Ethylene-responsive transcription factor ERF071 OS=Arabidopsis thaliana GN=ERF071 PE=2 SV=1
Ac6P01G402900	Ethylene-responsive transcription factor ERF071 OS=Arabidopsis thaliana GN=ERF071 PE=2 SV=1
Ac6P01G150500	Ethylene-responsive transcription factor ERF098 OS=Arabidopsis thaliana GN=ERF098 PE=1 SV=1
Ac6P01G308300	Ethylene-responsive transcription factor ESR2 OS=Arabidopsis thaliana GN=ESR2 PE=1 SV=1
Ac6P01G021000	Ethylene-responsive transcription factor RAP2-13 OS=Arabidopsis thaliana GN=RAP2-13 PE=1 SV=1
Ac6P01G397500	Ethylene-responsive transcription factor RAP2-4 OS=Arabidopsis thaliana GN=RAP2-4 PE=1 SV=1
Ac6P01G287200	Ethylene-responsive transcription factor WIN1 OS=Arabidopsis thaliana GN=WIN1 PE=2 SV=1
Ac6P01G514100	Eugenol O-methyltransferase OS=Ocimum basilicum GN=EOMT1 PE=1 SV=1
Ac6P01G291800	Eukaryotic initiation factor 4A-7 OS=Nicotiana tabacum PE=2 SV=1
Ac6P01G314400	Eukaryotic translation initiation factor 2A OS=Gallus gallus GN=EIF2A PE=2 SV=1
Ac6P01G299000	Eukaryotic translation initiation factor 2D OS=Oryctolagus cuniculus GN=EIF2D PE=1 SV=1
Ac6P01G202800	Eukaryotic translation initiation factor 3 subunit F OS=Arabidopsis thaliana GN=TIF3F1 PE=1 SV=1
Ac6P01G177700	Eukaryotic translation initiation factor 3 subunit J OS=Xenopus laevis GN=eif3j PE=2 SV=1
Ac6P01G235500	Eukaryotic translation initiation factor 5 OS=Zea mays GN=EIF5 PE=2 SV=1
Ac6P01G379200	Eukaryotic translation initiation factor 5 OS=Zea mays GN=EIF5 PE=2 SV=1
Ac6P01G535800	Exocyst complex component EXO70A1 OS=Arabidopsis thaliana GN=EXO70A1 PE=1 SV=1
Ac6P01G236200	Exocyst complex component EXO70A1 OS=Arabidopsis thaliana GN=EXO70A1 PE=1 SV=1
Ac6P01G027300	Exocyst complex component EXO70B1 OS=Arabidopsis thaliana GN=EXO70B1 PE=1 SV=1
Ac6P01G395000	Exocyst complex component SEC6 OS=Arabidopsis thaliana GN=SEC6 PE=1 SV=1
Ac6P01G272600	Exopolygalacturonase OS=Zea mays GN=PG2C PE=2 SV=1
Ac6P01G249900	Exosome complex component rrp4 OS=Schizosaccharomyces pombe (strain 972 / ATCC 24843) GN=rrp4 PE=3 SV=1
Ac6P01G341700	Expansin-B11 OS=Oryza sativa subsp. japonica GN=EXPB11 PE=2 SV=1
Ac6P01G341600	Expansin-B11 OS=Oryza sativa subsp. japonica GN=EXPB11 PE=2 SV=1
Ac6P01G341800	Expansin-B15 OS=Oryza sativa subsp. japonica GN=EXPB15 PE=3 SV=2
Ac6P01G330300	Expansin-B16 OS=Oryza sativa subsp. japonica GN=EXPB16 PE=3 SV=1
Ac6P01G115300	Expansin-B6 OS=Oryza sativa subsp. japonica GN=EXPB6 PE=2 SV=1
Ac6P01G115200	Expansin-B6 OS=Oryza sativa subsp. japonica GN=EXPB6 PE=2 SV=1
Ac6P01G115100	Expansin-B6 OS=Oryza sativa subsp. japonica GN=EXPB6 PE=2 SV=1
Ac6P01G313700	Expansin-B7 OS=Oryza sativa subsp. japonica GN=EXPB7 PE=2 SV=1
Ac6P01G524100	Expansin-like A1 OS=Oryza sativa subsp. japonica GN=EXLA1 PE=2 SV=1
Ac6P01G526000	Expansin-like A1 OS=Oryza sativa subsp. japonica GN=EXLA1 PE=2 SV=1
Ac6P01G045300	Extra-large guanine nucleotide-binding protein 3 OS=Arabidopsis thaliana GN=XLG3 PE=1 SV=1
Ac6P01G230900	Fasciclin-like arabinogalactan protein 2 OS=Arabidopsis thaliana GN=FLA2 PE=1 SV=1
Ac6P01G230800	Fasciclin-like arabinogalactan protein 2 OS=Arabidopsis thaliana GN=FLA2 PE=1 SV=1
Ac6P01G227500	Fatty acid desaturase 4, chloroplastic OS=Arabidopsis thaliana GN=FAD4 PE=2 SV=1
Ac6P01G417300	Fatty-acid-binding protein 2 OS=Arabidopsis thaliana GN=FAP2 PE=2 SV=2
Ac6P01G139900	FBD-associated F-box protein At4g10400 OS=Arabidopsis thaliana GN=At4g10400 PE=2 SV=2
Ac6P01G455900	FBD-associated F-box protein At5g18780 OS=Arabidopsis thaliana GN=At5g18780 PE=2 SV=2
Ac6P01G458200	FBD-associated F-box protein At5g18780 OS=Arabidopsis thaliana GN=At5g18780 PE=2 SV=2
Ac6P01G454800	FBD-associated F-box protein At5g18780 OS=Arabidopsis thaliana GN=At5g18780 PE=2 SV=2
Ac6P01G494300	FBD-associated F-box protein At5g56370 OS=Arabidopsis thaliana GN=At5g56370 PE=2 SV=1
Ac6P01G174700	F-box protein At1g10110 OS=Arabidopsis thaliana GN=At1g10110 PE=2 SV=1
Ac6P01G353000	F-box protein At1g10110 OS=Arabidopsis thaliana GN=At1g10110 PE=2 SV=1
Ac6P01G238400	F-box protein At1g11270 OS=Arabidopsis thaliana GN=At1g11270 PE=2 SV=1
Ac6P01G154600	F-box protein At1g19070 OS=Arabidopsis thaliana GN=At1g19070 PE=2 SV=1
Ac6P01G043500	F-box protein At1g48060 OS=Arabidopsis thaliana GN=At1g48060 PE=2 SV=3
Ac6P01G533300	F-box protein At1g53790 OS=Arabidopsis thaliana GN=At1g53790 PE=2 SV=1
Ac6P01G144900	F-box protein At2g26160 OS=Arabidopsis thaliana GN=At2g26160 PE=2 SV=1
Ac6P01G039800	F-box protein At3g07870 OS=Arabidopsis thaliana GN=At3g07870 PE=2 SV=1
Ac6P01G037200	F-box protein At3g07870 OS=Arabidopsis thaliana GN=At3g07870 PE=2 SV=1
Ac6P01G157400	F-box protein At3g22700 OS=Arabidopsis thaliana GN=At3g22700 PE=2 SV=1
Ac6P01G238300	F-box protein At3g49450 OS=Arabidopsis thaliana GN=At3g49450 PE=2 SV=1
Ac6P01G263500	F-box protein At4g00755 OS=Arabidopsis thaliana GN=At4g00755 PE=2 SV=1
Ac6P01G457000	F-box protein At5g03100 OS=Arabidopsis thaliana GN=At5g03100 PE=2 SV=1
Ac6P01G472800	F-box protein At5g03100 OS=Arabidopsis thaliana GN=At5g03100 PE=2 SV=1
Ac6P01G170900	F-box protein At5g03970 OS=Arabidopsis thaliana GN=At5g03970 PE=2 SV=1
Ac6P01G175400	F-box protein At5g03970 OS=Arabidopsis thaliana GN=At5g03970 PE=2 SV=1
Ac6P01G193000	F-box protein At5g03970 OS=Arabidopsis thaliana GN=At5g03970 PE=2 SV=1
Ac6P01G467200	F-box protein At5g03970 OS=Arabidopsis thaliana GN=At5g03970 PE=2 SV=1
Ac6P01G172900	F-box protein At5g03970 OS=Arabidopsis thaliana GN=At5g03970 PE=2 SV=1
Ac6P01G173500	F-box protein At5g03970 OS=Arabidopsis thaliana GN=At5g03970 PE=2 SV=1
Ac6P01G175300	F-box protein At5g03970 OS=Arabidopsis thaliana GN=At5g03970 PE=2 SV=1
Ac6P01G190000	F-box protein At5g03970 OS=Arabidopsis thaliana GN=At5g03970 PE=2 SV=1
Ac6P01G192900	F-box protein At5g03970 OS=Arabidopsis thaliana GN=At5g03970 PE=2 SV=1
Ac6P01G191200	F-box protein At5g03970 OS=Arabidopsis thaliana GN=At5g03970 PE=2 SV=1
Ac6P01G167400	F-box protein At5g03970 OS=Arabidopsis thaliana GN=At5g03970 PE=2 SV=1
Ac6P01G049100	F-box protein At5g07610 OS=Arabidopsis thaliana GN=At5g07610 PE=2 SV=1
Ac6P01G175100	F-box protein At5g07610 OS=Arabidopsis thaliana GN=At5g07610 PE=2 SV=1
Ac6P01G191300	F-box protein At5g07610 OS=Arabidopsis thaliana GN=At5g07610 PE=2 SV=1
Ac6P01G524900	F-box protein At5g07610 OS=Arabidopsis thaliana GN=At5g07610 PE=2 SV=1
Ac6P01G157000	F-box protein At5g07610 OS=Arabidopsis thaliana GN=At5g07610 PE=2 SV=1
Ac6P01G074500	F-box protein At5g07610 OS=Arabidopsis thaliana GN=At5g07610 PE=2 SV=1
Ac6P01G342000	F-box protein At5g07670 OS=Arabidopsis thaliana GN=At5g07670 PE=2 SV=1
Ac6P01G028400	F-box protein At5g18160 OS=Arabidopsis thaliana GN=At5g18160 PE=2 SV=1
Ac6P01G167500	F-box protein At5g49610 OS=Arabidopsis thaliana GN=At5g49610 PE=1 SV=1
Ac6P01G117400	F-box protein At5g49610 OS=Arabidopsis thaliana GN=At5g49610 PE=1 SV=1
Ac6P01G110300	F-box protein At5g65850 OS=Arabidopsis thaliana GN=At5g65850 PE=2 SV=1
Ac6P01G382000	F-box protein CPR30 OS=Arabidopsis thaliana GN=CPR30 PE=1 SV=2
Ac6P01G351500	F-box protein PP2-A13 OS=Arabidopsis thaliana GN=PP2A13 PE=1 SV=1
Ac6P01G472500	F-box protein PP2-B1 OS=Arabidopsis thaliana GN=PP2B1 PE=1 SV=1
Ac6P01G471400	F-box protein PP2-B1 OS=Arabidopsis thaliana GN=PP2B1 PE=1 SV=1
Ac6P01G470100	F-box protein PP2-B1 OS=Arabidopsis thaliana GN=PP2B1 PE=1 SV=1
Ac6P01G471300	F-box protein PP2-B10 OS=Arabidopsis thaliana GN=PP2B10 PE=1 SV=1
Ac6P01G473300	F-box protein PP2-B10 OS=Arabidopsis thaliana GN=PP2B10 PE=1 SV=1
Ac6P01G473500	F-box protein PP2-B10 OS=Arabidopsis thaliana GN=PP2B10 PE=1 SV=1
Ac6P01G473000	F-box protein PP2-B10 OS=Arabidopsis thaliana GN=PP2B10 PE=1 SV=1
Ac6P01G473400	F-box protein PP2-B10 OS=Arabidopsis thaliana GN=PP2B10 PE=1 SV=1
Ac6P01G471600	F-box protein PP2-B10 OS=Arabidopsis thaliana GN=PP2B10 PE=1 SV=1
Ac6P01G471800	F-box protein PP2-B11 OS=Arabidopsis thaliana GN=PP2B11 PE=1 SV=1
Ac6P01G472200	F-box protein PP2-B11 OS=Arabidopsis thaliana GN=PP2B11 PE=1 SV=1
Ac6P01G472300	F-box protein PP2-B11 OS=Arabidopsis thaliana GN=PP2B11 PE=1 SV=1
Ac6P01G471500	F-box protein PP2-B11 OS=Arabidopsis thaliana GN=PP2B11 PE=1 SV=1
Ac6P01G474300	F-box protein PP2-B11 OS=Arabidopsis thaliana GN=PP2B11 PE=1 SV=1
Ac6P01G149200	F-box protein SKIP19 OS=Arabidopsis thaliana GN=SKIP19 PE=1 SV=1
Ac6P01G203100	F-box protein SKIP19 OS=Arabidopsis thaliana GN=SKIP19 PE=1 SV=1
Ac6P01G471700	F-box protein SKIP3 OS=Arabidopsis thaliana GN=SKIP3 PE=1 SV=2
Ac6P01G140800	F-box/FBD/LRR-repeat protein At1g13570 OS=Arabidopsis thaliana GN=At1g13570 PE=2 SV=1
Ac6P01G228200	F-box/FBD/LRR-repeat protein At1g13570 OS=Arabidopsis thaliana GN=At1g13570 PE=2 SV=1
Ac6P01G377800	F-box/FBD/LRR-repeat protein At1g13570 OS=Arabidopsis thaliana GN=At1g13570 PE=2 SV=1
Ac6P01G228600	F-box/FBD/LRR-repeat protein At1g13570 OS=Arabidopsis thaliana GN=At1g13570 PE=2 SV=1
Ac6P01G482600	F-box/FBD/LRR-repeat protein At1g80470 OS=Arabidopsis thaliana GN=At1g80470 PE=2 SV=1
Ac6P01G200900	F-box/FBD/LRR-repeat protein At1g80470 OS=Arabidopsis thaliana GN=At1g80470 PE=2 SV=1
Ac6P01G233700	F-box/FBD/LRR-repeat protein At2g26030 OS=Arabidopsis thaliana GN=At2g26030 PE=2 SV=2
Ac6P01G496700	F-box/FBD/LRR-repeat protein At3g52680 OS=Arabidopsis thaliana GN=At3g52680 PE=2 SV=2
Ac6P01G491300	F-box/FBD/LRR-repeat protein At3g52680 OS=Arabidopsis thaliana GN=At3g52680 PE=2 SV=2
Ac6P01G118900	F-box/FBD/LRR-repeat protein At4g26340 OS=Arabidopsis thaliana GN=At4g26340 PE=2 SV=1
Ac6P01G182500	F-box/FBD/LRR-repeat protein At5g22660 OS=Arabidopsis thaliana GN=At5g22660 PE=2 SV=1
Ac6P01G454300	F-box/FBD/LRR-repeat protein At5g22660 OS=Arabidopsis thaliana GN=At5g22660 PE=2 SV=1
Ac6P01G200600	F-box/FBD/LRR-repeat protein At5g53840 OS=Arabidopsis thaliana GN=At5g53840 PE=2 SV=1
Ac6P01G377400	F-box/FBD/LRR-repeat protein At5g53840 OS=Arabidopsis thaliana GN=At5g53840 PE=2 SV=1
Ac6P01G275600	F-box/FBD/LRR-repeat protein At5g56420 OS=Arabidopsis thaliana GN=At5g56420 PE=2 SV=1
Ac6P01G440700	F-box/FBD/LRR-repeat protein At5g56420 OS=Arabidopsis thaliana GN=At5g56420 PE=2 SV=1
Ac6P01G460900	F-box/kelch-repeat protein At1g16250 OS=Arabidopsis thaliana GN=At1g16250 PE=2 SV=1
Ac6P01G444600	F-box/kelch-repeat protein At1g57790 OS=Arabidopsis thaliana GN=At1g57790 PE=2 SV=1
Ac6P01G149500	F-box/kelch-repeat protein At1g57790 OS=Arabidopsis thaliana GN=At1g57790 PE=2 SV=1
Ac6P01G149800	F-box/kelch-repeat protein At1g57790 OS=Arabidopsis thaliana GN=At1g57790 PE=2 SV=1
Ac6P01G181000	F-box/kelch-repeat protein At2g43445 OS=Arabidopsis thaliana GN=At2g43445 PE=2 SV=1
Ac6P01G159400	F-box/kelch-repeat protein At3g23880 OS=Arabidopsis thaliana GN=At3g23880 PE=2 SV=1
Ac6P01G159800	F-box/kelch-repeat protein At3g61590 OS=Arabidopsis thaliana GN=At3g61590 PE=1 SV=1
Ac6P01G188700	F-box/kelch-repeat protein At3g61590 OS=Arabidopsis thaliana GN=At3g61590 PE=1 SV=1
Ac6P01G157600	F-box/kelch-repeat protein At3g61590 OS=Arabidopsis thaliana GN=At3g61590 PE=1 SV=1
Ac6P01G050600	F-box/kelch-repeat protein At3g61590 OS=Arabidopsis thaliana GN=At3g61590 PE=1 SV=1
Ac6P01G125400	F-box/kelch-repeat protein SKIP4 OS=Arabidopsis thaliana GN=SKIP4 PE=1 SV=1
Ac6P01G225700	F-box/LRR-repeat protein 13 OS=Arabidopsis thaliana GN=FBL13 PE=2 SV=1
Ac6P01G517800	F-box/LRR-repeat protein 13 OS=Arabidopsis thaliana GN=FBL13 PE=2 SV=1
Ac6P01G214100	F-box/LRR-repeat protein 14 OS=Arabidopsis thaliana GN=FBL14 PE=2 SV=1
Ac6P01G446200	F-box/LRR-repeat protein 14 OS=Arabidopsis thaliana GN=FBL14 PE=2 SV=1
Ac6P01G447700	F-box/LRR-repeat protein 14 OS=Arabidopsis thaliana GN=FBL14 PE=2 SV=1
Ac6P01G318300	F-box/LRR-repeat protein 14 OS=Homo sapiens GN=FBXL14 PE=1 SV=1
Ac6P01G328400	F-box/LRR-repeat protein 2 OS=Pongo abelii GN=FBXL2 PE=2 SV=1
Ac6P01G154700	F-box/LRR-repeat protein 25 OS=Arabidopsis thaliana GN=FBL25 PE=2 SV=1
Ac6P01G149900	F-box/LRR-repeat protein At2g42730 OS=Arabidopsis thaliana GN=At2g42730 PE=2 SV=1
Ac6P01G456400	F-box/LRR-repeat protein At3g26922 OS=Arabidopsis thaliana GN=At3g26922 PE=2 SV=2
Ac6P01G503400	F-box/LRR-repeat protein At3g26922 OS=Arabidopsis thaliana GN=At3g26922 PE=2 SV=2
Ac6P01G139800	F-box/LRR-repeat protein At3g59200 OS=Arabidopsis thaliana GN=At3g59200 PE=2 SV=1
Ac6P01G456100	F-box/LRR-repeat protein At3g59200 OS=Arabidopsis thaliana GN=At3g59200 PE=2 SV=1
Ac6P01G182400	F-box/LRR-repeat protein At4g14096 OS=Arabidopsis thaliana GN=At4g14096 PE=2 SV=1
Ac6P01G047700	Ferredoxin--NADP reductase, leaf isozyme, chloroplastic OS=Oryza sativa subsp. japonica GN=Os06g0107700 PE=2 SV=1
Ac6P01G329400	Ferredoxin-thioredoxin reductase, variable chain OS=Zea mays PE=1 SV=1
Ac6P01G509400	FHA domain-containing protein DDL OS=Arabidopsis thaliana GN=DDL PE=1 SV=1
Ac6P01G319200	Filament-like plant protein 7 OS=Arabidopsis thaliana GN=FPP7 PE=3 SV=2
Ac6P01G005300	Filamentous hemagglutinin OS=Bordetella pertussis (strain Tohama I / ATCC BAA-589 / NCTC 13251) GN=fhaB PE=1 SV=4
Ac6P01G305600	Fimbrin-5 OS=Arabidopsis thaliana GN=FIM5 PE=1 SV=1
Ac6P01G305700	Fimbrin-5 OS=Arabidopsis thaliana GN=FIM5 PE=1 SV=1
Ac6P01G356200	Fimbrin-5 OS=Arabidopsis thaliana GN=FIM5 PE=1 SV=1
Ac6P01G261500	Flavin-containing monooxygenase FMO GS-OX-like 3 OS=Arabidopsis thaliana GN=At1g62620 PE=2 SV=2
Ac6P01G523700	Flavin-containing monooxygenase FMO GS-OX-like 8 OS=Arabidopsis thaliana GN=At5g61290 PE=2 SV=1
Ac6P01G530200	Flavin-containing monooxygenase FMO GS-OX-like 8 OS=Arabidopsis thaliana GN=At5g61290 PE=2 SV=1
Ac6P01G455300	Flavonoid 3',5'-hydroxylase 1 OS=Petunia hybrida GN=CYP75A1 PE=2 SV=1
Ac6P01G513000	Flavonoid 3'-monooxygenase OS=Petunia hybrida GN=CYP75B2 PE=2 SV=1
Ac6P01G412500	Flavonol synthase/flavanone 3-hydroxylase OS=Citrus unshiu GN=FLS PE=1 SV=1
Ac6P01G014100	Flavonol synthase/flavanone 3-hydroxylase OS=Petunia hybrida GN=FL PE=2 SV=1
Ac6P01G474900	Flowering-promoting factor 1-like protein 1 OS=Oryza sativa subsp. japonica GN=RAA1 PE=1 SV=1
Ac6P01G103000	Flowering-promoting factor 1-like protein 4 OS=Oryza sativa subsp. japonica GN=Os04g0282400 PE=3 SV=1
Ac6P01G362800	Formate dehydrogenase 2, mitochondrial OS=Oryza sativa subsp. japonica GN=Os06g0486900 PE=2 SV=1
Ac6P01G439000	Formin-like protein 7 OS=Oryza sativa subsp. japonica GN=FH7 PE=3 SV=2
Ac6P01G166800	Fructan 1-exohydrolase w2 OS=Triticum aestivum GN=1-FEHw2 PE=1 SV=1
Ac6P01G510700	Fructan 6-exohydrolase OS=Triticum aestivum GN=6-FEH PE=1 SV=1
Ac6P01G016500	Fruit bromelain OS=Ananas comosus PE=1 SV=1
Ac6P01G015300	Fruit bromelain OS=Ananas comosus PE=1 SV=1
Ac6P01G181900	Fruit bromelain OS=Ananas comosus PE=1 SV=1
Ac6P01G272500	Fumarylacetoacetase OS=Bos taurus GN=FAH PE=2 SV=1
Ac6P01G381900	Galactomannan galactosyltransferase 1 OS=Cyamopsis tetragonoloba GN=GMGT1 PE=1 SV=1
Ac6P01G403500	Galactoside 2-alpha-L-fucosyltransferase OS=Arabidopsis thaliana GN=FUT1 PE=1 SV=2
Ac6P01G403600	Galactoside 2-alpha-L-fucosyltransferase OS=Arabidopsis thaliana GN=FUT1 PE=1 SV=2
Ac6P01G227800	Gamma-tubulin complex component 3 OS=Arabidopsis thaliana GN=GCP3 PE=1 SV=1
Ac6P01G291200	GATA transcription factor 21 OS=Arabidopsis thaliana GN=GATA21 PE=1 SV=2
Ac6P01G332900	GATA transcription factor 5 OS=Arabidopsis thaliana GN=GATA5 PE=2 SV=1
Ac6P01G150400	GDSL esterase/lipase At1g09390 OS=Arabidopsis thaliana GN=At1g09390 PE=2 SV=1
Ac6P01G222000	GDSL esterase/lipase At1g20120 OS=Arabidopsis thaliana GN=At1g20120 PE=2 SV=2
Ac6P01G360800	GDSL esterase/lipase At1g28600 OS=Arabidopsis thaliana GN=At1g28600 PE=2 SV=1
Ac6P01G249500	GDSL esterase/lipase At1g28600 OS=Arabidopsis thaliana GN=At1g28600 PE=2 SV=1
Ac6P01G310300	GDSL esterase/lipase At1g28610 OS=Arabidopsis thaliana GN=At1g28610 PE=2 SV=2
Ac6P01G354000	GDSL esterase/lipase At1g29660 OS=Arabidopsis thaliana GN=At1g29660 PE=2 SV=1
Ac6P01G389700	GDSL esterase/lipase At1g71250 OS=Arabidopsis thaliana GN=At1g71250 PE=2 SV=1
Ac6P01G281100	GDSL esterase/lipase At2g04570 OS=Arabidopsis thaliana GN=At2g04570 PE=2 SV=1
Ac6P01G320400	GDSL esterase/lipase At4g28780 OS=Arabidopsis thaliana GN=At4g28780 PE=2 SV=1
Ac6P01G433100	GDSL esterase/lipase At5g03610 OS=Arabidopsis thaliana GN=At5g03610 PE=2 SV=1
Ac6P01G477500	GDSL esterase/lipase At5g33370 OS=Arabidopsis thaliana GN=At5g33370 PE=2 SV=1
Ac6P01G477700	GDSL esterase/lipase At5g33370 OS=Arabidopsis thaliana GN=At5g33370 PE=2 SV=1
Ac6P01G477900	GDSL esterase/lipase At5g33370 OS=Arabidopsis thaliana GN=At5g33370 PE=2 SV=1
Ac6P01G477600	GDSL esterase/lipase At5g33370 OS=Arabidopsis thaliana GN=At5g33370 PE=2 SV=1
Ac6P01G029200	GDSL esterase/lipase EXL3 OS=Arabidopsis thaliana GN=EXL3 PE=2 SV=1
Ac6P01G029600	GDSL esterase/lipase EXL3 OS=Arabidopsis thaliana GN=EXL3 PE=2 SV=1
Ac6P01G030500	GDSL esterase/lipase EXL3 OS=Arabidopsis thaliana GN=EXL3 PE=2 SV=1
Ac6P01G465200	Gem-associated protein 2 OS=Xenopus laevis GN=gemin2 PE=2 SV=1
Ac6P01G328500	GEM-like protein 4 OS=Arabidopsis thaliana GN=At5g08350 PE=2 SV=1
Ac6P01G105700	Geraniol 8-hydroxylase OS=Catharanthus roseus GN=CYP76B6 PE=1 SV=1
Ac6P01G393200	Geranylgeranyl diphosphate reductase, chloroplastic OS=Oryza sativa subsp. japonica GN=CHLP PE=2 SV=1
Ac6P01G470200	Germin-like protein 1-1 OS=Oryza sativa subsp. japonica GN=GER4 PE=2 SV=1
Ac6P01G470300	Germin-like protein 1-1 OS=Oryza sativa subsp. japonica GN=GER4 PE=2 SV=1
Ac6P01G470500	Germin-like protein 1-1 OS=Oryza sativa subsp. japonica GN=GER4 PE=2 SV=1
Ac6P01G093400	Germin-like protein 1-3 OS=Oryza sativa subsp. japonica GN=GER8 PE=2 SV=1
Ac6P01G099000	Germin-like protein 1-3 OS=Oryza sativa subsp. japonica GN=GER8 PE=2 SV=1
Ac6P01G095200	Germin-like protein 1-3 OS=Oryza sativa subsp. japonica GN=GER8 PE=2 SV=1
Ac6P01G348300	Germin-like protein 8-14 OS=Oryza sativa subsp. japonica GN=GER5 PE=1 SV=1
Ac6P01G531700	Gibberellin 2-beta-dioxygenase 1 OS=Pisum sativum GN=GA2OX1 PE=1 SV=1
Ac6P01G526300	Gibberellin 2-beta-dioxygenase 1 OS=Pisum sativum GN=GA2OX1 PE=1 SV=1
Ac6P01G325800	Gibberellin 2-beta-dioxygenase 8 OS=Arabidopsis thaliana GN=GA2OX8 PE=1 SV=2
Ac6P01G529400	Gibberellin 2-beta-dioxygenase OS=Phaseolus coccineus GN=GA2OX1 PE=2 SV=1
Ac6P01G530800	Gibberellin 2-beta-dioxygenase OS=Phaseolus coccineus GN=GA2OX1 PE=2 SV=1
Ac6P01G372300	Gibberellin 3-beta-dioxygenase 1 OS=Arabidopsis thaliana GN=GA3OX1 PE=1 SV=2
Ac6P01G521900	Gibberellin-regulated protein 8 OS=Arabidopsis thaliana GN=At2g39540 PE=2 SV=1
Ac6P01G376600	Glucan endo-1,3-beta-glucosidase 13 OS=Arabidopsis thaliana GN=At5g56590 PE=1 SV=1
Ac6P01G226300	Glucan endo-1,3-beta-glucosidase 6 OS=Arabidopsis thaliana GN=At5g58090 PE=1 SV=2
Ac6P01G277900	Glucomannan 4-beta-mannosyltransferase 1 OS=Oryza sativa subsp. japonica GN=CSLA1 PE=3 SV=1
Ac6P01G257900	Glucose-6-phosphate 1-dehydrogenase, chloroplastic OS=Spinacia oleracea GN=G6PD PE=2 SV=1
Ac6P01G311600	Glucose-6-phosphate 1-dehydrogenase, cytoplasmic isoform OS=Solanum tuberosum GN=G6PDH PE=2 SV=1
Ac6P01G429300	Glutamate receptor 2.7 OS=Arabidopsis thaliana GN=GLR2.7 PE=2 SV=3
Ac6P01G492500	Glutamate receptor 2.7 OS=Arabidopsis thaliana GN=GLR2.7 PE=2 SV=3
Ac6P01G429900	Glutamate receptor 2.8 OS=Arabidopsis thaliana GN=GLR2.8 PE=2 SV=2
Ac6P01G145500	Glutamate receptor 3.1 OS=Oryza sativa subsp. japonica GN=GLR3.1 PE=1 SV=1
Ac6P01G147600	Glutamate receptor 3.1 OS=Oryza sativa subsp. japonica GN=GLR3.1 PE=1 SV=1
Ac6P01G145700	Glutamate receptor 3.1 OS=Oryza sativa subsp. japonica GN=GLR3.1 PE=1 SV=1
Ac6P01G147300	Glutamate receptor 3.2 OS=Arabidopsis thaliana GN=GLR3.2 PE=1 SV=2
Ac6P01G146400	Glutamate receptor 3.3 OS=Arabidopsis thaliana GN=GLR3.3 PE=2 SV=1
Ac6P01G400500	Glutamine synthetase cytosolic isozyme 1-1 OS=Oryza sativa subsp. japonica GN=GLN1-1 PE=1 SV=1
Ac6P01G219900	Glutamyl-tRNA(Gln) amidotransferase subunit B, chloroplastic/mitochondrial OS=Oryza sativa subsp. japonica GN=GATB PE=2 SV=1
Ac6P01G473600	Glutathione reductase, cytosolic OS=Oryza sativa subsp. japonica GN=GRC2 PE=2 SV=2
Ac6P01G165100	Glutathionyl-hydroquinone reductase YqjG OS=Escherichia coli (strain K12) GN=yqjG PE=1 SV=1
Ac6P01G165200	Glutathionyl-hydroquinone reductase YqjG OS=Escherichia coli (strain K12) GN=yqjG PE=1 SV=1
Ac6P01G312100	Glyceraldehyde-3-phosphate dehydrogenase 3, cytosolic OS=Oryza sativa subsp. japonica GN=GAPC3 PE=2 SV=1
Ac6P01G267500	Glyceraldehyde-3-phosphate dehydrogenase GAPCP1, chloroplastic OS=Arabidopsis thaliana GN=GAPCP1 PE=1 SV=1
Ac6P01G125100	Glycerol-3-phosphate 2-O-acyltransferase 6 OS=Arabidopsis thaliana GN=GPAT6 PE=1 SV=1
Ac6P01G124900	Glycerol-3-phosphate 2-O-acyltransferase 6 OS=Arabidopsis thaliana GN=GPAT6 PE=1 SV=1
Ac6P01G305400	Glycerophosphodiester phosphodiesterase GDPDL4 OS=Arabidopsis thaliana GN=GDPDL4 PE=1 SV=1
Ac6P01G268200	Glycine cleavage system H protein 2, mitochondrial OS=Arabidopsis thaliana GN=GDH2 PE=2 SV=1
Ac6P01G376800	Glycosyltransferase-like KOBITO 1 OS=Arabidopsis thaliana GN=ELD1 PE=1 SV=1
Ac6P01G141900	GMP synthase [glutamine-hydrolyzing] OS=Oligotropha carboxidovorans (strain ATCC 49405 / DSM 1227 / OM5) GN=guaA PE=3 SV=1
Ac6P01G304200	GPI ethanolamine phosphate transferase 1 OS=Mus musculus GN=Pign PE=2 SV=2
Ac6P01G108800	GPI mannosyltransferase 3 OS=Bos taurus GN=PIGB PE=2 SV=1
Ac6P01G447300	GPI transamidase component PIG-T OS=Homo sapiens GN=PIGT PE=1 SV=1
Ac6P01G301700	Graves disease carrier protein OS=Bos taurus GN=SLC25A16 PE=2 SV=1
Ac6P01G282500	Growth-regulating factor 5 OS=Oryza sativa subsp. japonica GN=GRF5 PE=2 SV=1
Ac6P01G300100	GTP-binding protein TypA/BipA homolog OS=Synechocystis sp. (strain PCC 6803 / Kazusa) GN=typA PE=3 SV=1
Ac6P01G033500	G-type lectin S-receptor-like serine/threonine-protein kinase At1g11330 OS=Arabidopsis thaliana GN=At1g11330 PE=2 SV=3
Ac6P01G550800	G-type lectin S-receptor-like serine/threonine-protein kinase At1g34300 OS=Arabidopsis thaliana GN=At1g34300 PE=2 SV=1
Ac6P01G551000	G-type lectin S-receptor-like serine/threonine-protein kinase At1g34300 OS=Arabidopsis thaliana GN=At1g34300 PE=2 SV=1
Ac6P01G076800	G-type lectin S-receptor-like serine/threonine-protein kinase At1g61480 OS=Arabidopsis thaliana GN=At1g61480 PE=2 SV=2
Ac6P01G481500	G-type lectin S-receptor-like serine/threonine-protein kinase At2g19130 OS=Arabidopsis thaliana GN=At2g19130 PE=2 SV=1
Ac6P01G412300	G-type lectin S-receptor-like serine/threonine-protein kinase At5g35370 OS=Arabidopsis thaliana GN=At5g35370 PE=2 SV=2
Ac6P01G481600	G-type lectin S-receptor-like serine/threonine-protein kinase B120 OS=Arabidopsis thaliana GN=B120 PE=2 SV=1
Ac6P01G482200	G-type lectin S-receptor-like serine/threonine-protein kinase B120 OS=Arabidopsis thaliana GN=B120 PE=2 SV=1
Ac6P01G482800	G-type lectin S-receptor-like serine/threonine-protein kinase B120 OS=Arabidopsis thaliana GN=B120 PE=2 SV=1
Ac6P01G483500	G-type lectin S-receptor-like serine/threonine-protein kinase B120 OS=Arabidopsis thaliana GN=B120 PE=2 SV=1
Ac6P01G483900	G-type lectin S-receptor-like serine/threonine-protein kinase B120 OS=Arabidopsis thaliana GN=B120 PE=2 SV=1
Ac6P01G481900	G-type lectin S-receptor-like serine/threonine-protein kinase B120 OS=Arabidopsis thaliana GN=B120 PE=2 SV=1
Ac6P01G482700	G-type lectin S-receptor-like serine/threonine-protein kinase B120 OS=Arabidopsis thaliana GN=B120 PE=2 SV=1
Ac6P01G306300	G-type lectin S-receptor-like serine/threonine-protein kinase RLK1 OS=Arabidopsis thaliana GN=RLK1 PE=2 SV=2
Ac6P01G508000	G-type lectin S-receptor-like serine/threonine-protein kinase SD2-5 OS=Arabidopsis thaliana GN=SD25 PE=1 SV=1
Ac6P01G528300	G-type lectin S-receptor-like serine/threonine-protein kinase SD2-5 OS=Arabidopsis thaliana GN=SD25 PE=1 SV=1
Ac6P01G398000	G-type lectin S-receptor-like serine/threonine-protein kinase SD2-5 OS=Arabidopsis thaliana GN=SD25 PE=1 SV=1
Ac6P01G501000	G-type lectin S-receptor-like serine/threonine-protein kinase SD2-5 OS=Arabidopsis thaliana GN=SD25 PE=1 SV=1
Ac6P01G502500	G-type lectin S-receptor-like serine/threonine-protein kinase SD2-5 OS=Arabidopsis thaliana GN=SD25 PE=1 SV=1
Ac6P01G507600	G-type lectin S-receptor-like serine/threonine-protein kinase SD2-5 OS=Arabidopsis thaliana GN=SD25 PE=1 SV=1
Ac6P01G501200	G-type lectin S-receptor-like serine/threonine-protein kinase SD2-5 OS=Arabidopsis thaliana GN=SD25 PE=1 SV=1
Ac6P01G550500	G-type lectin S-receptor-like serine/threonine-protein kinase SD2-5 OS=Arabidopsis thaliana GN=SD25 PE=1 SV=1
Ac6P01G224300	Guanine nucleotide-binding protein subunit gamma 2 OS=Oryza sativa subsp. japonica GN=RGG2 PE=1 SV=1
Ac6P01G318400	H/ACA ribonucleoprotein complex non-core subunit NAF1 OS=Rattus norvegicus GN=Naf1 PE=2 SV=1
Ac6P01G266400	Haloacid dehalogenase-like hydrolase domain-containing protein 3 OS=Bos taurus GN=HDHD3 PE=2 SV=1
Ac6P01G477300	Haloacid dehalogenase-like hydrolase domain-containing protein At2g33255 OS=Arabidopsis thaliana GN=At2g33255 PE=2 SV=1
Ac6P01G361400	Heat shock 70 kDa protein 17 OS=Arabidopsis thaliana GN=HSP70-17 PE=2 SV=1
Ac6P01G118100	Heat shock cognate 70 kDa protein OS=Petunia hybrida GN=HSP70 PE=2 SV=1
Ac6P01G423700	Heat shock cognate 70 kDa protein OS=Petunia hybrida GN=HSP70 PE=2 SV=1
Ac6P01G423500	Heat shock cognate 70 kDa protein OS=Petunia hybrida GN=HSP70 PE=2 SV=1
Ac6P01G423800	Heat shock cognate 70 kDa protein OS=Petunia hybrida GN=HSP70 PE=2 SV=1
Ac6P01G423600	Heat shock cognate 70 kDa protein OS=Petunia hybrida GN=HSP70 PE=2 SV=1
Ac6P01G428700	Heat shock cognate 70 kDa protein OS=Petunia hybrida GN=HSP70 PE=2 SV=1
Ac6P01G136700	Heavy metal-associated isoprenylated plant protein 26 OS=Arabidopsis thaliana GN=HIPP26 PE=1 SV=1
Ac6P01G136800	Heavy metal-associated isoprenylated plant protein 26 OS=Arabidopsis thaliana GN=HIPP26 PE=1 SV=1
Ac6P01G004300	Heavy metal-associated isoprenylated plant protein 26 OS=Arabidopsis thaliana GN=HIPP26 PE=1 SV=1
Ac6P01G481300	Hexose carrier protein HEX6 OS=Ricinus communis GN=HEX6 PE=2 SV=1
Ac6P01G353300	High mobility group B protein 4 OS=Arabidopsis thaliana GN=HMGB4 PE=1 SV=1
Ac6P01G112300	High-affinity nitrate transporter 2.2 OS=Oryza sativa subsp. japonica GN=NRT2.2 PE=1 SV=1
Ac6P01G112700	High-affinity nitrate transporter 2.2 OS=Oryza sativa subsp. japonica GN=NRT2.2 PE=1 SV=1
Ac6P01G113000	High-affinity nitrate transporter 2.2 OS=Oryza sativa subsp. japonica GN=NRT2.2 PE=1 SV=1
Ac6P01G113300	High-affinity nitrate transporter 2.2 OS=Oryza sativa subsp. japonica GN=NRT2.2 PE=1 SV=1
Ac6P01G112500	High-affinity nitrate transporter 2.2 OS=Oryza sativa subsp. japonica GN=NRT2.2 PE=1 SV=1
Ac6P01G112600	High-affinity nitrate transporter 2.2 OS=Oryza sativa subsp. japonica GN=NRT2.2 PE=1 SV=1
Ac6P01G114700	High-affinity nitrate transporter 2.2 OS=Oryza sativa subsp. japonica GN=NRT2.2 PE=1 SV=1
Ac6P01G115500	High-affinity nitrate transporter 2.2 OS=Oryza sativa subsp. japonica GN=NRT2.2 PE=1 SV=1
Ac6P01G114800	High-affinity nitrate transporter 2.2 OS=Oryza sativa subsp. japonica GN=NRT2.2 PE=1 SV=1
Ac6P01G115600	High-affinity nitrate transporter 2.2 OS=Oryza sativa subsp. japonica GN=NRT2.2 PE=1 SV=1
Ac6P01G116000	High-affinity nitrate transporter 2.2 OS=Oryza sativa subsp. japonica GN=NRT2.2 PE=1 SV=1
Ac6P01G112400	High-affinity nitrate transporter 2.2 OS=Oryza sativa subsp. japonica GN=NRT2.2 PE=1 SV=1
Ac6P01G113200	High-affinity nitrate transporter 2.2 OS=Oryza sativa subsp. japonica GN=NRT2.2 PE=1 SV=1
Ac6P01G115700	High-affinity nitrate transporter 2.2 OS=Oryza sativa subsp. japonica GN=NRT2.2 PE=1 SV=1
Ac6P01G511700	High-light-induced protein, chloroplastic OS=Arabidopsis thaliana GN=HLIP PE=1 SV=1
Ac6P01G354900	Hippocampus abundant transcript 1 protein OS=Mus musculus GN=Hiat1 PE=2 SV=3
Ac6P01G388600	Histidine kinase 4 OS=Arabidopsis thaliana GN=AHK4 PE=1 SV=1
Ac6P01G081700	Histidine-containing phosphotransfer protein 1 OS=Oryza sativa subsp. japonica GN=OHP1 PE=2 SV=1
Ac6P01G371400	Histone acetyltransferase MCC1 OS=Arabidopsis thaliana GN=MCC1 PE=2 SV=1
Ac6P01G178400	Histone deacetylase complex subunit SAP18 OS=Arabidopsis thaliana GN=At2g45640 PE=1 SV=1
Ac6P01G233500	Histone H2A OS=Petroselinum crispum PE=2 SV=1
Ac6P01G119500	Histone H2A.1 OS=Triticum aestivum GN=H2A-9 PE=1 SV=2
Ac6P01G119800	Histone H2A.1 OS=Triticum aestivum GN=H2A-9 PE=1 SV=2
Ac6P01G130000	Histone H2B.2 OS=Triticum aestivum PE=1 SV=2
Ac6P01G172700	Histone H2B.2 OS=Triticum aestivum PE=1 SV=2
Ac6P01G253700	Histone H2B.2 OS=Triticum aestivum PE=1 SV=2
Ac6P01G206100	Histone H2B.4 OS=Triticum aestivum GN=TH153 PE=1 SV=3
Ac6P01G206300	Histone H2B.4 OS=Triticum aestivum GN=TH153 PE=1 SV=3
Ac6P01G168900	Histone H3.2 OS=Triticum aestivum PE=1 SV=2
Ac6P01G169600	Histone H3.2 OS=Triticum aestivum PE=1 SV=2
Ac6P01G169200	Histone H3.2 OS=Triticum aestivum PE=1 SV=2
Ac6P01G266300	Histone H3.2 OS=Triticum aestivum PE=1 SV=2
Ac6P01G170200	Histone H3.2 OS=Triticum aestivum PE=1 SV=2
Ac6P01G172600	Histone H3.2 OS=Triticum aestivum PE=1 SV=2
Ac6P01G192800	Histone H3.2 OS=Triticum aestivum PE=1 SV=2
Ac6P01G126300	Histone H3.3 OS=Vitis vinifera PE=2 SV=3
Ac6P01G169000	Histone H4 OS=Glycine max PE=3 SV=1
Ac6P01G170300	Histone H4 OS=Glycine max PE=3 SV=1
Ac6P01G172100	Histone H4 OS=Glycine max PE=3 SV=1
Ac6P01G192500	Histone H4 OS=Glycine max PE=3 SV=1
Ac6P01G194000	Histone H4 OS=Glycine max PE=3 SV=1
Ac6P01G195100	Histone H4 OS=Glycine max PE=3 SV=1
Ac6P01G164600	Histone H4 OS=Glycine max PE=3 SV=1
Ac6P01G158500	Histone H4 OS=Glycine max PE=3 SV=1
Ac6P01G164800	Histone H4 OS=Glycine max PE=3 SV=1
Ac6P01G316800	Histone-lysine N-methyltransferase ASHR3 OS=Arabidopsis thaliana GN=ASHR3 PE=1 SV=1
Ac6P01G321700	Histone-lysine N-methyltransferase SUVR4 OS=Arabidopsis thaliana GN=SUVR4 PE=1 SV=2
Ac6P01G363100	Histone-lysine N-methyltransferase SUVR5 OS=Arabidopsis thaliana GN=SUVR5 PE=1 SV=3
Ac6P01G108700	HMG1/2-like protein OS=Ipomoea nil PE=2 SV=1
Ac6P01G257000	Homeobox protein knotted-1-like 2 OS=Oryza sativa subsp. japonica GN=HOS58 PE=2 SV=2
Ac6P01G333800	Homeobox-leucine zipper protein HOX24 OS=Oryza sativa subsp. indica GN=HOX24 PE=2 SV=2
Ac6P01G407500	Homeobox-leucine zipper protein ROC8 OS=Oryza sativa subsp. japonica GN=ROC8 PE=2 SV=2
Ac6P01G048100	Homeobox-leucine zipper protein TF1 OS=Oryza sativa subsp. japonica GN=TF1 PE=2 SV=1
Ac6P01G394100	HVA22-like protein a OS=Arabidopsis thaliana GN=HVA22A PE=2 SV=1
Ac6P01G150000	Hydroquinone glucosyltransferase OS=Rauvolfia serpentina GN=AS PE=1 SV=1
Ac6P01G534600	Inactive leucine-rich repeat receptor-like serine/threonine-protein kinase At1g60630 OS=Arabidopsis thaliana GN=At1g60630 PE=2 SV=1
Ac6P01G243200	indole-2-monooxygenase OS=Zea mays GN=CYP71C4 PE=1 SV=1
Ac6P01G083900	indolin-2-one monooxygenase OS=Zea mays GN=CYP71C2 PE=1 SV=1
Ac6P01G323800	Inositol phosphorylceramide glucuronosyltransferase 1 OS=Arabidopsis thaliana GN=IPUT1 PE=1 SV=1
Ac6P01G290000	IRK-interacting protein OS=Arabidopsis thaliana GN=IRKI PE=1 SV=1
Ac6P01G416900	Isoleucine--tRNA ligase, chloroplastic/mitochondrial OS=Arabidopsis thaliana GN=OVA2 PE=2 SV=1
Ac6P01G246000	IST1-like protein OS=Dictyostelium discoideum GN=DDB_G0289029 PE=3 SV=1
Ac6P01G223400	Jacalin-related lectin 19 OS=Arabidopsis thaliana GN=JAL19 PE=2 SV=1
Ac6P01G118400	KDEL-tailed cysteine endopeptidase CEP1 OS=Arabidopsis thaliana GN=CEP1 PE=2 SV=1
Ac6P01G129900	KDEL-tailed cysteine endopeptidase CEP1 OS=Arabidopsis thaliana GN=CEP1 PE=2 SV=1
Ac6P01G009900	KDEL-tailed cysteine endopeptidase CEP1 OS=Arabidopsis thaliana GN=CEP1 PE=2 SV=1
Ac6P01G382300	KH domain-containing protein At5g56140 OS=Arabidopsis thaliana GN=At5g56140 PE=2 SV=1
Ac6P01G303700	Kinesin KP1 OS=Arabidopsis thaliana GN=KP1 PE=1 SV=2
Ac6P01G466900	Kinesin-1 OS=Arabidopsis thaliana GN=ATK1 PE=2 SV=1
Ac6P01G467000	Kinesin-like protein KIF11 OS=Mus musculus GN=Kif11 PE=2 SV=1
Ac6P01G239700	Kinesin-like protein KIF13B OS=Homo sapiens GN=KIF13B PE=1 SV=2
Ac6P01G037000	Kinesin-like protein KIF3B OS=Mus musculus GN=Kif3b PE=1 SV=1
Ac6P01G480800	Kinesin-like protein KIN12B OS=Arabidopsis thaliana GN=KIN12B PE=1 SV=1
Ac6P01G220600	Kinesin-like protein NACK1 OS=Arabidopsis thaliana GN=NACK1 PE=1 SV=1
Ac6P01G332800	Kinesin-like protein NACK2 OS=Arabidopsis thaliana GN=NACK2 PE=1 SV=1
Ac6P01G321300	Kinetochore-associated protein MTW1 OS=Saccharomyces cerevisiae (strain ATCC 204508 / S288c) GN=MTW1 PE=1 SV=2
Ac6P01G282200	Kynurenine formamidase OS=Erythrobacter litoralis (strain HTCC2594) GN=kynB PE=3 SV=1
Ac6P01G282300	Kynurenine formamidase OS=Erythrobacter litoralis (strain HTCC2594) GN=kynB PE=3 SV=1
Ac6P01G313300	Lactoylglutathione lyase OS=Oryza sativa subsp. japonica GN=GLX-I PE=1 SV=2
Ac6P01G383400	Lamin-like protein OS=Arabidopsis thaliana GN=At5g15350 PE=1 SV=1
Ac6P01G205200	L-arabinokinase OS=Arabidopsis thaliana GN=ARA1 PE=1 SV=1
Ac6P01G512700	La-related protein 7 OS=Danio rerio GN=larp7 PE=2 SV=1
Ac6P01G216400	L-aspartate oxidase, chloroplastic OS=Oryza sativa subsp. japonica GN=Os02g0134400 PE=3 SV=1
Ac6P01G346800	Lecithin-cholesterol acyltransferase-like 1 OS=Oryza sativa subsp. japonica GN=Os03g0232800 PE=2 SV=1
Ac6P01G438900	Leucine aminopeptidase 2, chloroplastic OS=Oryza sativa subsp. japonica GN=Os02g0794700 PE=2 SV=1
Ac6P01G313000	Leucine-rich repeat receptor-like protein FASCIATED EAR2 OS=Zea mays GN=FEA2 PE=1 SV=1
Ac6P01G304400	Leucine-rich repeat receptor-like protein kinase PXL2 OS=Arabidopsis thaliana GN=PXL2 PE=2 SV=1
Ac6P01G033200	Leucoanthocyanidin dioxygenase OS=Zea mays GN=A2 PE=2 SV=1
Ac6P01G033400	Leucoanthocyanidin dioxygenase OS=Zea mays GN=A2 PE=2 SV=1
Ac6P01G259600	L-gulonolactone oxidase 3 OS=Arabidopsis thaliana GN=GULLO3 PE=1 SV=1
Ac6P01G330700	LIM domain-containing protein PLIM2c OS=Arabidopsis thaliana GN=PLIM2C PE=1 SV=1
Ac6P01G413400	Lipase OS=Thermomyces lanuginosus GN=LIP PE=1 SV=1
Ac6P01G397800	Lipoxygenase homology domain-containing protein 1 OS=Mus musculus GN=Loxhd1 PE=2 SV=1
Ac6P01G385600	LMBR1 domain-containing protein 2 homolog A OS=Dictyostelium discoideum GN=DDB_G0284019 PE=3 SV=1
Ac6P01G492800	LOB domain-containing protein 16 OS=Arabidopsis thaliana GN=LBD16 PE=2 SV=1
Ac6P01G493600	LOB domain-containing protein 16 OS=Arabidopsis thaliana GN=LBD16 PE=2 SV=1
Ac6P01G156200	LOB domain-containing protein 17 OS=Arabidopsis thaliana GN=LBD17 PE=2 SV=1
Ac6P01G190800	LON peptidase N-terminal domain and RING finger protein 1 OS=Homo sapiens GN=LONRF1 PE=1 SV=2
Ac6P01G190700	LON peptidase N-terminal domain and RING finger protein 1 OS=Homo sapiens GN=LONRF1 PE=1 SV=2
Ac6P01G319600	LRR receptor-like serine/threonine-protein kinase EFR OS=Arabidopsis thaliana GN=EFR PE=1 SV=1
Ac6P01G001900	LRR receptor-like serine/threonine-protein kinase EFR OS=Arabidopsis thaliana GN=EFR PE=1 SV=1
Ac6P01G015000	LRR receptor-like serine/threonine-protein kinase EFR OS=Arabidopsis thaliana GN=EFR PE=1 SV=1
Ac6P01G020700	LRR receptor-like serine/threonine-protein kinase EFR OS=Arabidopsis thaliana GN=EFR PE=1 SV=1
Ac6P01G002000	LRR receptor-like serine/threonine-protein kinase EFR OS=Arabidopsis thaliana GN=EFR PE=1 SV=1
Ac6P01G051700	LRR receptor-like serine/threonine-protein kinase EFR OS=Arabidopsis thaliana GN=EFR PE=1 SV=1
Ac6P01G498400	LRR receptor-like serine/threonine-protein kinase FLS2 OS=Arabidopsis thaliana GN=FLS2 PE=1 SV=1
Ac6P01G068200	LRR receptor-like serine/threonine-protein kinase FLS2 OS=Arabidopsis thaliana GN=FLS2 PE=1 SV=1
Ac6P01G037600	LRR receptor-like serine/threonine-protein kinase GSO1 OS=Arabidopsis thaliana GN=GSO1 PE=2 SV=1
Ac6P01G067400	LRR receptor-like serine/threonine-protein kinase GSO1 OS=Arabidopsis thaliana GN=GSO1 PE=2 SV=1
Ac6P01G137500	LRR receptor-like serine/threonine-protein kinase GSO1 OS=Arabidopsis thaliana GN=GSO1 PE=2 SV=1
Ac6P01G137600	LRR receptor-like serine/threonine-protein kinase GSO1 OS=Arabidopsis thaliana GN=GSO1 PE=2 SV=1
Ac6P01G138700	LRR receptor-like serine/threonine-protein kinase GSO1 OS=Arabidopsis thaliana GN=GSO1 PE=2 SV=1
Ac6P01G138800	LRR receptor-like serine/threonine-protein kinase GSO1 OS=Arabidopsis thaliana GN=GSO1 PE=2 SV=1
Ac6P01G138600	LRR receptor-like serine/threonine-protein kinase GSO1 OS=Arabidopsis thaliana GN=GSO1 PE=2 SV=1
Ac6P01G138400	LRR receptor-like serine/threonine-protein kinase GSO1 OS=Arabidopsis thaliana GN=GSO1 PE=2 SV=1
Ac6P01G003100	LRR receptor-like serine/threonine-protein kinase GSO2 OS=Arabidopsis thaliana GN=GSO2 PE=2 SV=2
Ac6P01G138100	LRR receptor-like serine/threonine-protein kinase GSO2 OS=Arabidopsis thaliana GN=GSO2 PE=2 SV=2
Ac6P01G433900	L-type lectin-domain containing receptor kinase IV.1 OS=Arabidopsis thaliana GN=LECRK41 PE=2 SV=1
Ac6P01G512400	L-type lectin-domain containing receptor kinase IV.2 OS=Arabidopsis thaliana GN=LECRK42 PE=2 SV=1
Ac6P01G158200	L-type lectin-domain containing receptor kinase IX.1 OS=Arabidopsis thaliana GN=LECRK91 PE=2 SV=1
Ac6P01G248900	LYR motif-containing protein At3g19508 OS=Arabidopsis thaliana GN=At3g19508 PE=3 SV=1
Ac6P01G101400	Lysine-specific demethylase JMJ25 OS=Arabidopsis thaliana GN=JMJ25 PE=1 SV=1
Ac6P01G401600	Lysine-specific histone demethylase 1 homolog 1 OS=Oryza sativa subsp. japonica GN=Os02g0755200 PE=2 SV=1
Ac6P01G510000	Lysine-specific histone demethylase 1 homolog 3 OS=Arabidopsis thaliana GN=LDL3 PE=2 SV=1
Ac6P01G299900	MACPF domain-containing protein At1g14780 OS=Arabidopsis thaliana GN=At1g14780 PE=2 SV=1
Ac6P01G399500	MACPF domain-containing protein At1g14780 OS=Arabidopsis thaliana GN=At1g14780 PE=2 SV=1
Ac6P01G054900	MADS-box protein SOC1 OS=Arabidopsis thaliana GN=SOC1 PE=1 SV=1
Ac6P01G064100	MADS-box protein SOC1 OS=Arabidopsis thaliana GN=SOC1 PE=1 SV=1
Ac6P01G244300	MADS-box transcription factor 16 OS=Oryza sativa subsp. japonica GN=MADS16 PE=1 SV=2
Ac6P01G387500	MADS-box transcription factor 22 OS=Oryza sativa subsp. japonica GN=MADS22 PE=2 SV=1
Ac6P01G267800	MADS-box transcription factor 29 OS=Oryza sativa subsp. japonica GN=MADS29 PE=2 SV=1
Ac6P01G267900	MADS-box transcription factor 29 OS=Oryza sativa subsp. japonica GN=MADS29 PE=2 SV=1
Ac6P01G000600	MADS-box transcription factor 56 OS=Oryza sativa subsp. indica GN=MADS56 PE=2 SV=2
Ac6P01G078200	MADS-box transcription factor 56 OS=Oryza sativa subsp. indica GN=MADS56 PE=2 SV=2
Ac6P01G066200	MADS-box transcription factor 56 OS=Oryza sativa subsp. indica GN=MADS56 PE=2 SV=2
Ac6P01G052100	MADS-box transcription factor 56 OS=Oryza sativa subsp. japonica GN=MADS56 PE=2 SV=1
Ac6P01G071000	MADS-box transcription factor 56 OS=Oryza sativa subsp. japonica GN=MADS56 PE=2 SV=1
Ac6P01G413900	MAG2-interacting protein 2 OS=Arabidopsis thaliana GN=MIP2 PE=1 SV=1
Ac6P01G458900	Mannose-P-dolichol utilization defect 1 protein homolog 2 OS=Arabidopsis thaliana GN=At4g07390 PE=2 SV=1
Ac6P01G551500	MATE efflux family protein 3, chloroplastic OS=Arabidopsis thaliana GN=DTX45 PE=2 SV=2
Ac6P01G178200	MATE efflux family protein 4, chloroplastic OS=Arabidopsis thaliana GN=DTX46 PE=2 SV=1
Ac6P01G072300	MATE efflux family protein 5 OS=Arabidopsis thaliana GN=DTXL1 PE=3 SV=1
Ac6P01G431500	MATE efflux family protein ALF5 OS=Arabidopsis thaliana GN=ALF5 PE=2 SV=1
Ac6P01G456300	MATE efflux family protein ALF5 OS=Arabidopsis thaliana GN=ALF5 PE=2 SV=1
Ac6P01G318500	MATH domain and coiled-coil domain-containing protein At3g58210 OS=Arabidopsis thaliana GN=At3g58210 PE=3 SV=1
Ac6P01G279500	Mediator of RNA polymerase II transcription subunit 11 OS=Arabidopsis thaliana GN=MED11 PE=1 SV=1
Ac6P01G066600	Mediator of RNA polymerase II transcription subunit 15a OS=Arabidopsis thaliana GN=MED15A PE=1 SV=1
Ac6P01G131300	Mediator of RNA polymerase II transcription subunit 15a OS=Arabidopsis thaliana GN=MED15A PE=1 SV=1
Ac6P01G131400	Mediator of RNA polymerase II transcription subunit 15a OS=Arabidopsis thaliana GN=MED15A PE=1 SV=1
Ac6P01G131500	Mediator of RNA polymerase II transcription subunit 15a OS=Arabidopsis thaliana GN=MED15A PE=1 SV=1
Ac6P01G276200	Mediator of RNA polymerase II transcription subunit 18 OS=Arabidopsis thaliana GN=MED18 PE=1 SV=1
Ac6P01G123600	Mediator of RNA polymerase II transcription subunit 22b OS=Arabidopsis thaliana GN=MED22B PE=1 SV=1
Ac6P01G123100	Mediator of RNA polymerase II transcription subunit 22b OS=Arabidopsis thaliana GN=MED22B PE=1 SV=1
Ac6P01G374000	Mediator of RNA polymerase II transcription subunit 23 OS=Arabidopsis thaliana GN=MED23 PE=1 SV=1
Ac6P01G512600	Methionine adenosyltransferase 2 subunit beta OS=Pongo abelii GN=MAT2B PE=2 SV=1
Ac6P01G404500	Methionine aminopeptidase 1D, chloroplastic/mitochondrial OS=Arabidopsis thaliana GN=MAP1D PE=2 SV=1
Ac6P01G445100	Methionine aminopeptidase 2B OS=Arabidopsis thaliana GN=MAP2B PE=2 SV=2
Ac6P01G278300	Methyl-CpG-binding domain-containing protein 9 OS=Arabidopsis thaliana GN=MBD9 PE=2 SV=1
Ac6P01G509000	Methylsterol monooxygenase 1-1 OS=Arabidopsis thaliana GN=SMO1-1 PE=1 SV=1
Ac6P01G182000	Methyltransferase-like protein 16 OS=Danio rerio GN=mettl16 PE=2 SV=1
Ac6P01G392900	Methyltransferase-like protein 7B OS=Rattus norvegicus GN=Mettl7b PE=1 SV=1
Ac6P01G389500	Microtubule-associated protein TORTIFOLIA1 OS=Arabidopsis thaliana GN=TOR1 PE=1 SV=2
Ac6P01G227900	Mitochondrial import inner membrane translocase subunit TIM22-1 OS=Arabidopsis thaliana GN=TIM22-1 PE=1 SV=1
Ac6P01G084000	Mitochondrial inner membrane protease subunit 1 OS=Mus musculus GN=Immp1l PE=2 SV=1
Ac6P01G060600	Mitochondrial metalloendopeptidase OMA1 OS=Saccharomyces cerevisiae (strain ATCC 204508 / S288c) GN=OMA1 PE=1 SV=2
Ac6P01G371900	Mitochondrial metalloendopeptidase OMA1 OS=Saccharomyces cerevisiae (strain ATCC 204508 / S288c) GN=OMA1 PE=1 SV=2
Ac6P01G502400	Mitochondrial metalloendopeptidase OMA1 OS=Saccharomyces cerevisiae (strain ATCC 204508 / S288c) GN=OMA1 PE=1 SV=2
Ac6P01G502200	Mitochondrial metalloendopeptidase OMA1 OS=Schizosaccharomyces pombe (strain 972 / ATCC 24843) GN=oma1 PE=3 SV=1
Ac6P01G048600	Mitochondrial metalloendopeptidase OMA1 OS=Schizosaccharomyces pombe (strain 972 / ATCC 24843) GN=oma1 PE=3 SV=1
Ac6P01G091200	Mitochondrial metalloendopeptidase OMA1 OS=Schizosaccharomyces pombe (strain 972 / ATCC 24843) GN=oma1 PE=3 SV=1
Ac6P01G412200	Mitochondrial phosphate carrier protein 3, mitochondrial OS=Arabidopsis thaliana GN=MPT3 PE=2 SV=1
Ac6P01G217100	Mitogen-activated protein kinase 13 OS=Oryza sativa subsp. japonica GN=MPK13 PE=2 SV=1
Ac6P01G234700	Mitogen-activated protein kinase 3 OS=Oryza sativa subsp. japonica GN=MPK3 PE=2 SV=1
Ac6P01G409900	Mitogen-activated protein kinase kinase kinase 1 OS=Arabidopsis thaliana GN=MEKK1 PE=1 SV=2
Ac6P01G337800	Mitogen-activated protein kinase kinase kinase YODA OS=Arabidopsis thaliana GN=YDA PE=1 SV=1
Ac6P01G276400	Mitotic spindle checkpoint protein BUBR1 OS=Arabidopsis thaliana GN=BUBR1 PE=1 SV=2
Ac6P01G272200	MLO-like protein 1 OS=Arabidopsis thaliana GN=MLO1 PE=1 SV=1
Ac6P01G284700	MOB kinase activator-like 1A OS=Arabidopsis thaliana GN=MOB1A PE=2 SV=1
Ac6P01G141400	MOB kinase activator-like 1A OS=Arabidopsis thaliana GN=MOB1A PE=2 SV=1
Ac6P01G141500	MOB kinase activator-like 1A OS=Arabidopsis thaliana GN=MOB1A PE=2 SV=1
Ac6P01G141300	MOB kinase activator-like 1A OS=Medicago sativa subsp. falcata GN=MOB1-A PE=2 SV=2
Ac6P01G303800	Monosaccharide-sensing protein 2 OS=Arabidopsis thaliana GN=MSSP2 PE=1 SV=2
Ac6P01G333100	Monothiol glutaredoxin-S6 OS=Oryza sativa subsp. japonica GN=GRXS6 PE=2 SV=1
Ac6P01G374800	mRNA cap guanine-N7 methyltransferase 1 OS=Oryza sativa subsp. japonica GN=Os08g0180000 PE=2 SV=1
Ac6P01G000200	Mugineic-acid 3-dioxygenase OS=Hordeum vulgare GN=IDS2 PE=2 SV=1
Ac6P01G039500	Multiple organellar RNA editing factor 2, chloroplastic OS=Arabidopsis thaliana GN=MORF2 PE=1 SV=1
Ac6P01G387000	Multiple organellar RNA editing factor 3, mitochondrial OS=Arabidopsis thaliana GN=MORF3 PE=1 SV=1
Ac6P01G375600	Multiple organellar RNA editing factor 5, mitochondrial OS=Arabidopsis thaliana GN=MORF5 PE=2 SV=1
Ac6P01G298400	Myb-related protein 3R-1 OS=Arabidopsis thaliana GN=MYB3R-1 PE=2 SV=1
Ac6P01G323500	Myb-related protein Myb4 OS=Oryza sativa subsp. japonica GN=MYB4 PE=2 SV=2
Ac6P01G323600	Myb-related protein Myb4 OS=Oryza sativa subsp. japonica GN=MYB4 PE=2 SV=2
Ac6P01G014300	Myb-related protein P OS=Zea mays GN=P PE=2 SV=1
Ac6P01G371000	Myb-related protein Zm1 OS=Zea mays PE=2 SV=1
Ac6P01G497200	Myb-related protein Zm1 OS=Zea mays PE=2 SV=1
Ac6P01G416600	Myosin-15 OS=Arabidopsis thaliana GN=XI-I PE=1 SV=1
Ac6P01G484100	Myosin-8 OS=Arabidopsis thaliana GN=XI-B PE=3 SV=1
Ac6P01G484200	Myosin-8 OS=Arabidopsis thaliana GN=XI-B PE=3 SV=1
Ac6P01G437100	NA
Ac6P01G012200	NA
Ac6P01G013900	NA
Ac6P01G021900	NA
Ac6P01G024000	NA
Ac6P01G024600	NA
Ac6P01G027600	NA
Ac6P01G030300	NA
Ac6P01G030700	NA
Ac6P01G038900	NA
Ac6P01G039000	NA
Ac6P01G040500	NA
Ac6P01G040900	NA
Ac6P01G043400	NA
Ac6P01G049300	NA
Ac6P01G054000	NA
Ac6P01G055300	NA
Ac6P01G057300	NA
Ac6P01G059100	NA
Ac6P01G059900	NA
Ac6P01G060900	NA
Ac6P01G061300	NA
Ac6P01G063200	NA
Ac6P01G064500	NA
Ac6P01G066100	NA
Ac6P01G073800	NA
Ac6P01G075100	NA
Ac6P01G075800	NA
Ac6P01G075900	NA
Ac6P01G076200	NA
Ac6P01G076400	NA
Ac6P01G077000	NA
Ac6P01G078400	NA
Ac6P01G078700	NA
Ac6P01G081400	NA
Ac6P01G082000	NA
Ac6P01G086500	NA
Ac6P01G088200	NA
Ac6P01G089900	NA
Ac6P01G091100	NA
Ac6P01G093100	NA
Ac6P01G096300	NA
Ac6P01G100200	NA
Ac6P01G107800	NA
Ac6P01G109600	NA
Ac6P01G110600	NA
Ac6P01G110800	NA
Ac6P01G111300	NA
Ac6P01G114100	NA
Ac6P01G120100	NA
Ac6P01G120800	NA
Ac6P01G124600	NA
Ac6P01G125200	NA
Ac6P01G127600	NA
Ac6P01G127800	NA
Ac6P01G127900	NA
Ac6P01G131000	NA
Ac6P01G131600	NA
Ac6P01G132000	NA
Ac6P01G132200	NA
Ac6P01G132500	NA
Ac6P01G132600	NA
Ac6P01G135700	NA
Ac6P01G143200	NA
Ac6P01G144800	NA
Ac6P01G145200	NA
Ac6P01G148900	NA
Ac6P01G153500	NA
Ac6P01G153800	NA
Ac6P01G156100	NA
Ac6P01G157200	NA
Ac6P01G158400	NA
Ac6P01G160400	NA
Ac6P01G160500	NA
Ac6P01G165700	NA
Ac6P01G170600	NA
Ac6P01G172400	NA
Ac6P01G173400	NA
Ac6P01G173600	NA
Ac6P01G173700	NA
Ac6P01G174600	NA
Ac6P01G175600	NA
Ac6P01G175700	NA
Ac6P01G177500	NA
Ac6P01G178100	NA
Ac6P01G180100	NA
Ac6P01G180900	NA
Ac6P01G182100	NA
Ac6P01G183900	NA
Ac6P01G188600	NA
Ac6P01G189900	NA
Ac6P01G190400	NA
Ac6P01G192200	NA
Ac6P01G194300	NA
Ac6P01G194700	NA
Ac6P01G194800	NA
Ac6P01G196300	NA
Ac6P01G197100	NA
Ac6P01G197400	NA
Ac6P01G197700	NA
Ac6P01G197900	NA
Ac6P01G204700	NA
Ac6P01G204900	NA
Ac6P01G210200	NA
Ac6P01G211000	NA
Ac6P01G211100	NA
Ac6P01G218800	NA
Ac6P01G220700	NA
Ac6P01G221200	NA
Ac6P01G221900	NA
Ac6P01G222500	NA
Ac6P01G223000	NA
Ac6P01G225800	NA
Ac6P01G228900	NA
Ac6P01G230400	NA
Ac6P01G230700	NA
Ac6P01G231600	NA
Ac6P01G233200	NA
Ac6P01G235600	NA
Ac6P01G235700	NA
Ac6P01G241800	NA
Ac6P01G242100	NA
Ac6P01G246100	NA
Ac6P01G247100	NA
Ac6P01G249000	NA
Ac6P01G255900	NA
Ac6P01G256600	NA
Ac6P01G257100	NA
Ac6P01G258700	NA
Ac6P01G265600	NA
Ac6P01G266900	NA
Ac6P01G272300	NA
Ac6P01G276500	NA
Ac6P01G277000	NA
Ac6P01G277100	NA
Ac6P01G277600	NA
Ac6P01G278200	NA
Ac6P01G282700	NA
Ac6P01G283300	NA
Ac6P01G283800	NA
Ac6P01G285000	NA
Ac6P01G286000	NA
Ac6P01G287600	NA
Ac6P01G291000	NA
Ac6P01G292900	NA
Ac6P01G293900	NA
Ac6P01G294000	NA
Ac6P01G294200	NA
Ac6P01G297100	NA
Ac6P01G300600	NA
Ac6P01G302400	NA
Ac6P01G302700	NA
Ac6P01G303400	NA
Ac6P01G306700	NA
Ac6P01G307500	NA
Ac6P01G310100	NA
Ac6P01G316500	NA
Ac6P01G317000	NA
Ac6P01G319900	NA
Ac6P01G322900	NA
Ac6P01G325400	NA
Ac6P01G330200	NA
Ac6P01G335100	NA
Ac6P01G338600	NA
Ac6P01G344200	NA
Ac6P01G345000	NA
Ac6P01G345900	NA
Ac6P01G346200	NA
Ac6P01G347400	NA
Ac6P01G347500	NA
Ac6P01G350300	NA
Ac6P01G351200	NA
Ac6P01G356600	NA
Ac6P01G358500	NA
Ac6P01G360300	NA
Ac6P01G360500	NA
Ac6P01G360900	NA
Ac6P01G366100	NA
Ac6P01G367100	NA
Ac6P01G368800	NA
Ac6P01G368900	NA
Ac6P01G370100	NA
Ac6P01G375100	NA
Ac6P01G380600	NA
Ac6P01G387900	NA
Ac6P01G390700	NA
Ac6P01G395100	NA
Ac6P01G398600	NA
Ac6P01G398700	NA
Ac6P01G399300	NA
Ac6P01G409500	NA
Ac6P01G409600	NA
Ac6P01G410100	NA
Ac6P01G413100	NA
Ac6P01G413200	NA
Ac6P01G414000	NA
Ac6P01G417200	NA
Ac6P01G420100	NA
Ac6P01G422600	NA
Ac6P01G423900	NA
Ac6P01G425900	NA
Ac6P01G437000	NA
Ac6P01G438200	NA
Ac6P01G439300	NA
Ac6P01G439700	NA
Ac6P01G441200	NA
Ac6P01G445800	NA
Ac6P01G446400	NA
Ac6P01G449200	NA
Ac6P01G449400	NA
Ac6P01G449500	NA
Ac6P01G449600	NA
Ac6P01G450000	NA
Ac6P01G450300	NA
Ac6P01G451000	NA
Ac6P01G451100	NA
Ac6P01G451400	NA
Ac6P01G451500	NA
Ac6P01G455100	NA
Ac6P01G457500	NA
Ac6P01G461700	NA
Ac6P01G462100	NA
Ac6P01G462200	NA
Ac6P01G463500	NA
Ac6P01G466700	NA
Ac6P01G467900	NA
Ac6P01G471900	NA
Ac6P01G472000	NA
Ac6P01G472600	NA
Ac6P01G474100	NA
Ac6P01G476700	NA
Ac6P01G478000	NA
Ac6P01G478300	NA
Ac6P01G480700	NA
Ac6P01G481800	NA
Ac6P01G482000	NA
Ac6P01G483000	NA
Ac6P01G490000	NA
Ac6P01G490400	NA
Ac6P01G490500	NA
Ac6P01G505100	NA
Ac6P01G506600	NA
Ac6P01G510800	NA
Ac6P01G514300	NA
Ac6P01G514400	NA
Ac6P01G514600	NA
Ac6P01G519000	NA
Ac6P01G519100	NA
Ac6P01G522700	NA
Ac6P01G523100	NA
Ac6P01G523600	NA
Ac6P01G524800	NA
Ac6P01G525800	NA
Ac6P01G529900	NA
Ac6P01G530000	NA
Ac6P01G531400	NA
Ac6P01G533700	NA
Ac6P01G534800	NA
Ac6P01G536100	NA
Ac6P01G536600	NA
Ac6P01G537000	NA
Ac6P01G537200	NA
Ac6P01G539700	NA
Ac6P01G540800	NA
Ac6P01G541400	NA
Ac6P01G541800	NA
Ac6P01G544200	NA
Ac6P01G551900	NA
Ac6P01G552100	NA
Ac6P01G003400	NA
Ac6P01G006800	NA
Ac6P01G016100	NA
Ac6P01G038500	NA
Ac6P01G042600	NA
Ac6P01G046800	NA
Ac6P01G055400	NA
Ac6P01G060300	NA
Ac6P01G065600	NA
Ac6P01G070200	NA
Ac6P01G080900	NA
Ac6P01G088300	NA
Ac6P01G091400	NA
Ac6P01G113600	NA
Ac6P01G131900	NA
Ac6P01G137700	NA
Ac6P01G140200	NA
Ac6P01G174000	NA
Ac6P01G189300	NA
Ac6P01G191700	NA
Ac6P01G233300	NA
Ac6P01G243000	NA
Ac6P01G283400	NA
Ac6P01G294900	NA
Ac6P01G295500	NA
Ac6P01G311800	NA
Ac6P01G324400	NA
Ac6P01G329000	NA
Ac6P01G329100	NA
Ac6P01G357400	NA
Ac6P01G362400	NA
Ac6P01G376300	NA
Ac6P01G386600	NA
Ac6P01G386900	NA
Ac6P01G399200	NA
Ac6P01G406400	NA
Ac6P01G407600	NA
Ac6P01G421900	NA
Ac6P01G429100	NA
Ac6P01G434300	NA
Ac6P01G435600	NA
Ac6P01G435800	NA
Ac6P01G440500	NA
Ac6P01G440600	NA
Ac6P01G468500	NA
Ac6P01G479300	NA
Ac6P01G509700	NA
Ac6P01G537400	NA
Ac6P01G541700	NA
Ac6P01G004400	NA
Ac6P01G016600	NA
Ac6P01G024800	NA
Ac6P01G048400	NA
Ac6P01G053800	NA
Ac6P01G058700	NA
Ac6P01G100400	NA
Ac6P01G100700	NA
Ac6P01G103600	NA
Ac6P01G106900	NA
Ac6P01G130800	NA
Ac6P01G158000	NA
Ac6P01G206000	NA
Ac6P01G211500	NA
Ac6P01G229700	NA
Ac6P01G235100	NA
Ac6P01G276900	NA
Ac6P01G305000	NA
Ac6P01G435900	NA
Ac6P01G468600	NA
Ac6P01G488300	NA
Ac6P01G499200	NA
Ac6P01G518000	NA
Ac6P01G524700	NA
Ac6P01G528600	NA
Ac6P01G537300	NA
Ac6P01G538300	NA
Ac6P01G539600	NA
Ac6P01G539800	NA
Ac6P01G540000	NA
Ac6P01G025500	NA
Ac6P01G028900	NA
Ac6P01G033000	NA
Ac6P01G067600	NA
Ac6P01G103800	NA
Ac6P01G114500	NA
Ac6P01G173900	NA
Ac6P01G191100	NA
Ac6P01G256700	NA
Ac6P01G504800	NA
Ac6P01G509200	NA
Ac6P01G528400	NA
Ac6P01G017800	NA
Ac6P01G025600	NA
Ac6P01G025700	NA
Ac6P01G027700	NA
Ac6P01G029300	NA
Ac6P01G030600	NA
Ac6P01G034100	NA
Ac6P01G038200	NA
Ac6P01G041400	NA
Ac6P01G043300	NA
Ac6P01G045600	NA
Ac6P01G047800	NA
Ac6P01G048800	NA
Ac6P01G048900	NA
Ac6P01G050400	NA
Ac6P01G050700	NA
Ac6P01G050900	NA
Ac6P01G051200	NA
Ac6P01G051400	NA
Ac6P01G053300	NA
Ac6P01G053400	NA
Ac6P01G058000	NA
Ac6P01G062000	NA
Ac6P01G064600	NA
Ac6P01G068700	NA
Ac6P01G075200	NA
Ac6P01G075500	NA
Ac6P01G076100	NA
Ac6P01G076600	NA
Ac6P01G076700	NA
Ac6P01G077700	NA
Ac6P01G079900	NA
Ac6P01G080500	NA
Ac6P01G082500	NA
Ac6P01G086400	NA
Ac6P01G088900	NA
Ac6P01G098500	NA
Ac6P01G100100	NA
Ac6P01G100300	NA
Ac6P01G104100	NA
Ac6P01G105300	NA
Ac6P01G105600	NA
Ac6P01G106500	NA
Ac6P01G109700	NA
Ac6P01G111400	NA
Ac6P01G114400	NA
Ac6P01G120500	NA
Ac6P01G120700	NA
Ac6P01G121000	NA
Ac6P01G124000	NA
Ac6P01G125800	NA
Ac6P01G127000	NA
Ac6P01G129300	NA
Ac6P01G129500	NA
Ac6P01G136000	NA
Ac6P01G140000	NA
Ac6P01G142000	NA
Ac6P01G142300	NA
Ac6P01G144300	NA
Ac6P01G148500	NA
Ac6P01G150700	NA
Ac6P01G157500	NA
Ac6P01G158900	NA
Ac6P01G162300	NA
Ac6P01G162500	NA
Ac6P01G164400	NA
Ac6P01G167900	NA
Ac6P01G170700	NA
Ac6P01G171700	NA
Ac6P01G172500	NA
Ac6P01G172800	NA
Ac6P01G175200	NA
Ac6P01G176500	NA
Ac6P01G177200	NA
Ac6P01G177300	NA
Ac6P01G180300	NA
Ac6P01G180500	NA
Ac6P01G180700	NA
Ac6P01G181300	NA
Ac6P01G184600	NA
Ac6P01G188300	NA
Ac6P01G188500	NA
Ac6P01G191400	NA
Ac6P01G192100	NA
Ac6P01G192600	NA
Ac6P01G193100	NA
Ac6P01G193300	NA
Ac6P01G194100	NA
Ac6P01G194500	NA
Ac6P01G195300	NA
Ac6P01G197200	NA
Ac6P01G197600	NA
Ac6P01G199200	NA
Ac6P01G207300	NA
Ac6P01G210400	NA
Ac6P01G210600	NA
Ac6P01G211600	NA
Ac6P01G212100	NA
Ac6P01G215400	NA
Ac6P01G216000	NA
Ac6P01G219600	NA
Ac6P01G220500	NA
Ac6P01G221100	NA
Ac6P01G222900	NA
Ac6P01G229900	NA
Ac6P01G230300	NA
Ac6P01G232600	NA
Ac6P01G234500	NA
Ac6P01G235000	NA
Ac6P01G235800	NA
Ac6P01G237400	NA
Ac6P01G242000	NA
Ac6P01G242500	NA
Ac6P01G245200	NA
Ac6P01G247300	NA
Ac6P01G247400	NA
Ac6P01G247500	NA
Ac6P01G247700	NA
Ac6P01G248500	NA
Ac6P01G250200	NA
Ac6P01G252400	NA
Ac6P01G256800	NA
Ac6P01G257500	NA
Ac6P01G259700	NA
Ac6P01G262000	NA
Ac6P01G264000	NA
Ac6P01G264100	NA
Ac6P01G269400	NA
Ac6P01G272000	NA
Ac6P01G273900	NA
Ac6P01G274300	NA
Ac6P01G279400	NA
Ac6P01G281600	NA
Ac6P01G285600	NA
Ac6P01G295000	NA
Ac6P01G296000	NA
Ac6P01G299400	NA
Ac6P01G299600	NA
Ac6P01G299800	NA
Ac6P01G303500	NA
Ac6P01G303900	NA
Ac6P01G304800	NA
Ac6P01G307000	NA
Ac6P01G307700	NA
Ac6P01G314900	NA
Ac6P01G315900	NA
Ac6P01G316000	NA
Ac6P01G319300	NA
Ac6P01G322300	NA
Ac6P01G325100	NA
Ac6P01G329200	NA
Ac6P01G332700	NA
Ac6P01G334900	NA
Ac6P01G340700	NA
Ac6P01G342300	NA
Ac6P01G346300	NA
Ac6P01G347100	NA
Ac6P01G351000	NA
Ac6P01G354100	NA
Ac6P01G358800	NA
Ac6P01G361200	NA
Ac6P01G364300	NA
Ac6P01G365300	NA
Ac6P01G366500	NA
Ac6P01G369600	NA
Ac6P01G370900	NA
Ac6P01G371500	NA
Ac6P01G372100	NA
Ac6P01G372400	NA
Ac6P01G379300	NA
Ac6P01G388100	NA
Ac6P01G390000	NA
Ac6P01G397300	NA
Ac6P01G397700	NA
Ac6P01G399900	NA
Ac6P01G401500	NA
Ac6P01G405400	NA
Ac6P01G406800	NA
Ac6P01G407000	NA
Ac6P01G407100	NA
Ac6P01G409200	NA
Ac6P01G410000	NA
Ac6P01G414400	NA
Ac6P01G422100	NA
Ac6P01G422800	NA
Ac6P01G425400	NA
Ac6P01G426900	NA
Ac6P01G433000	NA
Ac6P01G435300	NA
Ac6P01G436300	NA
Ac6P01G436500	NA
Ac6P01G437600	NA
Ac6P01G440800	NA
Ac6P01G441000	NA
Ac6P01G446600	NA
Ac6P01G448000	NA
Ac6P01G448100	NA
Ac6P01G450400	NA
Ac6P01G450500	NA
Ac6P01G450600	NA
Ac6P01G451700	NA
Ac6P01G454900	NA
Ac6P01G457100	NA
Ac6P01G457300	NA
Ac6P01G464600	NA
Ac6P01G465000	NA
Ac6P01G475200	NA
Ac6P01G479200	NA
Ac6P01G486300	NA
Ac6P01G487100	NA
Ac6P01G488400	NA
Ac6P01G488900	NA
Ac6P01G491000	NA
Ac6P01G491100	NA
Ac6P01G491600	NA
Ac6P01G492700	NA
Ac6P01G498300	NA
Ac6P01G499100	NA
Ac6P01G499400	NA
Ac6P01G499500	NA
Ac6P01G508200	NA
Ac6P01G511500	NA
Ac6P01G511800	NA
Ac6P01G511900	NA
Ac6P01G512200	NA
Ac6P01G512800	NA
Ac6P01G513100	NA
Ac6P01G526200	NA
Ac6P01G529700	NA
Ac6P01G529800	NA
Ac6P01G530600	NA
Ac6P01G533200	NA
Ac6P01G534100	NA
Ac6P01G535100	NA
Ac6P01G536000	NA
Ac6P01G537100	NA
Ac6P01G539100	NA
Ac6P01G539500	NA
Ac6P01G541200	NA
Ac6P01G545600	NA
Ac6P01G546700	NA
Ac6P01G550900	NA
Ac6P01G551700	NA
Ac6P01G551800	NA
Ac6P01G207800	NA
Ac6P01G034700	NA
Ac6P01G129100	NA
Ac6P01G386800	NA
Ac6P01G044200	NA
Ac6P01G103400	NA
Ac6P01G451600	NA
Ac6P01G038700	NA
Ac6P01G100500	NA
Ac6P01G467500	NA
Ac6P01G016000	NA
Ac6P01G016200	NA
Ac6P01G028300	NA
Ac6P01G029100	NA
Ac6P01G038300	NA
Ac6P01G055000	NA
Ac6P01G069400	NA
Ac6P01G072700	NA
Ac6P01G074800	NA
Ac6P01G078800	NA
Ac6P01G079200	NA
Ac6P01G082800	NA
Ac6P01G083400	NA
Ac6P01G083700	NA
Ac6P01G089400	NA
Ac6P01G090200	NA
Ac6P01G100600	NA
Ac6P01G105400	NA
Ac6P01G113800	NA
Ac6P01G117600	NA
Ac6P01G126700	NA
Ac6P01G128500	NA
Ac6P01G129400	NA
Ac6P01G130200	NA
Ac6P01G135400	NA
Ac6P01G136100	NA
Ac6P01G144100	NA
Ac6P01G144700	NA
Ac6P01G151100	NA
Ac6P01G153900	NA
Ac6P01G162900	NA
Ac6P01G166500	NA
Ac6P01G166600	NA
Ac6P01G168100	NA
Ac6P01G181200	NA
Ac6P01G182900	NA
Ac6P01G189100	NA
Ac6P01G197500	NA
Ac6P01G199100	NA
Ac6P01G199600	NA
Ac6P01G206400	NA
Ac6P01G208300	NA
Ac6P01G208700	NA
Ac6P01G209600	NA
Ac6P01G210500	NA
Ac6P01G210900	NA
Ac6P01G211200	NA
Ac6P01G212400	NA
Ac6P01G220400	NA
Ac6P01G222200	NA
Ac6P01G231500	NA
Ac6P01G239100	NA
Ac6P01G243900	NA
Ac6P01G247600	NA
Ac6P01G249300	NA
Ac6P01G251500	NA
Ac6P01G256400	NA
Ac6P01G267100	NA
Ac6P01G267600	NA
Ac6P01G270900	NA
Ac6P01G273600	NA
Ac6P01G276700	NA
Ac6P01G280500	NA
Ac6P01G285800	NA
Ac6P01G287300	NA
Ac6P01G299700	NA
Ac6P01G305300	NA
Ac6P01G311000	NA
Ac6P01G317500	NA
Ac6P01G320700	NA
Ac6P01G321400	NA
Ac6P01G326100	NA
Ac6P01G331400	NA
Ac6P01G336200	NA
Ac6P01G340800	NA
Ac6P01G349100	NA
Ac6P01G359800	NA
Ac6P01G378800	NA
Ac6P01G385700	NA
Ac6P01G385800	NA
Ac6P01G390200	NA
Ac6P01G391100	NA
Ac6P01G395300	NA
Ac6P01G397900	NA
Ac6P01G400000	NA
Ac6P01G407700	NA
Ac6P01G410700	NA
Ac6P01G412400	NA
Ac6P01G416500	NA
Ac6P01G420900	NA
Ac6P01G421200	NA
Ac6P01G423400	NA
Ac6P01G424600	NA
Ac6P01G425200	NA
Ac6P01G428000	NA
Ac6P01G428900	NA
Ac6P01G439800	NA
Ac6P01G439900	NA
Ac6P01G440200	NA
Ac6P01G440900	NA
Ac6P01G445700	NA
Ac6P01G446800	NA
Ac6P01G447900	NA
Ac6P01G450700	NA
Ac6P01G450900	NA
Ac6P01G451300	NA
Ac6P01G458400	NA
Ac6P01G460700	NA
Ac6P01G465900	NA
Ac6P01G473800	NA
Ac6P01G475900	NA
Ac6P01G488800	NA
Ac6P01G494700	NA
Ac6P01G498500	NA
Ac6P01G505700	NA
Ac6P01G509100	NA
Ac6P01G512100	NA
Ac6P01G513500	NA
Ac6P01G515100	NA
Ac6P01G516700	NA
Ac6P01G519300	NA
Ac6P01G520100	NA
Ac6P01G531200	NA
Ac6P01G045400	NA
Ac6P01G067800	NA
Ac6P01G069200	NA
Ac6P01G129200	NA
Ac6P01G437800	NA
Ac6P01G439400	NA
Ac6P01G450800	NA
Ac6P01G521300	NA
Ac6P01G006900	NA
Ac6P01G059000	NA
Ac6P01G067900	NA
Ac6P01G079500	NA
Ac6P01G099800	NA
Ac6P01G114200	NA
Ac6P01G156900	NA
Ac6P01G159300	NA
Ac6P01G160100	NA
Ac6P01G164300	NA
Ac6P01G184500	NA
Ac6P01G191000	NA
Ac6P01G195200	NA
Ac6P01G220000	NA
Ac6P01G247800	NA
Ac6P01G270800	NA
Ac6P01G298100	NA
Ac6P01G325000	NA
Ac6P01G330000	NA
Ac6P01G362900	NA
Ac6P01G371100	NA
Ac6P01G436600	NA
Ac6P01G455000	NA
Ac6P01G490900	NA
Ac6P01G509500	NA
Ac6P01G445500	NA
Ac6P01G021100	NA
Ac6P01G021600	NA
Ac6P01G032100	NA
Ac6P01G032200	NA
Ac6P01G040800	NA
Ac6P01G044100	NA
Ac6P01G045500	NA
Ac6P01G050000	NA
Ac6P01G050500	NA
Ac6P01G053500	NA
Ac6P01G054800	NA
Ac6P01G055200	NA
Ac6P01G061600	NA
Ac6P01G067500	NA
Ac6P01G074600	NA
Ac6P01G075000	NA
Ac6P01G075600	NA
Ac6P01G081500	NA
Ac6P01G082400	NA
Ac6P01G084300	NA
Ac6P01G088800	NA
Ac6P01G089600	NA
Ac6P01G090600	NA
Ac6P01G098600	NA
Ac6P01G103300	NA
Ac6P01G104400	NA
Ac6P01G111200	NA
Ac6P01G116300	NA
Ac6P01G117800	NA
Ac6P01G123000	NA
Ac6P01G123800	NA
Ac6P01G125300	NA
Ac6P01G127500	NA
Ac6P01G128000	NA
Ac6P01G130300	NA
Ac6P01G130700	NA
Ac6P01G131100	NA
Ac6P01G131800	NA
Ac6P01G133000	NA
Ac6P01G137000	NA
Ac6P01G141700	NA
Ac6P01G142200	NA
Ac6P01G144400	NA
Ac6P01G149700	NA
Ac6P01G151000	NA
Ac6P01G155400	NA
Ac6P01G155600	NA
Ac6P01G159100	NA
Ac6P01G159500	NA
Ac6P01G173800	NA
Ac6P01G174900	NA
Ac6P01G185800	NA
Ac6P01G188400	NA
Ac6P01G189200	NA
Ac6P01G192000	NA
Ac6P01G198700	NA
Ac6P01G210300	NA
Ac6P01G217700	NA
Ac6P01G219300	NA
Ac6P01G226600	NA
Ac6P01G227700	NA
Ac6P01G229300	NA
Ac6P01G231400	NA
Ac6P01G240200	NA
Ac6P01G248200	NA
Ac6P01G254100	NA
Ac6P01G261400	NA
Ac6P01G263000	NA
Ac6P01G265200	NA
Ac6P01G269900	NA
Ac6P01G273700	NA
Ac6P01G278600	NA
Ac6P01G279700	NA
Ac6P01G293400	NA
Ac6P01G300400	NA
Ac6P01G310600	NA
Ac6P01G312900	NA
Ac6P01G314100	NA
Ac6P01G325500	NA
Ac6P01G327000	NA
[truncated: 1,382 more rows]
