# Supplementary material for: The Genomic Variation and Differentially Expressed Genes on the 6P Chromosomes in Wheat–Agropyron cristatum Addition Lines 5113 and II-30-5 Confer Different Desirable Traits
Source: Int J Mol Sci. 2023 Apr 11;24(8):7056. doi: 10.3390/ijms24087056 (PMC10139034; doi:10.3390/ijms24087056)
Supplement: Supplementary file 1 [file ijms-24-07056-s001.zip › Table S4_KEGG enrichment of 3381 A. cristatum 6P genes carrying SNPs or InDels.xlsx]

## Sheet: out.Level2
GO ID (level1)	GO Term (level1)	GO ID (level2)	GO Term (level2)	number_of_out (All)	Genes_of_out
GO:0008150	Biological Process	GO:0000003	reproduction	67	Ac6P01G022700.1,Ac6P01G028100.1,Ac6P01G038600.1,Ac6P01G052300.1,Ac6P01G058300.1,Ac6P01G058400.1,Ac6P01G060400.1,Ac6P01G061000.1,Ac6P01G068500.1,Ac6P01G125900.1,Ac6P01G150600.1,Ac6P01G151300.1,Ac6P01G155300.1,Ac6P01G165000.1,Ac6P01G177000.1,Ac6P01G184700.1,Ac6P01G195900.1,Ac6P01G202200.1,Ac6P01G202800.1,Ac6P01G213200.1,Ac6P01G214400.1,Ac6P01G215700.1,Ac6P01G223900.1,Ac6P01G224800.1,Ac6P01G226000.1…
GO:0008150	Biological Process	GO:0022414	reproductive process	67	Ac6P01G022700.1,Ac6P01G028100.1,Ac6P01G038600.1,Ac6P01G052300.1,Ac6P01G058300.1,Ac6P01G058400.1,Ac6P01G060400.1,Ac6P01G061000.1,Ac6P01G068500.1,Ac6P01G125900.1,Ac6P01G150600.1,Ac6P01G151300.1,Ac6P01G155300.1,Ac6P01G165000.1,Ac6P01G177000.1,Ac6P01G184700.1,Ac6P01G195900.1,Ac6P01G202200.1,Ac6P01G202800.1,Ac6P01G213200.1,Ac6P01G214400.1,Ac6P01G215700.1,Ac6P01G223900.1,Ac6P01G224800.1,Ac6P01G226000.1…
GO:0008150	Biological Process	GO:0008152	metabolic process	329	Ac6P01G013400.1,Ac6P01G014100.1,Ac6P01G014400.1,Ac6P01G033200.1,Ac6P01G033500.1,Ac6P01G038600.1,Ac6P01G042200.1,Ac6P01G042500.1,Ac6P01G058300.1,Ac6P01G058400.1,Ac6P01G061700.1,Ac6P01G066300.1,Ac6P01G068000.1,Ac6P01G068300.1,Ac6P01G068500.1,Ac6P01G072800.1,Ac6P01G074700.1,Ac6P01G074900.1,Ac6P01G077300.1,Ac6P01G079100.1,Ac6P01G081700.1,Ac6P01G084000.1,Ac6P01G088500.1,Ac6P01G090300.1,Ac6P01G090400.1…
GO:0008150	Biological Process	GO:0022610	biological adhesion	3	Ac6P01G038600.1,Ac6P01G539600.1,Ac6P01G539700.1
GO:0008150	Biological Process	GO:0023052	signaling	64	Ac6P01G038600.1,Ac6P01G058300.1,Ac6P01G058400.1,Ac6P01G060400.1,Ac6P01G061000.1,Ac6P01G068500.1,Ac6P01G081700.1,Ac6P01G090500.1,Ac6P01G107800.1,Ac6P01G125900.1,Ac6P01G126500.1,Ac6P01G137400.1,Ac6P01G138500.1,Ac6P01G147600.1,Ac6P01G150600.1,Ac6P01G151300.1,Ac6P01G165000.1,Ac6P01G185700.1,Ac6P01G201600.1,Ac6P01G203400.1,Ac6P01G217100.1,Ac6P01G218900.1,Ac6P01G221700.1,Ac6P01G234700.1,Ac6P01G256500.1…
GO:0008150	Biological Process	GO:0048511	rhythmic process	11	Ac6P01G218900.1,Ac6P01G221700.1,Ac6P01G263300.1,Ac6P01G286300.1,Ac6P01G291200.1,Ac6P01G324000.1,Ac6P01G332900.1,Ac6P01G338300.1,Ac6P01G408900.1,Ac6P01G430200.1,Ac6P01G521000.1
GO:0008150	Biological Process	GO:0040011	locomotion	4	Ac6P01G108600.1,Ac6P01G245800.1,Ac6P01G335400.1,Ac6P01G477100.1
GO:0008150	Biological Process	GO:0050896	response to stimulus	228	Ac6P01G013400.1,Ac6P01G014100.1,Ac6P01G022700.1,Ac6P01G028100.1,Ac6P01G028600.1,Ac6P01G033200.1,Ac6P01G034300.1,Ac6P01G034500.1,Ac6P01G036100.1,Ac6P01G038600.1,Ac6P01G039100.1,Ac6P01G042200.1,Ac6P01G052300.1,Ac6P01G058300.1,Ac6P01G058400.1,Ac6P01G060400.1,Ac6P01G061000.1,Ac6P01G068500.1,Ac6P01G073000.1,Ac6P01G074900.1,Ac6P01G079100.1,Ac6P01G081700.1,Ac6P01G090500.1,Ac6P01G102800.1,Ac6P01G107800.1…
GO:0008150	Biological Process	GO:0048519	negative regulation of biological process	63	Ac6P01G038400.1,Ac6P01G038600.1,Ac6P01G039100.1,Ac6P01G039700.1,Ac6P01G068500.1,Ac6P01G108400.1,Ac6P01G119700.1,Ac6P01G150600.1,Ac6P01G151300.1,Ac6P01G156300.1,Ac6P01G169400.1,Ac6P01G171900.1,Ac6P01G178200.1,Ac6P01G182000.1,Ac6P01G185500.1,Ac6P01G201600.1,Ac6P01G202200.1,Ac6P01G203400.1,Ac6P01G213400.1,Ac6P01G218900.1,Ac6P01G223900.1,Ac6P01G233500.1,Ac6P01G256500.1,Ac6P01G258200.1,Ac6P01G263100.1…
GO:0008150	Biological Process	GO:0048518	positive regulation of biological process	60	Ac6P01G022700.1,Ac6P01G028100.1,Ac6P01G038600.1,Ac6P01G147600.1,Ac6P01G148600.1,Ac6P01G182000.1,Ac6P01G195900.1,Ac6P01G209800.1,Ac6P01G213700.1,Ac6P01G218900.1,Ac6P01G226000.1,Ac6P01G233400.1,Ac6P01G234200.1,Ac6P01G234300.1,Ac6P01G258200.1,Ac6P01G263100.1,Ac6P01G266800.1,Ac6P01G284200.1,Ac6P01G285500.1,Ac6P01G286300.1,Ac6P01G288000.1,Ac6P01G289500.1,Ac6P01G291200.1,Ac6P01G293900.1,Ac6P01G296500.1…
GO:0008150	Biological Process	GO:0099531	presynaptic process involved in synaptic transmission	1	Ac6P01G477100.1
GO:0008150	Biological Process	GO:0002376	immune system process	17	Ac6P01G042200.1,Ac6P01G147600.1,Ac6P01G156300.1,Ac6P01G178200.1,Ac6P01G209800.1,Ac6P01G213400.1,Ac6P01G233000.1,Ac6P01G238700.1,Ac6P01G258200.1,Ac6P01G289500.1,Ac6P01G315700.1,Ac6P01G324000.1,Ac6P01G338300.1,Ac6P01G343300.1,Ac6P01G453800.1,Ac6P01G538000.1,Ac6P01G541700.1
GO:0008150	Biological Process	GO:0051704	multi-organism process	58	Ac6P01G038600.1,Ac6P01G039100.1,Ac6P01G042200.1,Ac6P01G058300.1,Ac6P01G058400.1,Ac6P01G068500.1,Ac6P01G074700.1,Ac6P01G079100.1,Ac6P01G137400.1,Ac6P01G138500.1,Ac6P01G147600.1,Ac6P01G148600.1,Ac6P01G155300.1,Ac6P01G156300.1,Ac6P01G165000.1,Ac6P01G166800.1,Ac6P01G178200.1,Ac6P01G178700.1,Ac6P01G179500.1,Ac6P01G181700.1,Ac6P01G185500.1,Ac6P01G185700.1,Ac6P01G200000.1,Ac6P01G202800.1,Ac6P01G203400.1…
GO:0008150	Biological Process	GO:0051179	localization	91	Ac6P01G000400.1,Ac6P01G013800.1,Ac6P01G028600.1,Ac6P01G038600.1,Ac6P01G057400.1,Ac6P01G060400.1,Ac6P01G061000.1,Ac6P01G068500.1,Ac6P01G073000.1,Ac6P01G084000.1,Ac6P01G093400.1,Ac6P01G095200.1,Ac6P01G099000.1,Ac6P01G108600.1,Ac6P01G112300.1,Ac6P01G112700.1,Ac6P01G113000.1,Ac6P01G113300.1,Ac6P01G114700.1,Ac6P01G114800.1,Ac6P01G115600.1,Ac6P01G116000.1,Ac6P01G125900.1,Ac6P01G136600.1,Ac6P01G136700.1…
GO:0008150	Biological Process	GO:0032502	developmental process	133	Ac6P01G013400.1,Ac6P01G022700.1,Ac6P01G028100.1,Ac6P01G038400.1,Ac6P01G038600.1,Ac6P01G039100.1,Ac6P01G039700.1,Ac6P01G052300.1,Ac6P01G058300.1,Ac6P01G058400.1,Ac6P01G060400.1,Ac6P01G061000.1,Ac6P01G068500.1,Ac6P01G093400.1,Ac6P01G095200.1,Ac6P01G099000.1,Ac6P01G108600.1,Ac6P01G112300.1,Ac6P01G112700.1,Ac6P01G113000.1,Ac6P01G113300.1,Ac6P01G114700.1,Ac6P01G114800.1,Ac6P01G115600.1,Ac6P01G116000.1…
GO:0008150	Biological Process	GO:0040007	growth	17	Ac6P01G155300.1,Ac6P01G190200.1,Ac6P01G233400.1,Ac6P01G288100.1,Ac6P01G302100.1,Ac6P01G305400.1,Ac6P01G310200.1,Ac6P01G320000.1,Ac6P01G324000.1,Ac6P01G338300.1,Ac6P01G344700.1,Ac6P01G355700.1,Ac6P01G366300.1,Ac6P01G394300.1,Ac6P01G474600.1,Ac6P01G478500.1,Ac6P01G509400.1
GO:0008150	Biological Process	GO:0050789	regulation of biological process	185	Ac6P01G013400.1,Ac6P01G022700.1,Ac6P01G028100.1,Ac6P01G038400.1,Ac6P01G038600.1,Ac6P01G039100.1,Ac6P01G039700.1,Ac6P01G042200.1,Ac6P01G052300.1,Ac6P01G058300.1,Ac6P01G058400.1,Ac6P01G060400.1,Ac6P01G061000.1,Ac6P01G068500.1,Ac6P01G081700.1,Ac6P01G090500.1,Ac6P01G093400.1,Ac6P01G095200.1,Ac6P01G099000.1,Ac6P01G107800.1,Ac6P01G108400.1,Ac6P01G108600.1,Ac6P01G119700.1,Ac6P01G125900.1,Ac6P01G126500.1…
GO:0008150	Biological Process	GO:0032501	multicellular organismal process	110	Ac6P01G013400.1,Ac6P01G022700.1,Ac6P01G028100.1,Ac6P01G038400.1,Ac6P01G038600.1,Ac6P01G039100.1,Ac6P01G039700.1,Ac6P01G052300.1,Ac6P01G058300.1,Ac6P01G058400.1,Ac6P01G060400.1,Ac6P01G061000.1,Ac6P01G068500.1,Ac6P01G093400.1,Ac6P01G095200.1,Ac6P01G099000.1,Ac6P01G112300.1,Ac6P01G112700.1,Ac6P01G113000.1,Ac6P01G113300.1,Ac6P01G114700.1,Ac6P01G114800.1,Ac6P01G115600.1,Ac6P01G116000.1,Ac6P01G125900.1…
GO:0008150	Biological Process	GO:0009987	cellular process	401	Ac6P01G000400.1,Ac6P01G013400.1,Ac6P01G013800.1,Ac6P01G028600.1,Ac6P01G033200.1,Ac6P01G033500.1,Ac6P01G034300.1,Ac6P01G034500.1,Ac6P01G036100.1,Ac6P01G038400.1,Ac6P01G038600.1,Ac6P01G039700.1,Ac6P01G042200.1,Ac6P01G042500.1,Ac6P01G057400.1,Ac6P01G058300.1,Ac6P01G058400.1,Ac6P01G060400.1,Ac6P01G061000.1,Ac6P01G061700.1,Ac6P01G066300.1,Ac6P01G068000.1,Ac6P01G068300.1,Ac6P01G068500.1,Ac6P01G072800.1…
GO:0008150	Biological Process	GO:0071840	cellular component organization or biogenesis	113	Ac6P01G033200.1,Ac6P01G038600.1,Ac6P01G068500.1,Ac6P01G084000.1,Ac6P01G108400.1,Ac6P01G108600.1,Ac6P01G113400.1,Ac6P01G115000.1,Ac6P01G119700.1,Ac6P01G125200.1,Ac6P01G140900.1,Ac6P01G145300.1,Ac6P01G145400.1,Ac6P01G154000.1,Ac6P01G154100.1,Ac6P01G155300.1,Ac6P01G164600.1,Ac6P01G169400.1,Ac6P01G171900.1,Ac6P01G177600.1,Ac6P01G182000.1,Ac6P01G190200.1,Ac6P01G192200.1,Ac6P01G195900.1,Ac6P01G196600.1…
GO:0008150	Biological Process	GO:0065007	biological regulation	197	Ac6P01G013400.1,Ac6P01G022700.1,Ac6P01G028100.1,Ac6P01G038400.1,Ac6P01G038600.1,Ac6P01G039100.1,Ac6P01G039700.1,Ac6P01G042200.1,Ac6P01G052300.1,Ac6P01G058300.1,Ac6P01G058400.1,Ac6P01G060400.1,Ac6P01G061000.1,Ac6P01G068500.1,Ac6P01G079100.1,Ac6P01G081700.1,Ac6P01G090500.1,Ac6P01G093400.1,Ac6P01G095200.1,Ac6P01G099000.1,Ac6P01G107800.1,Ac6P01G108400.1,Ac6P01G108600.1,Ac6P01G119700.1,Ac6P01G125900.1…
GO:0008150	Biological Process	GO:0098754	detoxification	4	Ac6P01G327500.1,Ac6P01G406300.1,Ac6P01G421600.1,Ac6P01G473600.1
GO:0008150	Biological Process	GO:0044699	single-organism process	330	Ac6P01G000400.1,Ac6P01G013400.1,Ac6P01G013800.1,Ac6P01G014100.1,Ac6P01G014400.1,Ac6P01G022700.1,Ac6P01G028100.1,Ac6P01G028600.1,Ac6P01G033200.1,Ac6P01G038400.1,Ac6P01G038600.1,Ac6P01G039100.1,Ac6P01G039700.1,Ac6P01G042200.1,Ac6P01G042500.1,Ac6P01G052300.1,Ac6P01G057400.1,Ac6P01G058300.1,Ac6P01G058400.1,Ac6P01G060400.1,Ac6P01G061000.1,Ac6P01G061700.1,Ac6P01G066300.1,Ac6P01G068500.1,Ac6P01G072800.1…
GO:0003674	Molecular Function	GO:0005488	binding	190	Ac6P01G022700.1,Ac6P01G028100.1,Ac6P01G033500.1,Ac6P01G038600.1,Ac6P01G039100.1,Ac6P01G052300.1,Ac6P01G066600.1,Ac6P01G068500.1,Ac6P01G081700.1,Ac6P01G088500.1,Ac6P01G108400.1,Ac6P01G108500.1,Ac6P01G108600.1,Ac6P01G113400.1,Ac6P01G119700.1,Ac6P01G125200.1,Ac6P01G131300.1,Ac6P01G131500.1,Ac6P01G136700.1,Ac6P01G136800.1,Ac6P01G140700.1,Ac6P01G156300.1,Ac6P01G164600.1,Ac6P01G166100.1,Ac6P01G168700.1…
GO:0003674	Molecular Function	GO:0004871	signal transducer activity	17	Ac6P01G081700.1,Ac6P01G090500.1,Ac6P01G126500.1,Ac6P01G147600.1,Ac6P01G150600.1,Ac6P01G151300.1,Ac6P01G217100.1,Ac6P01G221700.1,Ac6P01G234700.1,Ac6P01G257200.1,Ac6P01G289500.1,Ac6P01G324000.1,Ac6P01G338300.1,Ac6P01G388600.1,Ac6P01G496800.1,Ac6P01G496900.1,Ac6P01G538000.1
GO:0003674	Molecular Function	GO:0098772	molecular function regulator	12	Ac6P01G185500.1,Ac6P01G213700.1,Ac6P01G263300.1,Ac6P01G327300.1,Ac6P01G362100.1,Ac6P01G366300.1,Ac6P01G412600.1,Ac6P01G418900.1,Ac6P01G425600.1,Ac6P01G444000.1,Ac6P01G465600.1,Ac6P01G501600.1
GO:0003674	Molecular Function	GO:0060089	molecular transducer activity	15	Ac6P01G081700.1,Ac6P01G090500.1,Ac6P01G126500.1,Ac6P01G147600.1,Ac6P01G150600.1,Ac6P01G151300.1,Ac6P01G221700.1,Ac6P01G257200.1,Ac6P01G289500.1,Ac6P01G324000.1,Ac6P01G338300.1,Ac6P01G388600.1,Ac6P01G496800.1,Ac6P01G496900.1,Ac6P01G538000.1
GO:0003674	Molecular Function	GO:0045182	translation regulator activity	1	Ac6P01G387500.1
GO:0003674	Molecular Function	GO:0003824	catalytic activity	217	Ac6P01G014100.1,Ac6P01G014400.1,Ac6P01G033200.1,Ac6P01G033500.1,Ac6P01G034300.1,Ac6P01G034500.1,Ac6P01G036100.1,Ac6P01G038600.1,Ac6P01G042200.1,Ac6P01G042500.1,Ac6P01G058300.1,Ac6P01G058400.1,Ac6P01G066300.1,Ac6P01G068000.1,Ac6P01G068300.1,Ac6P01G072800.1,Ac6P01G074900.1,Ac6P01G079100.1,Ac6P01G081700.1,Ac6P01G088500.1,Ac6P01G090300.1,Ac6P01G090400.1,Ac6P01G090500.1,Ac6P01G107800.1,Ac6P01G108500.1…
GO:0003674	Molecular Function	GO:0001071	nucleic acid binding transcription factor activity	50	Ac6P01G013400.1,Ac6P01G156300.1,Ac6P01G184700.1,Ac6P01G209800.1,Ac6P01G214900.1,Ac6P01G224800.1,Ac6P01G226200.1,Ac6P01G230100.1,Ac6P01G234200.1,Ac6P01G263100.1,Ac6P01G284200.1,Ac6P01G286300.1,Ac6P01G287200.1,Ac6P01G288000.1,Ac6P01G291200.1,Ac6P01G291500.1,Ac6P01G296500.1,Ac6P01G296700.1,Ac6P01G300300.1,Ac6P01G305900.1,Ac6P01G308300.1,Ac6P01G313100.1,Ac6P01G317900.1,Ac6P01G323500.1,Ac6P01G323600.1…
GO:0003674	Molecular Function	GO:0005198	structural molecule activity	7	Ac6P01G038600.1,Ac6P01G294500.1,Ac6P01G302600.1,Ac6P01G323400.1,Ac6P01G353300.1,Ac6P01G426400.1,Ac6P01G475600.1
GO:0003674	Molecular Function	GO:0009055	electron carrier activity	1	Ac6P01G513300.1
GO:0003674	Molecular Function	GO:0000988	transcription factor activity, protein binding	6	Ac6P01G218900.1,Ac6P01G323500.1,Ac6P01G323600.1,Ac6P01G402300.1,Ac6P01G527400.1,Ac6P01G531600.1
GO:0003674	Molecular Function	GO:0005215	transporter activity	40	Ac6P01G000400.1,Ac6P01G013800.1,Ac6P01G028600.1,Ac6P01G057400.1,Ac6P01G060400.1,Ac6P01G061000.1,Ac6P01G073000.1,Ac6P01G112300.1,Ac6P01G112700.1,Ac6P01G113000.1,Ac6P01G113300.1,Ac6P01G114700.1,Ac6P01G114800.1,Ac6P01G115600.1,Ac6P01G116000.1,Ac6P01G125900.1,Ac6P01G136600.1,Ac6P01G147600.1,Ac6P01G172000.1,Ac6P01G201200.1,Ac6P01G214400.1,Ac6P01G215600.1,Ac6P01G265100.1,Ac6P01G303800.1,Ac6P01G321600.1…
GO:0003674	Molecular Function	GO:0016209	antioxidant activity	2	Ac6P01G406300.1,Ac6P01G473600.1
GO:0005575	Cellular Component	GO:0031012	extracellular matrix	2	Ac6P01G539600.1,Ac6P01G539700.1
GO:0005575	Cellular Component	GO:0044420	extracellular matrix component	2	Ac6P01G539600.1,Ac6P01G539700.1
GO:0005575	Cellular Component	GO:0030054	cell junction	32	Ac6P01G038600.1,Ac6P01G091300.1,Ac6P01G093400.1,Ac6P01G095200.1,Ac6P01G099000.1,Ac6P01G219200.1,Ac6P01G219400.1,Ac6P01G221700.1,Ac6P01G233000.1,Ac6P01G278300.1,Ac6P01G284400.1,Ac6P01G305400.1,Ac6P01G307600.1,Ac6P01G318500.1,Ac6P01G320000.1,Ac6P01G323400.1,Ac6P01G327500.1,Ac6P01G331400.1,Ac6P01G332800.1,Ac6P01G337100.1,Ac6P01G339800.1,Ac6P01G356100.1,Ac6P01G391300.1,Ac6P01G397200.1,Ac6P01G406300.1…
GO:0005575	Cellular Component	GO:0043226	organelle	344	Ac6P01G013400.1,Ac6P01G014400.1,Ac6P01G022700.1,Ac6P01G028100.1,Ac6P01G028600.1,Ac6P01G034300.1,Ac6P01G034500.1,Ac6P01G036100.1,Ac6P01G038600.1,Ac6P01G039100.1,Ac6P01G042200.1,Ac6P01G047700.1,Ac6P01G058300.1,Ac6P01G058400.1,Ac6P01G061700.1,Ac6P01G066300.1,Ac6P01G068500.1,Ac6P01G073000.1,Ac6P01G076900.1,Ac6P01G079100.1,Ac6P01G081100.1,Ac6P01G081700.1,Ac6P01G084000.1,Ac6P01G088500.1,Ac6P01G102800.1…
GO:0005575	Cellular Component	GO:0044456	synapse part	2	Ac6P01G038600.1,Ac6P01G477100.1
GO:0005575	Cellular Component	GO:0045202	synapse	2	Ac6P01G038600.1,Ac6P01G477100.1
GO:0005575	Cellular Component	GO:0055044	symplast	30	Ac6P01G091300.1,Ac6P01G093400.1,Ac6P01G095200.1,Ac6P01G099000.1,Ac6P01G219200.1,Ac6P01G219400.1,Ac6P01G221700.1,Ac6P01G233000.1,Ac6P01G278300.1,Ac6P01G284400.1,Ac6P01G305400.1,Ac6P01G318500.1,Ac6P01G320000.1,Ac6P01G323400.1,Ac6P01G327500.1,Ac6P01G331400.1,Ac6P01G332800.1,Ac6P01G337100.1,Ac6P01G339800.1,Ac6P01G356100.1,Ac6P01G391300.1,Ac6P01G397200.1,Ac6P01G406300.1,Ac6P01G429700.1,Ac6P01G459500.1…
GO:0005575	Cellular Component	GO:0099512	supramolecular fiber	7	Ac6P01G038600.1,Ac6P01G195900.1,Ac6P01G276400.1,Ac6P01G320000.1,Ac6P01G332800.1,Ac6P01G389500.1,Ac6P01G478500.1
GO:0005575	Cellular Component	GO:0005576	extracellular region	17	Ac6P01G122100.1,Ac6P01G155300.1,Ac6P01G246300.1,Ac6P01G314800.1,Ac6P01G327500.1,Ac6P01G362100.1,Ac6P01G397200.1,Ac6P01G398400.1,Ac6P01G413400.1,Ac6P01G418900.1,Ac6P01G420000.1,Ac6P01G421600.1,Ac6P01G453800.1,Ac6P01G465600.1,Ac6P01G533500.1,Ac6P01G539600.1,Ac6P01G539700.1
GO:0005575	Cellular Component	GO:0016020	membrane	186	Ac6P01G000400.1,Ac6P01G013800.1,Ac6P01G014400.1,Ac6P01G028600.1,Ac6P01G033500.1,Ac6P01G034300.1,Ac6P01G034500.1,Ac6P01G036100.1,Ac6P01G038600.1,Ac6P01G039100.1,Ac6P01G042200.1,Ac6P01G047700.1,Ac6P01G057400.1,Ac6P01G060400.1,Ac6P01G061000.1,Ac6P01G066300.1,Ac6P01G073000.1,Ac6P01G076900.1,Ac6P01G079100.1,Ac6P01G081100.1,Ac6P01G084000.1,Ac6P01G090500.1,Ac6P01G108800.1,Ac6P01G112300.1,Ac6P01G112700.1…
GO:0005575	Cellular Component	GO:0044422	organelle part	170	Ac6P01G014400.1,Ac6P01G028600.1,Ac6P01G034300.1,Ac6P01G034500.1,Ac6P01G036100.1,Ac6P01G038600.1,Ac6P01G039100.1,Ac6P01G042200.1,Ac6P01G047700.1,Ac6P01G073000.1,Ac6P01G084000.1,Ac6P01G108600.1,Ac6P01G108800.1,Ac6P01G112300.1,Ac6P01G112700.1,Ac6P01G113000.1,Ac6P01G113300.1,Ac6P01G113400.1,Ac6P01G114700.1,Ac6P01G114800.1,Ac6P01G115000.1,Ac6P01G115600.1,Ac6P01G116000.1,Ac6P01G119700.1,Ac6P01G121700.1…
GO:0005575	Cellular Component	GO:0032991	macromolecular complex	77	Ac6P01G038600.1,Ac6P01G047700.1,Ac6P01G068500.1,Ac6P01G084000.1,Ac6P01G108600.1,Ac6P01G115000.1,Ac6P01G119700.1,Ac6P01G121700.1,Ac6P01G125200.1,Ac6P01G140700.1,Ac6P01G164600.1,Ac6P01G169400.1,Ac6P01G171900.1,Ac6P01G192200.1,Ac6P01G201000.1,Ac6P01G202800.1,Ac6P01G203800.1,Ac6P01G205700.1,Ac6P01G205800.1,Ac6P01G210700.1,Ac6P01G213200.1,Ac6P01G213700.1,Ac6P01G215700.1,Ac6P01G218900.1,Ac6P01G220600.1…
GO:0005575	Cellular Component	GO:0005623	cell	456	Ac6P01G000400.1,Ac6P01G013400.1,Ac6P01G013800.1,Ac6P01G014400.1,Ac6P01G022700.1,Ac6P01G028100.1,Ac6P01G028600.1,Ac6P01G033500.1,Ac6P01G034300.1,Ac6P01G034500.1,Ac6P01G036100.1,Ac6P01G038600.1,Ac6P01G039100.1,Ac6P01G042200.1,Ac6P01G042500.1,Ac6P01G047700.1,Ac6P01G058300.1,Ac6P01G058400.1,Ac6P01G060400.1,Ac6P01G061000.1,Ac6P01G061700.1,Ac6P01G066300.1,Ac6P01G068000.1,Ac6P01G068300.1,Ac6P01G068500.1…
GO:0005575	Cellular Component	GO:0044464	cell part	456	Ac6P01G000400.1,Ac6P01G013400.1,Ac6P01G013800.1,Ac6P01G014400.1,Ac6P01G022700.1,Ac6P01G028100.1,Ac6P01G028600.1,Ac6P01G033500.1,Ac6P01G034300.1,Ac6P01G034500.1,Ac6P01G036100.1,Ac6P01G038600.1,Ac6P01G039100.1,Ac6P01G042200.1,Ac6P01G042500.1,Ac6P01G047700.1,Ac6P01G058300.1,Ac6P01G058400.1,Ac6P01G060400.1,Ac6P01G061000.1,Ac6P01G061700.1,Ac6P01G066300.1,Ac6P01G068000.1,Ac6P01G068300.1,Ac6P01G068500.1…
GO:0005575	Cellular Component	GO:0044425	membrane part	53	Ac6P01G000400.1,Ac6P01G013800.1,Ac6P01G014400.1,Ac6P01G028600.1,Ac6P01G038600.1,Ac6P01G039100.1,Ac6P01G047700.1,Ac6P01G060400.1,Ac6P01G061000.1,Ac6P01G073000.1,Ac6P01G084000.1,Ac6P01G108800.1,Ac6P01G125900.1,Ac6P01G177600.1,Ac6P01G196600.1,Ac6P01G201200.1,Ac6P01G205700.1,Ac6P01G205800.1,Ac6P01G210700.1,Ac6P01G214800.1,Ac6P01G258200.1,Ac6P01G284600.1,Ac6P01G288100.1,Ac6P01G302800.1,Ac6P01G305400.1…
GO:0005575	Cellular Component	GO:0031974	membrane-enclosed lumen	47	Ac6P01G108600.1,Ac6P01G113400.1,Ac6P01G119700.1,Ac6P01G121700.1,Ac6P01G125200.1,Ac6P01G164600.1,Ac6P01G169400.1,Ac6P01G171900.1,Ac6P01G184900.1,Ac6P01G192200.1,Ac6P01G201500.1,Ac6P01G203800.1,Ac6P01G210700.1,Ac6P01G215700.1,Ac6P01G218900.1,Ac6P01G223900.1,Ac6P01G230600.1,Ac6P01G233500.1,Ac6P01G233900.1,Ac6P01G242000.1,Ac6P01G252500.1,Ac6P01G254600.1,Ac6P01G276400.1,Ac6P01G278300.1,Ac6P01G281600.1…
GO:0005575	Cellular Component	GO:0044421	extracellular region part	3	Ac6P01G413400.1,Ac6P01G539600.1,Ac6P01G539700.1
