# Supplementary material for: The Genomic Variation and Differentially Expressed Genes on the 6P Chromosomes in Wheat–Agropyron cristatum Addition Lines 5113 and II-30-5 Confer Different Desirable Traits
Source: Int J Mol Sci. 2023 Apr 11;24(8):7056. doi: 10.3390/ijms24087056 (PMC10139034; doi:10.3390/ijms24087056)
Supplement: Supplementary file 1 [file ijms-24-07056-s001.zip › Table S5_Mutated genes associated with the phenotype .xlsx]

## Sheet: Sheet1
gene_ID	5113	II-30-5	Mutation	Impact	gene_annotation
Ac6P01G324000	T	C	downstream_variant	Modifier	Arabidopsis thaliana Cryptochrome 2, CRY2
Ac6P01G324000	A	C	downstream_variant	Modifier	Arabidopsis thaliana Cryptochrome 2, CRY2
Ac6P01G324000	G	C	downstream_variant	Modifier	Arabidopsis thaliana Cryptochrome 2, CRY2
Ac6P01G324000	A	G	upstream_variant	Modifier	Arabidopsis thaliana Cryptochrome 2, CRY2
Ac6P01G324000	C	G	upstream_variant	Modifier	Arabidopsis thaliana Cryptochrome 2, CRY2
Ac6P01G324000	A	G	upstream_variant	Modifier	Arabidopsis thaliana Cryptochrome 2, CRY2
Ac6P01G324000	C	T	upstream_variant	Modifier	Arabidopsis thaliana Cryptochrome 2, CRY2
Ac6P01G324000	CT	C	upstream_variant	Modifier	Arabidopsis thaliana Cryptochrome 2, CRY2
Ac6P01G324000	T	TG	downstream_variant	Modifier	Arabidopsis thaliana Cryptochrome 2, CRY2
Ac6P01G338300	G	A	downstream_variant	Modifier	Arabidopsis thaliana Cryptochrome 2, CRY2
Ac6P01G338300	G	A	downstream_variant	Modifier	Arabidopsis thaliana Cryptochrome 2, CRY2
Ac6P01G338300	T	C	downstream_variant	Modifier	Arabidopsis thaliana Cryptochrome 2, CRY2
Ac6P01G338300	G	A	downstream_variant	Modifier	Arabidopsis thaliana Cryptochrome 2, CRY2
Ac6P01G338300	A	C	downstream_variant	Modifier	Arabidopsis thaliana Cryptochrome 2, CRY2
Ac6P01G338300	G	A	downstream_variant	Modifier	Arabidopsis thaliana Cryptochrome 2, CRY2
Ac6P01G338300	T	G	upstream_variant	Modifier	Arabidopsis thaliana Cryptochrome 2, CRY2
Ac6P01G338300	G	GAATAAGCTTGGCCTTCTAA	upstream_variant	Modifier	Arabidopsis thaliana Cryptochrome 2, CRY2
Ac6P01G300900	TATTTTGGTA	T	downstream_variant	Modifier	Cryptochrome 2
Ac6P01G300900	TGTAGATCGATGCTATTAAGTTTAATTTGTCTTGAGCATAGCTCCATGGAAAGGTAGCATTGCAAATTTAACA	T	downstream_variant	Modifier	Cryptochrome 2
Ac6P01G285900	T	TG	upstream_variant	Modifier	Cryptochrome 2
Ac6P01G285900	C	CA	downstream_variant	Modifier	Cryptochrome 2
Ac6P01G316300	T	A	downstream_variant	Modifier	Arabidopsis thaliana CONSTANS-LIKE 4, COL4
Ac6P01G261700	CAA	C	downstream_variant	Modifier	Protein CONSTANS
Ac6P01G052300	C	T	downstream_variant	Modifier	Arabidopsis thaliana FLOWERING LOCUS T, FT
Ac6P01G052300	G	A	intron_variant	Modifier	Arabidopsis thaliana FLOWERING LOCUS T, FT
Ac6P01G052300	A	G	intron_variant	Modifier	Arabidopsis thaliana FLOWERING LOCUS T, FT
Ac6P01G052300	C	A	upstream_variant	Modifier	Arabidopsis thaliana FLOWERING LOCUS T, FT
Ac6P01G028100	ATT	A	upstream_variant	Modifier	Oryza sativa Heading Date 3A , HD3A
Ac6P01G028100	A	G	Missense_variant	Moderate	Oryza sativa Heading Date 3A , HD3A
Ac6P01G028100	A	C	Missense_variant	Moderate	Oryza sativa Heading Date 3A , HD3A
Ac6P01G028100	A	G	downstream_variant	Modifier	Oryza sativa Heading Date 3A , HD3A
Ac6P01G028100	G	C	upstream_variant	Modifier	Oryza sativa Heading Date 3A , HD3A
Ac6P01G052300	TG	T	intron_variant	Modifier	Arabidopsis thaliana FLOWERING LOCUS T, FT
Ac6P01G022700	C	G	downstream_variant	Modifier	Oryza sativa Heading Date 3A , HD3A
Ac6P01G022700	T	C	upstream_variant	Modifier	Oryza sativa Heading Date 3A , HD3A
Ac6P01G022700	AATATTGTGTGTTGTATACTATTGGCATCAGTTTATTGCAGACTACAT	A	downstream_variant	Modifier	Oryza sativa Heading Date 3A , HD3A
Ac6P01G022700	ACCGG	A	upstream_variant	Modifier	Oryza sativa Heading Date 3A , HD3A
Ac6P01G022700	C	CTCA	upstream_variant	Modifier	Oryza sativa Heading Date 3A , HD3A
Ac6P01G000600	A	C	downstream_variant	Modifier	Oryza sativa MADS-box transcription factor 56, MADS56
Ac6P01G250400	T	C	downstream_variant	Modifier	Arabidopsis thaliana Agamous-like MADS-box protein AGL62
Ac6P01G250400	T	C	downstream_variant	Modifier	Arabidopsis thaliana Agamous-like MADS-box protein AGL62
Ac6P01G250400	C	CCCCCT	downstream_variant	Modifier	Arabidopsis thaliana Agamous-like MADS-box protein AGL62
Ac6P01G250400	GCC	G	downstream_variant	Modifier	Arabidopsis thaliana Agamous-like MADS-box protein AGL62
Ac6P01G250400	GCC	G	downstream_variant	Modifier	Arabidopsis thaliana Agamous-like MADS-box protein AGL62
Ac6P01G071000	A	G	downstream_variant	Modifier	Oryza sativa MADS-box transcription factor 56, MADS56
Ac6P01G071000	G	A	downstream_variant	Modifier	Oryza sativa MADS-box transcription factor 56, MADS56
Ac6P01G071000	A	C	downstream_variant	Modifier	Oryza sativa MADS-box transcription factor 56, MADS56
Ac6P01G071000	GAAT	G	downstream_variant	Modifier	Oryza sativa MADS-box transcription factor 56, MADS56
Ac6P01G071000	TG	T	downstream_variant	Modifier	Oryza sativa MADS-box transcription factor 56, MADS56
Ac6P01G071000	GAAAGAAAAAAAAT	G	downstream_variant	Modifier	Oryza sativa MADS-box transcription factor 56, MADS56
Ac6P01G071000	C	CA	downstream_variant	Modifier	Oryza sativa MADS-box transcription factor 56, MADS56
Ac6P01G387500	G	T	downstream_variant	Modifier	Oryza sativa MADS-box transcription factor 22, MADS22
Ac6P01G387500	T	C	downstream_variant	Modifier	Oryza sativa MADS-box transcription factor 22, MADS22
Ac6P01G387500	T	A	downstream_variant	Modifier	Oryza sativa MADS-box transcription factor 22, MADS22
Ac6P01G387500	G	T	downstream_variant	Modifier	Oryza sativa MADS-box transcription factor 22, MADS22
Ac6P01G387500	G	A	downstream_variant	Modifier	Oryza sativa MADS-box transcription factor 22, MADS22
Ac6P01G387500	A	AAGTAGGATTCGGCC	downstream_variant	Modifier	Oryza sativa MADS-box transcription factor 22, MADS22
Ac6P01G052100	A	G	downstream_variant	Modifier	Oryza sativa MADS-box transcription factor 56, MADS56
Ac6P01G052100	C	T	downstream_variant	Modifier	Oryza sativa MADS-box transcription factor 56, MADS56
Ac6P01G052100	T	C	downstream_variant	Modifier	Oryza sativa MADS-box transcription factor 56, MADS56
Ac6P01G052100	A	G	downstream_variant	Modifier	Oryza sativa MADS-box transcription factor 56, MADS56
Ac6P01G052100	AT	A	downstream_variant	Modifier	Oryza sativa MADS-box transcription factor 56, MADS56
Ac6P01G054900	T	C	downstream_variant	Modifier	Arabidopsis thaliana MADS-box protein SOC1
Ac6P01G054900	A	G	upstream_variant	Modifier	Arabidopsis thaliana MADS-box protein SOC1
Ac6P01G054900	C	CAG	intron_variant	Modifier	Arabidopsis thaliana MADS-box protein SOC1
Ac6P01G064100	G	A	upstream_variant	Modifier	Arabidopsis thaliana MADS-box protein SOC1
Ac6P01G064100	T	C	upstream_variant	Modifier	Arabidopsis thaliana MADS-box protein SOC1
Ac6P01G064100	A	G	downstream_variant	Modifier	Arabidopsis thaliana MADS-box protein SOC1
Ac6P01G064100	T	G	downstream_variant	Modifier	Arabidopsis thaliana MADS-box protein SOC1
Ac6P01G064100	T	C	downstream_variant	Modifier	Arabidopsis thaliana MADS-box protein SOC1
Ac6P01G064100	GA	G	intron_variant	Modifier	Arabidopsis thaliana MADS-box protein SOC1
Ac6P01G064100	A	AGC	downstream_variant	Modifier	Arabidopsis thaliana MADS-box protein SOC1
Ac6P01G078200	C	T	downstream_variant	Modifier	Oryza sativa MADS-box transcription factor 56, MADS56
Ac6P01G078200	C	CGCG	downstream_variant	Modifier	Oryza sativa MADS-box transcription factor 56, MADS56
Ac6P01G078200	G	GAGAGCGA	upstream_variant	Modifier	Oryza sativa MADS-box transcription factor 56, MADS56
Ac6P01G441700	C	G	downstream_variant	Modifier	Arabidopsis thaliana Agamous-like MADS-box protein AGL80
Ac6P01G441700	T	C	downstream_variant	Modifier	Arabidopsis thaliana Agamous-like MADS-box protein AGL80
Ac6P01G441700	A	G	downstream_variant	Modifier	Arabidopsis thaliana Agamous-like MADS-box protein AGL80
Ac6P01G441700	A	G	downstream_variant	Modifier	Arabidopsis thaliana Agamous-like MADS-box protein AGL80
Ac6P01G441700	G	A	downstream_variant	Modifier	Arabidopsis thaliana Agamous-like MADS-box protein AGL80
Ac6P01G441700	GA	G	upstream_variant	Modifier	Arabidopsis thaliana Agamous-like MADS-box protein AGL80
Ac6P01G441700	T	TC	downstream_variant	Modifier	Arabidopsis thaliana Agamous-like MADS-box protein AGL80
Ac6P01G499600	C	CTA	downstream_variant	Modifier
Ac6P01G499600	C	CAT	upstream_variant	Modifier
Ac6P01G441600	CTACATTG	C	upstream_variant	Modifier
Ac6P01G441600	G	GTGATACGTCTCCGT	downstream_variant
Ac6P01G333800	C	A	downstream_variant	Modifier	Oryza sativa Homeobox-leucine zipper protein HOX24
Ac6P01G333800	GCA	G	downstream_variant	Modifier	Oryza sativa Homeobox-leucine zipper protein HOX24
Ac6P01G236800	G	A	downstream_variant	Modifier	Oryza sativa Putative homeobox-leucine zipper protein HOX26
Ac6P01G236800	G	T	downstream_variant	Modifier	Oryza sativa Putative homeobox-leucine zipper protein HOX26
Ac6P01G236800	G	T	downstream_variant	Modifier	Oryza sativa Putative homeobox-leucine zipper protein HOX26
Ac6P01G236800	G	A	downstream_variant	Modifier	Oryza sativa Putative homeobox-leucine zipper protein HOX26
Ac6P01G236800	G	A	downstream_variant	Modifier	Oryza sativa Putative homeobox-leucine zipper protein HOX26
Ac6P01G236800	A	G	downstream_variant	Modifier	Oryza sativa Putative homeobox-leucine zipper protein HOX26
Ac6P01G257000	A	T	downstream_variant	Modifier	Oryza sativa Homeobox protein knotted-1-like 2
Ac6P01G257000	A	G	downstream_variant	Modifier	Oryza sativa Homeobox protein knotted-1-like 2
Ac6P01G257000	T	C	downstream_variant	Modifier	Oryza sativa Homeobox protein knotted-1-like 2
Ac6P01G257000	A	C	intron_variant	Modifier	Oryza sativa Homeobox protein knotted-1-like 2
Ac6P01G257000	ACATAAAAGCATTTTAGATTTTTTTTTTTTTAGAATT	A	intron_variant	Modifier	Oryza sativa Homeobox protein knotted-1-like 2
Ac6P01G257000	C	CACTGGCGGAGCTTCAGCAAGGCCGA	downstream_variant	Modifier	Oryza sativa Homeobox protein knotted-1-like 2
Ac6P01G257000	T	TGGGC	downstream_variant	Modifier	Oryza sativa Homeobox protein knotted-1-like 2
Ac6P01G407500	CGA	C	downstream_variant	Modifier	Homeobox domain gene
Ac6P01G407500	G	GAT	downstream_variant	Modifier	Homeobox domain gene
Ac6P01G407500	C	CAT	upstream_variant	Modifier	Homeobox domain gene
Ac6P01G325600	C	G	downstream_variant	Modifier	Photosynthetic NDH subunit of lumenal location 3
Ac6P01G325600	C	T	downstream_variant	Modifier	Photosynthetic NDH subunit of lumenal location 3
Ac6P01G325600	T	C	downstream_variant	Modifier	Photosynthetic NDH subunit of lumenal location 3
Ac6P01G325600	T	C	downstream_variant	Modifier	Photosynthetic NDH subunit of lumenal location 3
Ac6P01G325600	C	T	downstream_variant	Modifier	Photosynthetic NDH subunit of lumenal location 3
Ac6P01G325600	T	TTG	downstream_variant	Modifier	Photosynthetic NDH subunit of lumenal location 3
Ac6P01G325600	T	TTGTCCGATGAGTGTTGTAATGTG	downstream_variant	Modifier	Photosynthetic NDH subunit of lumenal location 3
Ac6P01G325600	TG	T	downstream_variant	Modifier	Photosynthetic NDH subunit of lumenal location 3
Ac6P01G211800	T	C	intron_variant	Modifier
Ac6P01G211800	AG	A	downstream_variant	Modifier
Ac6P01G042200	T	C	downstream_variant	Modifier	Red chlorophyll catabolite reductase
Ac6P01G042200	C	T	downstream_variant	Modifier	Red chlorophyll catabolite reductase
Ac6P01G043200	A	G	downstream_variant	Modifier	RuBisCO large subunit-binding protein subunit beta
Ac6P01G043200	C	T	upstream_variant	Modifier	RuBisCO large subunit-binding protein subunit beta
Ac6P01G043200	T	C	upstream_variant	Modifier	RuBisCO large subunit-binding protein subunit beta
Ac6P01G043200	T	A	upstream_variant	Modifier	RuBisCO large subunit-binding protein subunit beta
Ac6P01G043200	C	A	upstream_variant	Modifier	RuBisCO large subunit-binding protein subunit beta
Ac6P01G043200	G	C	upstream_variant	Modifier	RuBisCO large subunit-binding protein subunit beta
Ac6P01G043200	TG	T	upstream_variant	Modifier	RuBisCO large subunit-binding protein subunit beta
Ac6P01G043200	TTG	T	upstream_variant	Modifier	RuBisCO large subunit-binding protein subunit beta
Ac6P01G043200	G	GGACCTTCTTTGCGCACCTA	upstream_variant	Modifier	RuBisCO large subunit-binding protein subunit beta
Ac6P01G043200	T	TC	downstream_variant	Modifier	RuBisCO large subunit-binding protein subunit beta
Ac6P01G047700	CT	C	downstream_variant	Modifier
Ac6P01G047700	GCGACCTCCTACAGGATCTCCATTGTCTCCAATGCCAGGATCATCTTCATCTTCAA	G	downstream_variant	Modifier
Ac6P01G047700	AAAT	A	downstream_variant	Modifier
Ac6P01G257600	A	AT	intron_variant	Modifier	Chlorophyllase-1
Ac6P01G285700	C	T	downstream_variant	Modifier	Oryza sativa Cytochrome P450
Ac6P01G285700	C	T	downstream_variant	Modifier	Oryza sativa Cytochrome P450
Ac6P01G285700	A	G	downstream_variant	Modifier	Oryza sativa Cytochrome P450
Ac6P01G285700	A	C	downstream_variant	Modifier	Oryza sativa Cytochrome P450
Ac6P01G285700	G	C	downstream_variant	Modifier	Oryza sativa Cytochrome P450
Ac6P01G285700	T	C	upstream_variant	Modifier	Oryza sativa Cytochrome P450
Ac6P01G285700	G	C	upstream_variant	Modifier	Oryza sativa Cytochrome P450
Ac6P01G285700	T	C	upstream_variant	Modifier	Oryza sativa Cytochrome P450
Ac6P01G285700	G	A	upstream_variant	Modifier	Oryza sativa Cytochrome P450
Ac6P01G285700	C	T	upstream_variant	Modifier	Oryza sativa Cytochrome P450
Ac6P01G285700	C	T	upstream_variant	Modifier	Oryza sativa Cytochrome P450
Ac6P01G285700	C	T	upstream_variant	Modifier	Oryza sativa Cytochrome P450
Ac6P01G285700	AG	A	downstream_variant	Modifier	Oryza sativa Cytochrome P450
Ac6P01G285700	ACGGCAAAGCTCCTAATAGCAG	A	downstream_variant	Modifier	Oryza sativa Cytochrome P450
Ac6P01G285700	C	CATG	downstream_variant	Modifier	Oryza sativa Cytochrome P450
Ac6P01G285700	T	TG	downstream_variant	Modifier	Oryza sativa Cytochrome P450
Ac6P01G285700	T	TCGCAGCTACGCGCAGTC	upstream_variant	Modifier	Oryza sativa Cytochrome P450
Ac6P01G502600	C	G	missense_variant	Modifier
Ac6P01G502600	TTA	T	downstream_variant	Modifier
Ac6P01G053100	G	T	downstream_variant	Modifier	Arabidopsis thaliana Cytochrome P450
Ac6P01G053100	A	C	downstream_variant	Modifier	Arabidopsis thaliana Cytochrome P450
Ac6P01G053100	A	C	downstream_variant	Modifier	Arabidopsis thaliana Cytochrome P450
Ac6P01G053100	T	C	downstream_variant	Modifier	Arabidopsis thaliana Cytochrome P450
Ac6P01G053100	C	T	downstream_variant	Modifier	Arabidopsis thaliana Cytochrome P450
Ac6P01G053100	G	C	downstream_variant	Modifier	Arabidopsis thaliana Cytochrome P450
Ac6P01G053100	CG	C	downstream_variant	Modifier	Arabidopsis thaliana Cytochrome P450
Ac6P01G014500	C	A	downstream_variant	Modifier	Oryza sativa Cytochrome P450
Ac6P01G014500	A	C	downstream_variant	Modifier	Oryza sativa Cytochrome P450
Ac6P01G014500	AT	A	upstream_variant	Modifier	Oryza sativa Cytochrome P450
Ac6P01G014500	T	TAAA	upstream_variant	Modifier	Oryza sativa Cytochrome P450
Ac6P01G503200	A	ACTG	downstream_variant	Modifier
Ac6P01G284300	A	G	downstream_variant	Modifier	Glycine max Cytochrome P450
Ac6P01G234200	T	A	intron_variant	Modifier
Ac6P01G234200	G	GGGGATATGCCAGTATTTATGCCCACA	downstream_variant	Modifier
Ac6P01G234200	T	TG	downstream_variant	Modifier
Ac6P01G234200	GA	G	intron_variant	Modifier
Ac6P01G248300	A	T	downstream_variant	Modifier	Acetyl-CoA synthetase
Ac6P01G121700	TG	T	downstream_variant	Modifier	Fatty acid biosynthesis, FabG
