# Supplementary material for: The Genomic Variation and Differentially Expressed Genes on the 6P Chromosomes in Wheat–Agropyron cristatum Addition Lines 5113 and II-30-5 Confer Different Desirable Traits
Source: Int J Mol Sci. 2023 Apr 11;24(8):7056. doi: 10.3390/ijms24087056 (PMC10139034; doi:10.3390/ijms24087056)
Supplement: Supplementary file 1 [file ijms-24-07056-s001.zip › Table S6_Summary of the RNA sequencing data.xlsx]

## Sheet: Sheet2
Sample	Raw Base(bp)	Clean Base(bp)	Effective Rate(%)	Error Rate(%)	Q20(%)	Q30(%)	GC Content(%)
5113-1	77084980	73378430	95.19	0.03	97.01	92.33	56.43
5113-2	76680586	71543126	93.3	0.03	96.78	91.88	56.17
5113-3	73771206	65225934	88.42	0.03	96.62	91.62	55.83
II-30-5-1	79134432	76946824	97.24	0.03	96.95	92.16	56.46
II-30-5-2	65941166	63147652	95.76	0.03	96.72	91.73	57.44
II-30-5-3	68367120	64857626	94.87	0.03	96.76	91.82	57.68
