# Supplementary material for: The Genomic Variation and Differentially Expressed Genes on the 6P Chromosomes in Wheat–Agropyron cristatum Addition Lines 5113 and II-30-5 Confer Different Desirable Traits
Source: Int J Mol Sci. 2023 Apr 11;24(8):7056. doi: 10.3390/ijms24087056 (PMC10139034; doi:10.3390/ijms24087056)
Supplement: Supplementary file 1 [file ijms-24-07056-s001.zip › Table S7_KEGG enrichment of A. cristatum DEGs.xlsx]

## Sheet: out.bar_Gradient
id	num	qvalue	per	ratio	class	ID	Descrption	Pvalue	Qvalue	Up	Down	fg_num	bg_num
Carbon metabolism	31	0.0014686	5.032	0.939	Metabolism	ko01200	Carbon metabolism	2.40755e-05	0.0014686	0	0	31	33
Biosynthesis of amino acids	31	0.0014686	5.032	0.939	Metabolism	ko01230	Biosynthesis of amino acids	2.40755e-05	0.0014686	0	0	31	33
Ubiquitin mediated proteolysis	59	0.0110636	9.578	0.808	Genetic Information Processing	ko04120	Ubiquitin mediated proteolysis	0.000272056	0.0110636	0	0	59	73
Glycolysis / Gluconeogenesis	19	0.0258175	3.084	0.95	Metabolism	ko00010	Glycolysis / Gluconeogenesis	0.000846475	0.0258175	0	0	19	20
Ribosome	26	0.0469598	4.221	0.867	Genetic Information Processing	ko03010	Ribosome	0.00259454	0.0469598	0	0	26	30
Purine metabolism	12	0.0469598	1.948	1	Metabolism	ko00230	Purine metabolism	0.00307933	0.0469598	0	0	12	12
Glyoxylate and dicarboxylate metabolism	12	0.0469598	1.948	1	Metabolism	ko00630	Glyoxylate and dicarboxylate metabolism	0.00307933	0.0469598	0	0	12	12
2-Oxocarboxylic acid metabolism	12	0.0469598	1.948	1	Metabolism	ko01210	2-Oxocarboxylic acid metabolism	0.00307933	0.0469598	0	0	12	12
Carbon fixation in photosynthetic organisms	8	0.234847	1.299	1	Metabolism	ko00710	Carbon fixation in photosynthetic organisms	0.0213795	0.234847	0	0	8	8
mRNA surveillance pathway	17	0.234847	2.76	0.85	Genetic Information Processing	ko03015	mRNA surveillance pathway	0.0232414	0.234847	0	0	17	20
Spliceosome	22	0.234847	3.571	0.815	Genetic Information Processing	ko03040	Spliceosome	0.0238402	0.234847	0	0	22	27
Tyrosine metabolism	11	0.234847	1.786	0.917	Metabolism	ko00350	Tyrosine metabolism	0.0261667	0.234847	0	0	11	12
Phenylalanine metabolism	11	0.234847	1.786	0.917	Metabolism	ko00360	Phenylalanine metabolism	0.0261667	0.234847	0	0	11	12
Citrate cycle (TCA cycle)	7	0.234847	1.136	1	Metabolism	ko00020	Citrate cycle (TCA cycle)	0.0346496	0.234847	0	0	7	7
Arginine biosynthesis	7	0.234847	1.136	1	Metabolism	ko00220	Arginine biosynthesis	0.0346496	0.234847	0	0	7	7
Phenylalanine, tyrosine and tryptophan biosynthesis	7	0.234847	1.136	1	Metabolism	ko00400	Phenylalanine, tyrosine and tryptophan biosynthesis	0.0346496	0.234847	0	0	7	7
Carotenoid biosynthesis	7	0.234847	1.136	1	Metabolism	ko00906	Carotenoid biosynthesis	0.0346496	0.234847	0	0	7	7
Peroxisome	7	0.234847	1.136	1	Cellular Processes	ko04146	Peroxisome	0.0346496	0.234847	0	0	7	7
Ubiquinone and other terpenoid-quinone biosynthesis	10	0.239929	1.623	0.909	Metabolism	ko00130	Ubiquinone and other terpenoid-quinone biosynthesis	0.0393327	0.239929	0	0	10	11
Glycerolipid metabolism	10	0.239929	1.623	0.909	Metabolism	ko00561	Glycerolipid metabolism	0.0393327	0.239929	0	0	10	11
Photosynthesis - antenna proteins	6	0.297685	0.974	1	Metabolism	ko00196	Photosynthesis - antenna proteins	0.0561209	0.297685	0	0	6	6
Pyrimidine metabolism	6	0.297685	0.974	1	Metabolism	ko00240	Pyrimidine metabolism	0.0561209	0.297685	0	0	6	6
Glycosylphosphatidylinositol (GPI)-anchor biosynthesis	6	0.297685	0.974	1	Metabolism	ko00563	Glycosylphosphatidylinositol (GPI)-anchor biosynthesis	0.0561209	0.297685	0	0	6	6
Glycine, serine and threonine metabolism	9	0.298473	1.461	0.9	Metabolism	ko00260	Glycine, serine and threonine metabolism	0.0587159	0.298473	0	0	9	10
Pyruvate metabolism	11	0.357502	1.786	0.846	Metabolism	ko00620	Pyruvate metabolism	0.0749158	0.357502	0	0	11	13
Ribosome biogenesis in eukaryotes	8	0.357502	1.299	0.889	Genetic Information Processing	ko03008	Ribosome biogenesis in eukaryotes	0.0869492	0.357502	0	0	8	9
Proteasome	8	0.357502	1.299	0.889	Genetic Information Processing	ko03050	Proteasome	0.0869492	0.357502	0	0	8	9
Autophagy - other	8	0.357502	1.299	0.889	Cellular Processes	ko04136	Autophagy - other	0.0869492	0.357502	0	0	8	9
Pentose phosphate pathway	5	0.357502	0.812	1	Metabolism	ko00030	Pentose phosphate pathway	0.0908406	0.357502	0	0	5	5
Alanine, aspartate and glutamate metabolism	5	0.357502	0.812	1	Metabolism	ko00250	Alanine, aspartate and glutamate metabolism	0.0908406	0.357502	0	0	5	5
Folate biosynthesis	5	0.357502	0.812	1	Metabolism	ko00790	Folate biosynthesis	0.0908406	0.357502	0	0	5	5
Photosynthesis	12	0.417853	1.948	0.8	Metabolism	ko00195	Photosynthesis	0.116451	0.417853	0	0	12	15
Glycerophospholipid metabolism	12	0.417853	1.948	0.8	Metabolism	ko00564	Glycerophospholipid metabolism	0.116451	0.417853	0	0	12	15
Nucleocytoplasmic transport	12	0.417853	1.948	0.8	Genetic Information Processing	ko03013	Nucleocytoplasmic transport	0.116451	0.417853	0	0	12	15
Fatty acid degradation	7	0.426849	1.136	0.875	Metabolism	ko00071	Fatty acid degradation	0.12754	0.426849	0	0	7	8
N-Glycan biosynthesis	7	0.426849	1.136	0.875	Metabolism	ko00510	N-Glycan biosynthesis	0.12754	0.426849	0	0	7	8
Valine, leucine and isoleucine biosynthesis	4	0.426849	0.649	1	Metabolism	ko00290	Valine, leucine and isoleucine biosynthesis	0.146948	0.426849	0	0	4	4
Propanoate metabolism	4	0.426849	0.649	1	Metabolism	ko00640	Propanoate metabolism	0.146948	0.426849	0	0	4	4
Butanoate metabolism	4	0.426849	0.649	1	Metabolism	ko00650	Butanoate metabolism	0.146948	0.426849	0	0	4	4
C5-Branched dibasic acid metabolism	4	0.426849	0.649	1	Metabolism	ko00660	C5-Branched dibasic acid metabolism	0.146948	0.426849	0	0	4	4
Biotin metabolism	4	0.426849	0.649	1	Metabolism	ko00780	Biotin metabolism	0.146948	0.426849	0	0	4	4
Basal transcription factors	4	0.426849	0.649	1	Genetic Information Processing	ko03022	Basal transcription factors	0.146948	0.426849	0	0	4	4
Protein processing in endoplasmic reticulum	65	0.474253	10.552	0.67	Genetic Information Processing	ko04141	Protein processing in endoplasmic reticulum	0.167155	0.474253	0	0	65	97
Isoquinoline alkaloid biosynthesis	6	0.490517	0.974	0.857	Metabolism	ko00950	Isoquinoline alkaloid biosynthesis	0.184949	0.490517	0	0	6	7
Fatty acid metabolism	6	0.490517	0.974	0.857	Metabolism	ko01212	Fatty acid metabolism	0.184949	0.490517	0	0	6	7
Phosphatidylinositol signaling system	6	0.490517	0.974	0.857	Environmental Information Processing	ko04070	Phosphatidylinositol signaling system	0.184949	0.490517	0	0	6	7
Ascorbate and aldarate metabolism	8	0.518843	1.299	0.8	Metabolism	ko00053	Ascorbate and aldarate metabolism	0.199882	0.518843	0	0	8	10
Phosphonate and phosphinate metabolism	3	0.568286	0.487	1	Metabolism	ko00440	Phosphonate and phosphinate metabolism	0.237562	0.568286	0	0	3	3
Arachidonic acid metabolism	3	0.568286	0.487	1	Metabolism	ko00590	Arachidonic acid metabolism	0.237562	0.568286	0	0	3	3
Nicotinate and nicotinamide metabolism	3	0.568286	0.487	1	Metabolism	ko00760	Nicotinate and nicotinamide metabolism	0.237562	0.568286	0	0	3	3
Sulfur relay system	3	0.568286	0.487	1	Genetic Information Processing	ko04122	Sulfur relay system	0.237562	0.568286	0	0	3	3
Valine, leucine and isoleucine degradation	5	0.598038	0.812	0.833	Metabolism	ko00280	Valine, leucine and isoleucine degradation	0.264439	0.598038	0	0	5	6
Pantothenate and CoA biosynthesis	7	0.598038	1.136	0.778	Metabolism	ko00770	Pantothenate and CoA biosynthesis	0.269607	0.598038	0	0	7	9
DNA replication	7	0.598038	1.136	0.778	Genetic Information Processing	ko03030	DNA replication	0.269607	0.598038	0	0	7	9
Phagosome	7	0.598038	1.136	0.778	Cellular Processes	ko04145	Phagosome	0.269607	0.598038	0	0	7	9
Aminoacyl-tRNA biosynthesis	8	0.688607	1.299	0.727	Genetic Information Processing	ko00970	Aminoacyl-tRNA biosynthesis	0.343726	0.688607	0	0	8	11
Nucleotide excision repair	8	0.688607	1.299	0.727	Genetic Information Processing	ko03420	Nucleotide excision repair	0.343726	0.688607	0	0	8	11
Lysine degradation	6	0.688607	0.974	0.75	Metabolism	ko00310	Lysine degradation	0.357177	0.688607	0	0	6	8
Terpenoid backbone biosynthesis	6	0.688607	0.974	0.75	Metabolism	ko00900	Terpenoid backbone biosynthesis	0.357177	0.688607	0	0	6	8
Mismatch repair	6	0.688607	0.974	0.75	Genetic Information Processing	ko03430	Mismatch repair	0.357177	0.688607	0	0	6	8
Histidine metabolism	4	0.688607	0.649	0.8	Metabolism	ko00340	Histidine metabolism	0.371378	0.688607	0	0	4	5
Zeatin biosynthesis	4	0.688607	0.649	0.8	Metabolism	ko00908	Zeatin biosynthesis	0.371378	0.688607	0	0	4	5
Fatty acid biosynthesis	2	0.688607	0.325	1	Metabolism	ko00061	Fatty acid biosynthesis	0.383813	0.688607	0	0	2	2
Lysine biosynthesis	2	0.688607	0.325	1	Metabolism	ko00300	Lysine biosynthesis	0.383813	0.688607	0	0	2	2
D-Amino acid metabolism	2	0.688607	0.325	1	Metabolism	ko00470	D-Amino acid metabolism	0.383813	0.688607	0	0	2	2
Thiamine metabolism	2	0.688607	0.325	1	Metabolism	ko00730	Thiamine metabolism	0.383813	0.688607	0	0	2	2
Riboflavin metabolism	2	0.688607	0.325	1	Metabolism	ko00740	Riboflavin metabolism	0.383813	0.688607	0	0	2	2
Vitamin B6 metabolism	2	0.688607	0.325	1	Metabolism	ko00750	Vitamin B6 metabolism	0.383813	0.688607	0	0	2	2
Porphyrin metabolism	9	0.722136	1.461	0.692	Metabolism	ko00860	Porphyrin metabolism	0.408421	0.722136	0	0	9	13
Metabolic pathways	295	0.775668	47.89	0.622	Metabolism	ko01100	Metabolic pathways	0.460839	0.775668	0	0	295	474
Galactose metabolism	5	0.775668	0.812	0.714	Metabolism	ko00052	Galactose metabolism	0.463163	0.775668	0	0	5	7
Sulfur metabolism	5	0.775668	0.812	0.714	Metabolism	ko00920	Sulfur metabolism	0.463163	0.775668	0	0	5	7
Oxidative phosphorylation	15	0.775668	2.435	0.652	Metabolism	ko00190	Oxidative phosphorylation	0.464145	0.775668	0	0	15	23
Inositol phosphate metabolism	3	0.775668	0.487	0.75	Metabolism	ko00562	Inositol phosphate metabolism	0.509404	0.775668	0	0	3	4
Linoleic acid metabolism	3	0.775668	0.487	0.75	Metabolism	ko00591	Linoleic acid metabolism	0.509404	0.775668	0	0	3	4
Sphingolipid metabolism	3	0.775668	0.487	0.75	Metabolism	ko00600	Sphingolipid metabolism	0.509404	0.775668	0	0	3	4
Limonene and pinene degradation	3	0.775668	0.487	0.75	Metabolism	ko00903	Limonene and pinene degradation	0.509404	0.775668	0	0	3	4
Biosynthesis of unsaturated fatty acids	3	0.775668	0.487	0.75	Metabolism	ko01040	Biosynthesis of unsaturated fatty acids	0.509404	0.775668	0	0	3	4
ABC transporters	3	0.775668	0.487	0.75	Environmental Information Processing	ko02010	ABC transporters	0.509404	0.775668	0	0	3	4
Glutathione metabolism	11	0.775668	1.786	0.647	Metabolism	ko00480	Glutathione metabolism	0.514992	0.775668	0	0	11	17
Circadian rhythm - plant	11	0.775668	1.786	0.647	Organismal Systems	ko04712	Circadian rhythm - plant	0.514992	0.775668	0	0	11	17
Ether lipid metabolism	4	0.840063	0.649	0.667	Metabolism	ko00565	Ether lipid metabolism	0.585255	0.840063	0	0	4	6
Caffeine metabolism	1	0.840063	0.162	1	Metabolism	ko00232	Caffeine metabolism	0.619718	0.840063	0	0	1	1
Taurine and hypotaurine metabolism	1	0.840063	0.162	1	Metabolism	ko00430	Taurine and hypotaurine metabolism	0.619718	0.840063	0	0	1	1
Selenocompound metabolism	1	0.840063	0.162	1	Metabolism	ko00450	Selenocompound metabolism	0.619718	0.840063	0	0	1	1
Other types of O-glycan biosynthesis	1	0.840063	0.162	1	Metabolism	ko00514	Other types of O-glycan biosynthesis	0.619718	0.840063	0	0	1	1
Polyketide sugar unit biosynthesis	1	0.840063	0.162	1	Metabolism	ko00523	Polyketide sugar unit biosynthesis	0.619718	0.840063	0	0	1	1
Glycosaminoglycan degradation	1	0.840063	0.162	1	Metabolism	ko00531	Glycosaminoglycan degradation	0.619718	0.840063	0	0	1	1
One carbon pool by folate	1	0.840063	0.162	1	Metabolism	ko00670	One carbon pool by folate	0.619718	0.840063	0	0	1	1
Glucosinolate biosynthesis	1	0.840063	0.162	1	Metabolism	ko00966	Glucosinolate biosynthesis	0.619718	0.840063	0	0	1	1
Arginine and proline metabolism	11	0.847122	1.786	0.611	Metabolism	ko00330	Arginine and proline metabolism	0.631869	0.847122	0	0	11	18
SNARE interactions in vesicular transport	9	0.88559	1.461	0.6	Genetic Information Processing	ko04130	SNARE interactions in vesicular transport	0.670714	0.88559	0	0	9	15
Cyanoamino acid metabolism	2	0.88559	0.325	0.667	Metabolism	ko00460	Cyanoamino acid metabolism	0.676316	0.88559	0	0	2	3
Tropane, piperidine and pyridine alkaloid biosynthesis	6	0.88559	0.974	0.6	Metabolism	ko00960	Tropane, piperidine and pyridine alkaloid biosynthesis	0.68234	0.88559	0	0	6	10
Starch and sucrose metabolism	16	0.890615	2.597	0.593	Metabolism	ko00500	Starch and sucrose metabolism	0.693512	0.890615	0	0	16	27
Tryptophan metabolism	8	0.931239	1.299	0.571	Metabolism	ko00380	Tryptophan metabolism	0.746199	0.931239	0	0	8	14
Cysteine and methionine metabolism	15	0.931239	2.435	0.577	Metabolism	ko00270	Cysteine and methionine metabolism	0.747919	0.931239	0	0	15	26
Steroid biosynthesis	4	0.931239	0.649	0.571	Metabolism	ko00100	Steroid biosynthesis	0.748045	0.931239	0	0	4	7
Base excision repair	3	0.999989	0.487	0.5	Genetic Information Processing	ko03410	Base excision repair	0.84763	0.999989	0	0	3	6
RNA polymerase	6	0.999989	0.974	0.5	Genetic Information Processing	ko03020	RNA polymerase	0.875717	0.999989	0	0	6	12
Endocytosis	17	0.999989	2.76	0.531	Cellular Processes	ko04144	Endocytosis	0.890235	0.999989	0	0	17	32
RNA degradation	13	0.999989	2.11	0.52	Genetic Information Processing	ko03018	RNA degradation	0.893017	0.999989	0	0	13	25
alpha-Linolenic acid metabolism	8	0.999989	1.299	0.5	Metabolism	ko00592	alpha-Linolenic acid metabolism	0.893765	0.999989	0	0	8	16
Plant hormone signal transduction	15	0.999989	2.435	0.517	Environmental Information Processing	ko04075	Plant hormone signal transduction	0.909791	0.999989	0	0	15	29
Various types of N-glycan biosynthesis	2	0.999989	0.325	0.4	Metabolism	ko00513	Various types of N-glycan biosynthesis	0.927753	0.999989	0	0	2	5
Amino sugar and nucleotide sugar metabolism	13	0.999989	2.11	0.5	Metabolism	ko00520	Amino sugar and nucleotide sugar metabolism	0.928758	0.999989	0	0	13	26
MAPK signaling pathway - plant	12	0.999989	1.948	0.48	Environmental Information Processing	ko04016	MAPK signaling pathway - plant	0.950356	0.999989	0	0	12	25
beta-Alanine metabolism	5	0.999989	0.812	0.417	Metabolism	ko00410	beta-Alanine metabolism	0.958521	0.999989	0	0	5	12
Homologous recombination	6	0.999989	0.974	0.429	Genetic Information Processing	ko03440	Homologous recombination	0.958899	0.999989	0	0	6	14
Pentose and glucuronate interconversions	4	0.999989	0.649	0.4	Metabolism	ko00040	Pentose and glucuronate interconversions	0.959284	0.999989	0	0	4	10
Fructose and mannose metabolism	1	0.999989	0.162	0.25	Metabolism	ko00051	Fructose and mannose metabolism	0.979292	0.999989	0	0	1	4
Biosynthesis of secondary metabolites	171	0.999989	27.76	0.57	Metabolism	ko01110	Biosynthesis of secondary metabolites	0.985628	0.999989	0	0	171	300
Cutin, suberine and wax biosynthesis	3	0.999989	0.487	0.3	Metabolism	ko00073	Cutin, suberine and wax biosynthesis	0.991632	0.999989	0	0	3	10
Fatty acid elongation	5	0.999989	0.812	0.333	Metabolism	ko00062	Fatty acid elongation	0.99434	0.999989	0	0	5	15
Sesquiterpenoid and triterpenoid biosynthesis	4	0.999989	0.649	0.308	Metabolism	ko00909	Sesquiterpenoid and triterpenoid biosynthesis	0.995147	0.999989	0	0	4	13
Protein export	6	0.999989	0.974	0.333	Genetic Information Processing	ko03060	Protein export	0.996823	0.999989	0	0	6	18
Plant-pathogen interaction	28	0.999989	4.545	0.444	Organismal Systems	ko04626	Plant-pathogen interaction	0.998847	0.999989	0	0	28	63
Flavonoid biosynthesis	12	0.999989	1.948	0.364	Metabolism	ko00941	Flavonoid biosynthesis	0.999335	0.999989	0	0	12	33
Stilbenoid, diarylheptanoid and gingerol biosynthesis	8	0.999989	1.299	0.308	Metabolism	ko00945	Stilbenoid, diarylheptanoid and gingerol biosynthesis	0.999743	0.999989	0	0	8	26
Biosynthesis of various plant secondary metabolites	3	0.999989	0.487	0.2	Metabolism	ko00999	Biosynthesis of various plant secondary metabolites	0.999862	0.999989	0	0	3	15
Phenylpropanoid biosynthesis	27	0.999989	4.383	0.397	Metabolism	ko00940	Phenylpropanoid biosynthesis	0.999965	0.999989	0	0	27	68
Nitrogen metabolism	7	0.999989	1.136	0.25	Metabolism	ko00910	Nitrogen metabolism	0.999989	0.999989	0	0	7	28
