# Supplementary material for: The Genomic Variation and Differentially Expressed Genes on the 6P Chromosomes in Wheat–Agropyron cristatum Addition Lines 5113 and II-30-5 Confer Different Desirable Traits
Source: Int J Mol Sci. 2023 Apr 11;24(8):7056. doi: 10.3390/ijms24087056 (PMC10139034; doi:10.3390/ijms24087056)
Supplement: Supplementary file 1 [file ijms-24-07056-s001.zip › Table S8_KEGG enrichment of wheat DEGs.xlsx]

## Sheet: out.bar_Gradient
id	num	qvalue	per	ratio	class	ID	Descrption	Pvalue	Qvalue	Up	Down	fg_num	bg_num
Carbon metabolism	734	5.48563e-34	4.984	0.908	Metabolism	ko01200	Carbon metabolism	4.00411e-36	5.48563e-34	0	0	734	808
Biosynthesis of amino acids	662	1.10134e-30	4.495	0.908	Metabolism	ko01230	Biosynthesis of amino acids	1.60779e-32	1.10134e-30	0	0	662	729
Spliceosome	601	2.15214e-27	4.081	0.906	Genetic Information Processing	ko03040	Spliceosome	4.71272e-29	2.15214e-27	0	0	601	663
N-Glycan biosynthesis	138	4.54545e-16	0.937	0.993	Metabolism	ko00510	N-Glycan biosynthesis	1.32714e-17	4.54545e-16	0	0	138	139
mRNA surveillance pathway	346	1.21457e-15	2.35	0.906	Genetic Information Processing	ko03015	mRNA surveillance pathway	4.49881e-17	1.21457e-15	0	0	346	382
Purine metabolism	279	1.21457e-15	1.895	0.924	Metabolism	ko00230	Purine metabolism	5.31929e-17	1.21457e-15	0	0	279	302
Endocytosis	461	2.31237e-14	3.131	0.876	Cellular Processes	ko04144	Endocytosis	1.1815e-15	2.31237e-14	0	0	461	526
Nucleocytoplasmic transport	516	7.96488e-14	3.504	0.866	Genetic Information Processing	ko03013	Nucleocytoplasmic transport	4.65102e-15	7.96488e-14	0	0	516	596
Phenylalanine, tyrosine and tryptophan biosynthesis	137	4.81516e-12	0.93	0.965	Metabolism	ko00400	Phenylalanine, tyrosine and tryptophan biosynthesis	3.16325e-13	4.81516e-12	0	0	137	142
Phosphatidylinositol signaling system	207	2.56911e-11	1.406	0.92	Environmental Information Processing	ko04070	Phosphatidylinositol signaling system	1.87527e-12	2.56911e-11	0	0	207	225
Porphyrin metabolism	162	2.66787e-11	1.1	0.942	Metabolism	ko00860	Porphyrin metabolism	2.14208e-12	2.66787e-11	0	0	162	172
Valine, leucine and isoleucine degradation	134	5.20205e-11	0.91	0.957	Metabolism	ko00280	Valine, leucine and isoleucine degradation	4.55654e-12	5.20205e-11	0	0	134	140
Pyruvate metabolism	242	5.95311e-11	1.643	0.903	Metabolism	ko00620	Pyruvate metabolism	5.67959e-12	5.95311e-11	0	0	242	268
RNA degradation	328	5.95311e-11	2.227	0.879	Genetic Information Processing	ko03018	RNA degradation	6.08347e-12	5.95311e-11	0	0	328	373
Carbon fixation in photosynthetic organisms	214	1.0975e-10	1.453	0.911	Metabolism	ko00710	Carbon fixation in photosynthetic organisms	1.20165e-11	1.0975e-10	0	0	214	235
Proteasome	187	1.40732e-09	1.27	0.912	Genetic Information Processing	ko03050	Proteasome	1.64358e-10	1.40732e-09	0	0	187	205
Aminoacyl-tRNA biosynthesis	220	1.62e-09	1.494	0.898	Genetic Information Processing	ko00970	Aminoacyl-tRNA biosynthesis	2.01022e-10	1.62e-09	0	0	220	245
Glyoxylate and dicarboxylate metabolism	217	2.8153e-09	1.474	0.897	Metabolism	ko00630	Glyoxylate and dicarboxylate metabolism	3.69894e-10	2.8153e-09	0	0	217	242
Inositol phosphate metabolism	178	2.83191e-09	1.209	0.913	Metabolism	ko00562	Inositol phosphate metabolism	3.92747e-10	2.83191e-09	0	0	178	195
Autophagy - other	98	1.31824e-08	0.665	0.961	Cellular Processes	ko04136	Autophagy - other	1.92444e-09	1.31824e-08	0	0	98	102
Citrate cycle (TCA cycle)	155	1.4161e-08	1.053	0.917	Metabolism	ko00020	Citrate cycle (TCA cycle)	2.18604e-09	1.4161e-08	0	0	155	169
Glycolysis / Gluconeogenesis	402	1.4161e-08	2.73	0.848	Metabolism	ko00010	Glycolysis / Gluconeogenesis	2.27402e-09	1.4161e-08	0	0	402	474
Peroxisome	269	1.46641e-08	1.827	0.873	Cellular Processes	ko04146	Peroxisome	2.46186e-09	1.46641e-08	0	0	269	308
Ribosome biogenesis in eukaryotes	271	2.07461e-08	1.84	0.871	Genetic Information Processing	ko03008	Ribosome biogenesis in eukaryotes	3.63436e-09	2.07461e-08	0	0	271	311
Pentose phosphate pathway	147	2.26911e-08	0.998	0.919	Metabolism	ko00030	Pentose phosphate pathway	4.14071e-09	2.26911e-08	0	0	147	160
Nicotinate and nicotinamide metabolism	62	2.81563e-08	0.421	1	Metabolism	ko00760	Nicotinate and nicotinamide metabolism	5.34352e-09	2.81563e-08	0	0	62	62
Folate biosynthesis	79	3.52601e-08	0.536	0.975	Metabolism	ko00790	Folate biosynthesis	6.94906e-09	3.52601e-08	0	0	79	81
Fatty acid degradation	153	5.09812e-08	1.039	0.911	Metabolism	ko00071	Fatty acid degradation	1.04195e-08	5.09812e-08	0	0	153	168
Various types of N-glycan biosynthesis	111	1.66691e-07	0.754	0.933	Metabolism	ko00513	Various types of N-glycan biosynthesis	3.5285e-08	1.66691e-07	0	0	111	119
Glycerophospholipid metabolism	342	2.48329e-07	2.322	0.847	Metabolism	ko00564	Glycerophospholipid metabolism	5.43787e-08	2.48329e-07	0	0	342	404
Cysteine and methionine metabolism	318	2.72867e-07	2.159	0.85	Metabolism	ko00270	Cysteine and methionine metabolism	6.17436e-08	2.72867e-07	0	0	318	374
Pyrimidine metabolism	165	5.14332e-07	1.12	0.892	Metabolism	ko00240	Pyrimidine metabolism	1.20136e-07	5.14332e-07	0	0	165	185
Nucleotide excision repair	181	7.02038e-07	1.229	0.883	Genetic Information Processing	ko03420	Nucleotide excision repair	1.73085e-07	7.02038e-07	0	0	181	205
Lysine degradation	135	7.02038e-07	0.917	0.906	Metabolism	ko00310	Lysine degradation	1.74228e-07	7.02038e-07	0	0	135	149
One carbon pool by folate	47	2.11139e-06	0.319	1	Metabolism	ko00670	One carbon pool by folate	5.39407e-07	2.11139e-06	0	0	47	47
Glycine, serine and threonine metabolism	189	1.39816e-05	1.283	0.863	Metabolism	ko00260	Glycine, serine and threonine metabolism	3.67401e-06	1.39816e-05	0	0	189	219
Photosynthesis - antenna proteins	84	2.15456e-05	0.57	0.923	Metabolism	ko00196	Photosynthesis - antenna proteins	5.81888e-06	2.15456e-05	0	0	84	91
Fructose and mannose metabolism	181	2.53817e-05	1.229	0.862	Metabolism	ko00051	Fructose and mannose metabolism	7.04017e-06	2.53817e-05	0	0	181	210
RNA polymerase	150	3.58374e-05	1.019	0.872	Genetic Information Processing	ko03020	RNA polymerase	1.02019e-05	3.58374e-05	0	0	150	172
Base excision repair	122	5.27827e-05	0.828	0.884	Genetic Information Processing	ko03410	Base excision repair	1.5411e-05	5.27827e-05	0	0	122	138
Phagosome	229	6.34106e-05	1.555	0.842	Cellular Processes	ko04145	Phagosome	1.89769e-05	6.34106e-05	0	0	229	272
Thiamine metabolism	68	6.66666e-05	0.462	0.932	Metabolism	ko00730	Thiamine metabolism	2.04379e-05	6.66666e-05	0	0	68	73
Propanoate metabolism	93	6.85834e-05	0.632	0.903	Metabolism	ko00640	Propanoate metabolism	2.15262e-05	6.85834e-05	0	0	93	103
Alanine, aspartate and glutamate metabolism	156	9.3e-05	1.059	0.862	Metabolism	ko00250	Alanine, aspartate and glutamate metabolism	3.00629e-05	9.3e-05	0	0	156	181
Arginine biosynthesis	96	9.3e-05	0.652	0.897	Metabolism	ko00220	Arginine biosynthesis	3.05475e-05	9.3e-05	0	0	96	107
Pantothenate and CoA biosynthesis	76	0.000107209	0.516	0.916	Metabolism	ko00770	Pantothenate and CoA biosynthesis	3.60023e-05	0.000107209	0	0	76	83
Homologous recombination	194	0.000107209	1.317	0.847	Genetic Information Processing	ko03440	Homologous recombination	3.67796e-05	0.000107209	0	0	194	229
Glycosylphosphatidylinositol (GPI)-anchor biosynthesis	87	0.000213035	0.591	0.897	Metabolism	ko00563	Glycosylphosphatidylinositol (GPI)-anchor biosynthesis	7.46402e-05	0.000213035	0	0	87	97
Sulfur relay system	37	0.000352	0.251	0.974	Genetic Information Processing	ko04122	Sulfur relay system	0.000125898	0.000352	0	0	37	38
Arachidonic acid metabolism	49	0.000388426	0.333	0.942	Metabolism	ko00590	Arachidonic acid metabolism	0.000141761	0.000388426	0	0	49	52
Other types of O-glycan biosynthesis	28	0.000497796	0.19	1	Metabolism	ko00514	Other types of O-glycan biosynthesis	0.000185311	0.000497796	0	0	28	28
Monobactam biosynthesis	35	0.000583147	0.238	0.972	Metabolism	ko00261	Monobactam biosynthesis	0.00022134	0.000583147	0	0	35	36
SNARE interactions in vesicular transport	115	0.000636296	0.781	0.865	Genetic Information Processing	ko04130	SNARE interactions in vesicular transport	0.000246158	0.000636296	0	0	115	133
Butanoate metabolism	80	0.000769012	0.543	0.889	Metabolism	ko00650	Butanoate metabolism	0.000303114	0.000769012	0	0	80	90
Glycerolipid metabolism	254	0.000802028	1.725	0.819	Metabolism	ko00561	Glycerolipid metabolism	0.000321982	0.000802028	0	0	254	310
Valine, leucine and isoleucine biosynthesis	51	0.000805693	0.346	0.927	Metabolism	ko00290	Valine, leucine and isoleucine biosynthesis	0.000330297	0.000805693	0	0	51	55
Other glycan degradation	61	0.000805693	0.414	0.91	Metabolism	ko00511	Other glycan degradation	0.000335215	0.000805693	0	0	61	67
Synthesis and degradation of ketone bodies	24	0.00147239	0.163	1	Metabolism	ko00072	Synthesis and degradation of ketone bodies	0.000633042	0.00147239	0	0	24	24
DNA replication	144	0.00147239	0.978	0.842	Genetic Information Processing	ko03030	DNA replication	0.000634095	0.00147239	0	0	144	171
beta-Alanine metabolism	113	0.00150506	0.767	0.856	Metabolism	ko00410	beta-Alanine metabolism	0.00065915	0.00150506	0	0	113	132
Non-homologous end-joining	31	0.00152351	0.211	0.969	Genetic Information Processing	ko03450	Non-homologous end-joining	0.000678352	0.00152351	0	0	31	32
Lysine biosynthesis	43	0.00465527	0.292	0.915	Metabolism	ko00300	Lysine biosynthesis	0.00210676	0.00465527	0	0	43	47
Sulfur metabolism	97	0.00520009	0.659	0.851	Metabolism	ko00920	Sulfur metabolism	0.00239128	0.00520009	0	0	97	114
Histidine metabolism	56	0.00536255	0.38	0.889	Metabolism	ko00340	Histidine metabolism	0.00250513	0.00536255	0	0	56	63
Terpenoid backbone biosynthesis	166	0.00542334	1.127	0.822	Metabolism	ko00900	Terpenoid backbone biosynthesis	0.00257312	0.00542334	0	0	166	202
Vitamin B6 metabolism	40	0.00843244	0.272	0.909	Metabolism	ko00750	Vitamin B6 metabolism	0.00411329	0.00843244	0	0	40	44
Mismatch repair	123	0.00843244	0.835	0.831	Genetic Information Processing	ko03430	Mismatch repair	0.00412389	0.00843244	0	0	123	148
Lipoic acid metabolism	17	0.0109402	0.115	1	Metabolism	ko00785	Lipoic acid metabolism	0.00543015	0.0109402	0	0	17	17
Ether lipid metabolism	79	0.012921	0.536	0.849	Metabolism	ko00565	Ether lipid metabolism	0.00650768	0.012921	0	0	79	93
ABC transporters	113	0.0184239	0.767	0.825	Environmental Information Processing	ko02010	ABC transporters	0.00941366	0.0184239	0	0	113	137
Phosphonate and phosphinate metabolism	21	0.0201065	0.143	0.955	Metabolism	ko00440	Phosphonate and phosphinate metabolism	0.0104202	0.0201065	0	0	21	22
Basal transcription factors	162	0.0239047	1.1	0.806	Genetic Information Processing	ko03022	Basal transcription factors	0.012563	0.0239047	0	0	162	201
alpha-Linolenic acid metabolism	170	0.0393448	1.154	0.798	Metabolism	ko00592	alpha-Linolenic acid metabolism	0.0209648	0.0393448	0	0	170	213
C5-Branched dibasic acid metabolism	23	0.0420211	0.156	0.92	Metabolism	ko00660	C5-Branched dibasic acid metabolism	0.0226975	0.0420211	0	0	23	25
Limonene and pinene degradation	22	0.0523576	0.149	0.917	Metabolism	ko00903	Limonene and pinene degradation	0.0286629	0.0523576	0	0	22	24
Arginine and proline metabolism	161	0.0635223	1.093	0.793	Metabolism	ko00330	Arginine and proline metabolism	0.0352386	0.0635223	0	0	161	203
Riboflavin metabolism	46	0.101274	0.312	0.836	Metabolism	ko00740	Riboflavin metabolism	0.0569205	0.101274	0	0	46	55
Glycosaminoglycan degradation	46	0.16325	0.312	0.821	Metabolism	ko00531	Glycosaminoglycan degradation	0.0929453	0.16325	0	0	46	56
Ubiquinone and other terpenoid-quinone biosynthesis	154	0.176702	1.046	0.778	Metabolism	ko00130	Ubiquinone and other terpenoid-quinone biosynthesis	0.101894	0.176702	0	0	154	198
Glycosphingolipid biosynthesis - ganglio series	16	0.186178	0.109	0.889	Metabolism	ko00604	Glycosphingolipid biosynthesis - ganglio series	0.108717	0.186178	0	0	16	18
Fatty acid biosynthesis	121	0.25198	0.822	0.776	Metabolism	ko00061	Fatty acid biosynthesis	0.148981	0.25198	0	0	121	156
Carotenoid biosynthesis	76	0.286096	0.516	0.784	Metabolism	ko00906	Carotenoid biosynthesis	0.17124	0.286096	0	0	76	97
Biosynthesis of various antibiotics	12	0.39993	0.081	0.857	Metabolism	ko00998	Biosynthesis of various antibiotics	0.242293	0.39993	0	0	12	14
Glutathione metabolism	378	0.408974	2.567	0.75	Metabolism	ko00480	Glutathione metabolism	0.250758	0.408974	0	0	378	504
Caffeine metabolism	8	0.431406	0.054	0.889	Metabolism	ko00232	Caffeine metabolism	0.267661	0.431406	0	0	8	9
Selenocompound metabolism	55	0.440518	0.373	0.775	Metabolism	ko00450	Selenocompound metabolism	0.27653	0.440518	0	0	55	71
2-Oxocarboxylic acid metabolism	154	0.46925	1.046	0.755	Metabolism	ko01210	2-Oxocarboxylic acid metabolism	0.297991	0.46925	0	0	154	204
Sphingolipid metabolism	89	0.484603	0.604	0.761	Metabolism	ko00600	Sphingolipid metabolism	0.311278	0.484603	0	0	89	117
Polyketide sugar unit biosynthesis	3	0.613416	0.02	1	Metabolism	ko00523	Polyketide sugar unit biosynthesis	0.398497	0.613416	0	0	3	3
MAPK signaling pathway - plant	481	0.646613	3.266	0.74	Environmental Information Processing	ko04016	MAPK signaling pathway - plant	0.424782	0.646613	0	0	481	650
Amino sugar and nucleotide sugar metabolism	362	0.654994	2.458	0.74	Metabolism	ko00520	Amino sugar and nucleotide sugar metabolism	0.435069	0.654994	0	0	362	489
Circadian rhythm - plant	127	0.684132	0.862	0.743	Organismal Systems	ko04712	Circadian rhythm - plant	0.459417	0.684132	0	0	127	171
Monoterpenoid biosynthesis	45	0.690503	0.306	0.75	Metabolism	ko00902	Monoterpenoid biosynthesis	0.468735	0.690503	0	0	45	60
Aflatoxin biosynthesis	8	0.704908	0.054	0.8	Metabolism	ko00254	Aflatoxin biosynthesis	0.483659	0.704908	0	0	8	10
Glycosphingolipid biosynthesis - globo and isoglobo series	26	0.794664	0.177	0.743	Metabolism	ko00603	Glycosphingolipid biosynthesis - globo and isoglobo series	0.551044	0.794664	0	0	26	35
Biotin metabolism	52	0.83886	0.353	0.732	Metabolism	ko00780	Biotin metabolism	0.587814	0.83886	0	0	52	71
Protein processing in endoplasmic reticulum	620	0.908035	4.21	0.731	Genetic Information Processing	ko04141	Protein processing in endoplasmic reticulum	0.642915	0.908035	0	0	620	848
Fatty acid metabolism	226	0.984949	1.535	0.724	Metabolism	ko01212	Fatty acid metabolism	0.704562	0.984949	0	0	226	312
Linoleic acid metabolism	52	1	0.353	0.712	Metabolism	ko00591	Linoleic acid metabolism	0.726994	1	0	0	52	73
Tropane, piperidine and pyridine alkaloid biosynthesis	69	1	0.469	0.711	Metabolism	ko00960	Tropane, piperidine and pyridine alkaloid biosynthesis	0.750211	1	0	0	69	97
Starch and sucrose metabolism	435	1	2.954	0.723	Metabolism	ko00500	Starch and sucrose metabolism	0.788508	1	0	0	435	602
Taurine and hypotaurine metabolism	18	1	0.122	0.667	Metabolism	ko00430	Taurine and hypotaurine metabolism	0.84958	1	0	0	18	27
Protein export	176	1	1.195	0.707	Genetic Information Processing	ko03060	Protein export	0.867976	1	0	0	176	249
Cutin, suberine and wax biosynthesis	101	1	0.686	0.697	Metabolism	ko00073	Cutin, suberine and wax biosynthesis	0.878676	1	0	0	101	145
Phenylalanine metabolism	135	1	0.917	0.699	Metabolism	ko00360	Phenylalanine metabolism	0.890506	1	0	0	135	193
Ribosome	857	1	5.82	0.718	Genetic Information Processing	ko03010	Ribosome	0.925893	1	0	0	857	1193
Ascorbate and aldarate metabolism	139	1	0.944	0.692	Metabolism	ko00053	Ascorbate and aldarate metabolism	0.933155	1	0	0	139	201
Galactose metabolism	154	1	1.046	0.688	Metabolism	ko00052	Galactose metabolism	0.956156	1	0	0	154	224
Brassinosteroid biosynthesis	41	1	0.278	0.641	Metabolism	ko00905	Brassinosteroid biosynthesis	0.966298	1	0	0	41	64
Benzoxazinoid biosynthesis	30	1	0.204	0.625	Metabolism	ko00402	Benzoxazinoid biosynthesis	0.968294	1	0	0	30	48
Zeatin biosynthesis	94	1	0.638	0.667	Metabolism	ko00908	Zeatin biosynthesis	0.973238	1	0	0	94	141
Ubiquitin mediated proteolysis	460	1	3.124	0.7	Genetic Information Processing	ko04120	Ubiquitin mediated proteolysis	0.983652	1	0	0	460	657
Anthocyanin biosynthesis	5	1	0.034	0.455	Metabolism	ko00942	Anthocyanin biosynthesis	0.989589	1	0	0	5	11
Tyrosine metabolism	126	1	0.856	0.663	Metabolism	ko00350	Tyrosine metabolism	0.989764	1	0	0	126	190
Plant-pathogen interaction	696	1	4.726	0.7	Organismal Systems	ko04626	Plant-pathogen interaction	0.995682	1	0	0	696	994
Flavone and flavonol biosynthesis	20	1	0.136	0.541	Metabolism	ko00944	Flavone and flavonol biosynthesis	0.996931	1	0	0	20	37
Steroid biosynthesis	112	1	0.761	0.615	Metabolism	ko00100	Steroid biosynthesis	0.99987	1	0	0	112	182
Biosynthesis of unsaturated fatty acids	90	1	0.611	0.573	Metabolism	ko01040	Biosynthesis of unsaturated fatty acids	0.999997	1	0	0	90	157
Isoquinoline alkaloid biosynthesis	60	1	0.407	0.531	Metabolism	ko00950	Isoquinoline alkaloid biosynthesis	0.999999	1	0	0	60	113
Plant hormone signal transduction	635	1	4.312	0.661	Environmental Information Processing	ko04075	Plant hormone signal transduction	1	1	0	0	635	961
Pentose and glucuronate interconversions	130	1	0.883	0.485	Metabolism	ko00040	Pentose and glucuronate interconversions	1	1	0	0	130	268
Fatty acid elongation	98	1	0.665	0.414	Metabolism	ko00062	Fatty acid elongation	1	1	0	0	98	237
Oxidative phosphorylation	370	1	2.513	0.419	Metabolism	ko00190	Oxidative phosphorylation	1	1	0	0	370	883
Photosynthesis	247	1	1.677	0.468	Metabolism	ko00195	Photosynthesis	1	1	0	0	247	528
Tryptophan metabolism	190	1	1.29	0.54	Metabolism	ko00380	Tryptophan metabolism	1	1	0	0	190	352
Cyanoamino acid metabolism	184	1	1.249	0.594	Metabolism	ko00460	Cyanoamino acid metabolism	1	1	0	0	184	310
Indole alkaloid biosynthesis	10	1	0.068	0.208	Metabolism	ko00901	Indole alkaloid biosynthesis	1	1	0	0	10	48
Diterpenoid biosynthesis	75	1	0.509	0.521	Metabolism	ko00904	Diterpenoid biosynthesis	1	1	0	0	75	144
Sesquiterpenoid and triterpenoid biosynthesis	41	1	0.278	0.406	Metabolism	ko00909	Sesquiterpenoid and triterpenoid biosynthesis	1	1	0	0	41	101
Nitrogen metabolism	88	1	0.598	0.506	Metabolism	ko00910	Nitrogen metabolism	1	1	0	0	88	174
Phenylpropanoid biosynthesis	565	1	3.837	0.478	Metabolism	ko00940	Phenylpropanoid biosynthesis	1	1	0	0	565	1181
Flavonoid biosynthesis	222	1	1.508	0.562	Metabolism	ko00941	Flavonoid biosynthesis	1	1	0	0	222	395
Stilbenoid, diarylheptanoid and gingerol biosynthesis	75	1	0.509	0.484	Metabolism	ko00945	Stilbenoid, diarylheptanoid and gingerol biosynthesis	1	1	0	0	75	155
Betalain biosynthesis	18	1	0.122	0.29	Metabolism	ko00965	Betalain biosynthesis	1	1	0	0	18	62
Glucosinolate biosynthesis	24	1	0.163	0.4	Metabolism	ko00966	Glucosinolate biosynthesis	1	1	0	0	24	60
Metabolic pathways	6654	1	45.185	0.689	Metabolism	ko01100	Metabolic pathways	1	1	0	0	6654	9659
Biosynthesis of secondary metabolites	3769	1	25.594	0.691	Metabolism	ko01110	Biosynthesis of secondary metabolites	1	1	0	0	3769	5453
