# Supplementary material for: The Genomic Variation and Differentially Expressed Genes on the 6P Chromosomes in Wheat–Agropyron cristatum Addition Lines 5113 and II-30-5 Confer Different Desirable Traits
Source: Int J Mol Sci. 2023 Apr 11;24(8):7056. doi: 10.3390/ijms24087056 (PMC10139034; doi:10.3390/ijms24087056)
Supplement: Supplementary file 1 [file ijms-24-07056-s001.zip › Table S9_High impact mutated genes .xlsx]

## Sheet: Sheet1
Gene_ID	5113	II-30-5	Variant	Impact	Annotation
Ac6P01G028000	T	C	stop_gained	High	Cysteine-rich receptor-like protein kinase 10 OS=Arabidopsis thaliana GN=CRK10 PE=1 SV=3
Ac6P01G113900	G	A	stop_gained	High	Putative disease resistance protein At3g14460 OS=Arabidopsis thaliana GN=At3g14460 PE=3 SV=1
Ac6P01G123300	C	A	stop_gained	High	Wall-associated receptor kinase 5 OS=Arabidopsis thaliana GN=WAK5 PE=2 SV=1
Ac6P01G348500	G	A	stop_gained	High	Putative B3 domain-containing protein Os03g0621600 OS=Oryza sativa subsp. japonica GN=Os03g0621600 PE=3 SV=1
Ac6P01G481900	T	C	stop_gained	High	G-type lectin S-receptor-like serine/threonine-protein kinase B120 OS=Arabidopsis thaliana GN=B120 PE=2 SV=1
Ac6P01G507900	G	C	stop_gained	High	Putative disease resistance protein At1g50180 OS=Arabidopsis thaliana GN=At1g50180 PE=3 SV=2
Ac6P01G028000	A	T	stop_lost	High	Cysteine-rich receptor-like protein kinase 10 OS=Arabidopsis thaliana GN=CRK10 PE=1 SV=3
Ac6P01G139000	C	T	stop_lost	High	Receptor-like protein 12 OS=Arabidopsis thaliana GN=RLP12 PE=2 SV=2
Ac6P01G200000	A	T	stop_lost	High	Putative linoleate 9S-lipoxygenase 3 OS=Oryza sativa subsp. japonica GN=Os03g0700400 PE=3 SV=1
Ac6P01G471700	A	T	stop_lost	High	F-box protein SKIP3 OS=Arabidopsis thaliana GN=SKIP3 PE=1 SV=2
Ac6P01G527500	T	G	stop_lost	High	Putative cysteine-rich receptor-like protein kinase 39 OS=Arabidopsis thaliana GN=CRK39 PE=3 SV=1
Ac6P01G000900	GCT	G	frameshift_variant	High	Probable LRR receptor-like serine/threonine-protein kinase At3g47570 OS=Arabidopsis thaliana GN=At3g47570 PE=2 SV=1
Ac6P01G000900	A	AGC	frameshift_variant	High	Probable LRR receptor-like serine/threonine-protein kinase At3g47570 OS=Arabidopsis thaliana GN=At3g47570 PE=2 SV=1
Ac6P01G003500	GGA	G	frameshift_variant	High	Probable LRR receptor-like serine/threonine-protein kinase At3g47570 OS=Arabidopsis thaliana GN=At3g47570 PE=2 SV=1
Ac6P01G003900	GCC	G	frameshift_variant	High	Probable LRR receptor-like serine/threonine-protein kinase At3g47570 OS=Arabidopsis thaliana GN=At3g47570 PE=2 SV=1
Ac6P01G003900	A	ATG	frameshift_variant	High	Probable LRR receptor-like serine/threonine-protein kinase At3g47570 OS=Arabidopsis thaliana GN=At3g47570 PE=2 SV=1
Ac6P01G004400	ACCCC	A	frameshift_variant	High	NA
Ac6P01G004400	G	GA	frameshift_variant	High	NA
Ac6P01G004400	A	AC	frameshift_variant	High	NA
Ac6P01G004400	A	AGG	frameshift_variant	High	NA
Ac6P01G004400	GA	G	frameshift_variant	High	NA
Ac6P01G004400	T	TA	frameshift_variant	High	NA
Ac6P01G004400	GA	G	frameshift_variant	High	NA
Ac6P01G005700	TAC	T	frameshift_variant	High	Disease resistance protein RPS2 OS=Arabidopsis thaliana GN=RPS2 PE=1 SV=1
Ac6P01G005900	GCA	G	frameshift_variant	High	Protein synthesis inhibitor II OS=Hordeum vulgare GN=RIP30A PE=1 SV=1
Ac6P01G005900	CTT	C	frameshift_variant	High	Protein synthesis inhibitor II OS=Hordeum vulgare GN=RIP30A PE=1 SV=1
Ac6P01G005900	G	GTCACC	frameshift_variant	High	Protein synthesis inhibitor II OS=Hordeum vulgare GN=RIP30A PE=1 SV=1
Ac6P01G016600	GC	G	frameshift_variant	High	NA
Ac6P01G016600	AG	A	frameshift_variant	High	NA
Ac6P01G016600	ATT	A	frameshift_variant	High	NA
Ac6P01G016600	AG	A	frameshift_variant	High	NA
Ac6P01G016600	TC	T	frameshift_variant	High	NA
Ac6P01G016600	AT	A	frameshift_variant	High	NA
Ac6P01G016600	T	TC	frameshift_variant	High	NA
Ac6P01G016600	C	CTT	frameshift_variant	High	NA
Ac6P01G016600	GGC	G	frameshift_variant	High	NA
Ac6P01G016600	AGTAC	A	frameshift_variant	High	NA
Ac6P01G016600	T	TG	frameshift_variant	High	NA
Ac6P01G017600	C	CCGCACCTTGT	frameshift_variant	High	Wall-associated receptor kinase 5 OS=Arabidopsis thaliana GN=WAK5 PE=2 SV=1
Ac6P01G019800	A	AGT	frameshift_variant	High	UPF0481 protein At3g47200 OS=Arabidopsis thaliana GN=At3g47200 PE=2 SV=1
Ac6P01G019800	GAAAA	G	frameshift_variant	High	UPF0481 protein At3g47200 OS=Arabidopsis thaliana GN=At3g47200 PE=2 SV=1
Ac6P01G019800	C	CCT	frameshift_variant	High	UPF0481 protein At3g47200 OS=Arabidopsis thaliana GN=At3g47200 PE=2 SV=1
Ac6P01G023300	A	AC	frameshift_variant	High	Putative receptor-like protein kinase At4g00960 OS=Arabidopsis thaliana GN=At4g00960 PE=3 SV=2
Ac6P01G023300	GA	G	frameshift_variant	High	Putative receptor-like protein kinase At4g00960 OS=Arabidopsis thaliana GN=At4g00960 PE=3 SV=2
Ac6P01G024700	TGCCAATA	T	frameshift_variant	High	Disease resistance protein RGA2 OS=Solanum bulbocastanum GN=RGA2 PE=1 SV=1
Ac6P01G028900	CCCTATGGCGT	C	frameshift_variant	High	NA
Ac6P01G033300	G	GCTAC	frameshift_variant	High	Putative F-box protein At5g52620 OS=Arabidopsis thaliana GN=At5g52620 PE=4 SV=1
Ac6P01G033300	C	CTGTGTACCAGT	frameshift_variant	High	Putative F-box protein At5g52620 OS=Arabidopsis thaliana GN=At5g52620 PE=4 SV=1
Ac6P01G033300	C	CG	frameshift_variant	High	Putative F-box protein At5g52620 OS=Arabidopsis thaliana GN=At5g52620 PE=4 SV=1
Ac6P01G037600	GC	G	frameshift_variant	High	LRR receptor-like serine/threonine-protein kinase GSO1 OS=Arabidopsis thaliana GN=GSO1 PE=2 SV=1
Ac6P01G037600	T	TC	frameshift_variant	High	LRR receptor-like serine/threonine-protein kinase GSO1 OS=Arabidopsis thaliana GN=GSO1 PE=2 SV=1
Ac6P01G037600	C	CT	frameshift_variant	High	LRR receptor-like serine/threonine-protein kinase GSO1 OS=Arabidopsis thaliana GN=GSO1 PE=2 SV=1
Ac6P01G037600	A	ACTTAAAACTGTGGCCACGG	frameshift_variant	High	LRR receptor-like serine/threonine-protein kinase GSO1 OS=Arabidopsis thaliana GN=GSO1 PE=2 SV=1
Ac6P01G037700	T	TA	frameshift_variant	High	Probable leucine-rich repeat receptor-like protein kinase At5g63930 OS=Arabidopsis thaliana GN=At5g63930 PE=2 SV=1
Ac6P01G037700	A	ATG	frameshift_variant	High	Probable leucine-rich repeat receptor-like protein kinase At5g63930 OS=Arabidopsis thaliana GN=At5g63930 PE=2 SV=1
Ac6P01G038700	TC	T	frameshift_variant	High	NA
Ac6P01G038700	C	CTA	frameshift_variant	High	NA
Ac6P01G039400	G	GAAATT	frameshift_variant	High	Putative protein PHLOEM PROTEIN 2-LIKE A3 OS=Arabidopsis thaliana GN=PP2A3 PE=3 SV=1
Ac6P01G045400	TGGTTC	T	frameshift_variant	High	NA
Ac6P01G045400	T	TCCCA	frameshift_variant	High	NA
Ac6P01G055300	A	AG	frameshift_variant	High	NA
Ac6P01G062200	GTGATACGTCCATT	G	frameshift_variant	High	Wall-associated receptor kinase 2 OS=Arabidopsis thaliana GN=WAK2 PE=1 SV=1
Ac6P01G067800	CAT	C	frameshift_variant	High	NA
Ac6P01G069200	C	CAG	frameshift_variant	High	NA
Ac6P01G072700	C	CATACCACCACACTG	frameshift_variant	High	NA
Ac6P01G074200	TACCGC	T	frameshift_variant	High	Bisdemethoxycurcumin synthase OS=Oryza sativa subsp. japonica GN=Os07g0271500 PE=1 SV=2
Ac6P01G074500	C	CGG	frameshift_variant	High	F-box protein At5g07610 OS=Arabidopsis thaliana GN=At5g07610 PE=2 SV=1
Ac6P01G074500	C	CCTCG	frameshift_variant	High	F-box protein At5g07610 OS=Arabidopsis thaliana GN=At5g07610 PE=2 SV=1
Ac6P01G076500	TGTTG	T	frameshift_variant	High	Ankyrin repeat-containing protein At5g02620 OS=Arabidopsis thaliana GN=At5g02620 PE=1 SV=1
Ac6P01G076900	A	AATAAC	frameshift_variant	High	Ankyrin repeat-containing protein At3g12360 OS=Arabidopsis thaliana GN=At3g12360 PE=2 SV=1
Ac6P01G076900	T	TGC	frameshift_variant	High	Ankyrin repeat-containing protein At3g12360 OS=Arabidopsis thaliana GN=At3g12360 PE=2 SV=1
Ac6P01G076900	T	TC	frameshift_variant	High	Ankyrin repeat-containing protein At3g12360 OS=Arabidopsis thaliana GN=At3g12360 PE=2 SV=1
Ac6P01G076900	TG	T	frameshift_variant	High	Ankyrin repeat-containing protein At3g12360 OS=Arabidopsis thaliana GN=At3g12360 PE=2 SV=1
Ac6P01G077000	GC	G	frameshift_variant	High	NA
Ac6P01G077300	G	GTGCGCGCC	frameshift_variant	High	Putative 12-oxophytodienoate reductase 11 OS=Oryza sativa subsp. japonica GN=OPR11 PE=2 SV=1
Ac6P01G077300	A	ACCTCGTCGGCG	frameshift_variant	High	Putative 12-oxophytodienoate reductase 11 OS=Oryza sativa subsp. japonica GN=OPR11 PE=2 SV=1
Ac6P01G084600	A	AGGCATGC	frameshift_variant	High	Pto-interacting protein 1 OS=Solanum lycopersicum GN=PTI1 PE=1 SV=2
Ac6P01G085500	ATT	A	frameshift_variant	High	Disease resistance protein RPS2 OS=Arabidopsis thaliana GN=RPS2 PE=1 SV=1
Ac6P01G088400	GCA	G	frameshift_variant	High	Disease resistance protein RPS2 OS=Arabidopsis thaliana GN=RPS2 PE=1 SV=1
Ac6P01G088400	G	GTT	frameshift_variant	High	Disease resistance protein RPS2 OS=Arabidopsis thaliana GN=RPS2 PE=1 SV=1
Ac6P01G088400	T	TTA	frameshift_variant	High	Disease resistance protein RPS2 OS=Arabidopsis thaliana GN=RPS2 PE=1 SV=1
Ac6P01G091200	TGC	T	frameshift_variant	High	Mitochondrial metalloendopeptidase OMA1 OS=Schizosaccharomyces pombe (strain 972 / ATCC 24843) GN=oma1 PE=3 SV=1
Ac6P01G091200	T	TGC	frameshift_variant	High	Mitochondrial metalloendopeptidase OMA1 OS=Schizosaccharomyces pombe (strain 972 / ATCC 24843) GN=oma1 PE=3 SV=1
Ac6P01G093000	T	TCACC	frameshift_variant	High	Wall-associated receptor kinase 5 OS=Arabidopsis thaliana GN=WAK5 PE=2 SV=1
Ac6P01G093000	T	TTGCTG	frameshift_variant	High	Wall-associated receptor kinase 5 OS=Arabidopsis thaliana GN=WAK5 PE=2 SV=1
Ac6P01G093000	G	GCATAATCTGTGCCAGGT	frameshift_variant	High	Wall-associated receptor kinase 5 OS=Arabidopsis thaliana GN=WAK5 PE=2 SV=1
Ac6P01G093000	A	AAGGCCGT	frameshift_variant	High	Wall-associated receptor kinase 5 OS=Arabidopsis thaliana GN=WAK5 PE=2 SV=1
Ac6P01G093000	CT	C	frameshift_variant	High	Wall-associated receptor kinase 5 OS=Arabidopsis thaliana GN=WAK5 PE=2 SV=1
Ac6P01G093700	A	AGGTGG	frameshift_variant	High	Disease resistance protein RPM1 OS=Arabidopsis thaliana GN=RPM1 PE=1 SV=1
Ac6P01G093900	AG	A	frameshift_variant	High	Disease resistance protein RPM1 OS=Arabidopsis thaliana GN=RPM1 PE=1 SV=1
Ac6P01G093900	TTG	T	frameshift_variant	High	Disease resistance protein RPM1 OS=Arabidopsis thaliana GN=RPM1 PE=1 SV=1
Ac6P01G093900	G	GAC	frameshift_variant	High	Disease resistance protein RPM1 OS=Arabidopsis thaliana GN=RPM1 PE=1 SV=1
Ac6P01G093900	CGG	C	frameshift_variant	High	Disease resistance protein RPM1 OS=Arabidopsis thaliana GN=RPM1 PE=1 SV=1
Ac6P01G094400	GT	G	frameshift_variant	High	Disease resistance protein RPM1 OS=Arabidopsis thaliana GN=RPM1 PE=1 SV=1
Ac6P01G094400	G	GC	frameshift_variant	High	Disease resistance protein RPM1 OS=Arabidopsis thaliana GN=RPM1 PE=1 SV=1
Ac6P01G095600	CAG	C	frameshift_variant	High	Disease resistance protein RPM1 OS=Arabidopsis thaliana GN=RPM1 PE=1 SV=1
Ac6P01G095600	G	GAC	frameshift_variant	High	Disease resistance protein RPM1 OS=Arabidopsis thaliana GN=RPM1 PE=1 SV=1
Ac6P01G095600	TCG	T	frameshift_variant	High	Disease resistance protein RPM1 OS=Arabidopsis thaliana GN=RPM1 PE=1 SV=1
Ac6P01G096200	C	CTT	frameshift_variant	High	Wall-associated receptor kinase 5 OS=Arabidopsis thaliana GN=WAK5 PE=2 SV=1
Ac6P01G096200	A	AGT	frameshift_variant	High	Wall-associated receptor kinase 5 OS=Arabidopsis thaliana GN=WAK5 PE=2 SV=1
Ac6P01G096400	ACC	A	frameshift_variant	High	Ankyrin repeat-containing protein At3g12360 OS=Arabidopsis thaliana GN=At3g12360 PE=2 SV=1
Ac6P01G097200	A	ACC	frameshift_variant	High	Disease resistance protein RPM1 OS=Arabidopsis thaliana GN=RPM1 PE=1 SV=1
Ac6P01G097300	GTT	G	frameshift_variant	High	Disease resistance protein RPM1 OS=Arabidopsis thaliana GN=RPM1 PE=1 SV=1
Ac6P01G097300	A	AAT	frameshift_variant	High	Disease resistance protein RPM1 OS=Arabidopsis thaliana GN=RPM1 PE=1 SV=1
Ac6P01G100400	CT	C	frameshift_variant	High	NA
Ac6P01G113900	GCC	G	frameshift_variant	High	Putative disease resistance protein At3g14460 OS=Arabidopsis thaliana GN=At3g14460 PE=3 SV=1
Ac6P01G113900	C	CGAGA	frameshift_variant	High	Putative disease resistance protein At3g14460 OS=Arabidopsis thaliana GN=At3g14460 PE=3 SV=1
Ac6P01G114000	TC	T	frameshift_variant	High	Putative disease resistance protein At3g14460 OS=Arabidopsis thaliana GN=At3g14460 PE=3 SV=1
Ac6P01G114000	G	GAT	frameshift_variant	High	Putative disease resistance protein At3g14460 OS=Arabidopsis thaliana GN=At3g14460 PE=3 SV=1
Ac6P01G114000	CG	C	frameshift_variant	High	Putative disease resistance protein At3g14460 OS=Arabidopsis thaliana GN=At3g14460 PE=3 SV=1
Ac6P01G127900	CTG	C	frameshift_variant	High	NA
Ac6P01G127900	AGT	A	frameshift_variant	High	NA
Ac6P01G127900	TATACATCTTTTTCCTCCTTTTGGGGA	T	frameshift_variant	High	NA
Ac6P01G129100	AAGCG	A	frameshift_variant	High	NA
Ac6P01G129100	T	TC	frameshift_variant	High	NA
Ac6P01G129200	TGG	T	frameshift_variant	High	NA
Ac6P01G131000	C	CGT	frameshift_variant	High	NA
Ac6P01G131300	GCACTGCGGGGA	G	frameshift_variant	High	Mediator of RNA polymerase II transcription subunit 15a OS=Arabidopsis thaliana GN=MED15A PE=1 SV=1
Ac6P01G134800	GCT	G	frameshift_variant	High	Cysteine-rich receptor-like protein kinase 26 OS=Arabidopsis thaliana GN=CRK26 PE=2 SV=1
Ac6P01G134800	G	GA	frameshift_variant	High	Cysteine-rich receptor-like protein kinase 26 OS=Arabidopsis thaliana GN=CRK26 PE=2 SV=1
Ac6P01G134800	AC	A	frameshift_variant	High	Cysteine-rich receptor-like protein kinase 26 OS=Arabidopsis thaliana GN=CRK26 PE=2 SV=1
Ac6P01G134800	ATATG	A	frameshift_variant	High	Cysteine-rich receptor-like protein kinase 26 OS=Arabidopsis thaliana GN=CRK26 PE=2 SV=1
Ac6P01G134800	ACAGGTGCTGCT	A	frameshift_variant	High	Cysteine-rich receptor-like protein kinase 26 OS=Arabidopsis thaliana GN=CRK26 PE=2 SV=1
Ac6P01G138600	GT	G	frameshift_variant	High	LRR receptor-like serine/threonine-protein kinase GSO1 OS=Arabidopsis thaliana GN=GSO1 PE=2 SV=1
Ac6P01G138600	GA	G	frameshift_variant	High	LRR receptor-like serine/threonine-protein kinase GSO1 OS=Arabidopsis thaliana GN=GSO1 PE=2 SV=1
Ac6P01G143600	CTT	C	frameshift_variant	High	Putative F-box protein At1g67390 OS=Arabidopsis thaliana GN=At1g67390 PE=3 SV=1
Ac6P01G150400	C	CCG	frameshift_variant	High	GDSL esterase/lipase At1g09390 OS=Arabidopsis thaliana GN=At1g09390 PE=2 SV=1
Ac6P01G150500	AC	A	frameshift_variant	High	Ethylene-responsive transcription factor ERF098 OS=Arabidopsis thaliana GN=ERF098 PE=1 SV=1
Ac6P01G151100	A	ACT	frameshift_variant	High	NA
Ac6P01G151700	ACATACCC	A	frameshift_variant	High	Putative disease resistance RPP13-like protein 1 OS=Arabidopsis thaliana GN=RPPL1 PE=3 SV=1
Ac6P01G152900	GCT	G	frameshift_variant	High	Disease resistance protein RGA2 OS=Solanum bulbocastanum GN=RGA2 PE=1 SV=1
Ac6P01G166300	G	GCT	frameshift_variant	High	Ubiquitin thioesterase otubain-like OS=Arabidopsis thaliana GN=At1g28120 PE=2 SV=2
Ac6P01G175100	C	CAGTAA	frameshift_variant	High	F-box protein At5g07610 OS=Arabidopsis thaliana GN=At5g07610 PE=2 SV=1
Ac6P01G175100	C	CA	frameshift_variant	High	F-box protein At5g07610 OS=Arabidopsis thaliana GN=At5g07610 PE=2 SV=1
Ac6P01G175200	T	TCC	frameshift_variant	High	NA
Ac6P01G177500	CTA	C	frameshift_variant	High	NA
Ac6P01G180500	T	TCTTC	frameshift_variant	High	NA
Ac6P01G181500	ACT	A	frameshift_variant	High	Putative disease resistance protein At4g19050 OS=Arabidopsis thaliana GN=At4g19050 PE=3 SV=2
Ac6P01G185600	GTT	G	frameshift_variant	High	Protein ROOT PRIMORDIUM DEFECTIVE 1 OS=Arabidopsis thaliana GN=RPD1 PE=1 SV=1
Ac6P01G191800	GGC	G	frameshift_variant	High	Wall-associated receptor kinase 4 OS=Arabidopsis thaliana GN=WAK4 PE=2 SV=1
Ac6P01G200000	C	CT	frameshift_variant	High	Putative linoleate 9S-lipoxygenase 3 OS=Oryza sativa subsp. japonica GN=Os03g0700400 PE=3 SV=1
Ac6P01G200000	A	AG	frameshift_variant	High	Putative linoleate 9S-lipoxygenase 3 OS=Oryza sativa subsp. japonica GN=Os03g0700400 PE=3 SV=1
Ac6P01G202200	TTGTTAGA	T	frameshift_variant	High	RNA-binding KH domain-containing protein PEPPER OS=Arabidopsis thaliana GN=PEP PE=2 SV=1
Ac6P01G207200	C	CG	frameshift_variant	High	Coleoptile phototropism protein 1 OS=Oryza sativa subsp. japonica GN=CPT1 PE=2 SV=1
Ac6P01G207400	TCTAGCTTACTCACAGAAGAAGATGAGGAGGAAGCAGCTGCGCTTGAGGCACACTCTCCCCATGACGATAGCACATTGTCAGCACGTGATATTCGCCAGTACACTGATCTAGGCGGACACGGTTTAATC	T	frameshift_variant	High	Disease resistance protein RGA2 OS=Solanum bulbocastanum GN=RGA2 PE=1 SV=1
Ac6P01G211300	CG	C	frameshift_variant	High	Anthranilate phosphoribosyltransferase OS=Aquifex aeolicus (strain VF5) GN=trpD PE=3 SV=1
Ac6P01G211500	CCTTGG	C	frameshift_variant	High	NA
Ac6P01G215100	G	GA	frameshift_variant	High	Transmembrane protein 53 OS=Danio rerio GN=tmem53 PE=2 SV=1
Ac6P01G215100	TC	T	frameshift_variant	High	Transmembrane protein 53 OS=Danio rerio GN=tmem53 PE=2 SV=1
Ac6P01G218700	G	GAA	frameshift_variant	High	Putative leucine-rich repeat receptor-like protein kinase At2g19210 OS=Arabidopsis thaliana GN=At2g19210 PE=3 SV=1
Ac6P01G234600	GCT	G	frameshift_variant	High	Protein CHLOROPLAST IMPORT APPARATUS 2 OS=Arabidopsis thaliana GN=CIA2 PE=2 SV=1
Ac6P01G259000	G	GCC	frameshift_variant	High	Cinnamoyl-CoA reductase 1 OS=Arabidopsis thaliana GN=CCR1 PE=1 SV=1
Ac6P01G279000	CTACTGTTCGCTACAGTATA	C	frameshift_variant	High	Basic leucine zipper 43 OS=Arabidopsis thaliana GN=BZIP43 PE=1 SV=1
Ac6P01G286000	C	CT	frameshift_variant	High	NA
Ac6P01G304700	GC	G	frameshift_variant	High	Probable WRKY transcription factor 19 OS=Arabidopsis thaliana GN=WRKY19 PE=2 SV=1
Ac6P01G318500	C	CG	frameshift_variant	High	MATH domain and coiled-coil domain-containing protein At3g58210 OS=Arabidopsis thaliana GN=At3g58210 PE=3 SV=1
Ac6P01G319400	A	AGG	frameshift_variant	High	Probably inactive leucine-rich repeat receptor-like protein kinase At5g06940 OS=Arabidopsis thaliana GN=At5g06940 PE=3 SV=1
Ac6P01G340600	A	AGAAG	frameshift_variant	High	S-adenosylmethionine synthase 3 OS=Hordeum vulgare GN=SAM3 PE=2 SV=1
Ac6P01G360300	CA	C	frameshift_variant	High	NA
Ac6P01G390900	C	CGG	frameshift_variant	High	Putative cell wall protein OS=Arabidopsis thaliana GN=At2g20870 PE=2 SV=2
Ac6P01G401000	C	CT	frameshift_variant	High	7-deoxyloganetin glucosyltransferase OS=Gardenia jasminoides GN=UGT85A24 PE=1 SV=1
Ac6P01G413100	CCT	C	frameshift_variant	High	NA
Ac6P01G424200			frameshift_variant	High	UDP-glycosyltransferase 74F2 OS=Arabidopsis thaliana GN=UGT74F2 PE=1 SV=1
Ac6P01G425400	TCA	T	frameshift_variant	High	NA
Ac6P01G427400	AG	A	frameshift_variant	High	Telomeric repeat-binding factor 1 (Fragment) OS=Cricetulus griseus GN=TERF1 PE=2 SV=1
Ac6P01G431300	C	CAACTGGTGGCGCCTACGGGCAGCAGGGAAACACCGGCACGGCGA	frameshift_variant	High	Cold-shock protein CS120 OS=Triticum aestivum GN=CS120 PE=2 SV=2
Ac6P01G431300	A	ATGGCACCCCG	frameshift_variant	High	Cold-shock protein CS120 OS=Triticum aestivum GN=CS120 PE=2 SV=2
Ac6P01G435300	C	CT	frameshift_variant	High	NA
Ac6P01G435300	T	TGC	frameshift_variant	High	NA
Ac6P01G436300	AGGTCG	A	frameshift_variant	High	NA
Ac6P01G436300	G	GC	frameshift_variant	High	NA
Ac6P01G437000	A	AGC	frameshift_variant	High	NA
Ac6P01G437800	G	GCTGGC	frameshift_variant	High	NA
Ac6P01G437800	A	AAACCGGC	frameshift_variant	High	NA
Ac6P01G439400	CGCCT	C	frameshift_variant	High	NA
Ac6P01G443700	GGC	G	frameshift_variant	High	Transmembrane 9 superfamily member 11 OS=Arabidopsis thaliana GN=TMN11 PE=2 SV=1
Ac6P01G443700	G	GC	frameshift_variant	High	Transmembrane 9 superfamily member 11 OS=Arabidopsis thaliana GN=TMN11 PE=2 SV=1
Ac6P01G450800	G	GCC	frameshift_variant	High	NA
Ac6P01G458400	T	TGGCG	frameshift_variant	High	NA
Ac6P01G463800	CAGTGTAT	C	frameshift_variant	High	Wall-associated receptor kinase 2 OS=Arabidopsis thaliana GN=WAK2 PE=1 SV=1
Ac6P01G465000	C	CA	frameshift_variant	High	NA
Ac6P01G466600	T	TAA	frameshift_variant	High	NAC domain-containing protein 100 OS=Arabidopsis thaliana GN=NAC100 PE=2 SV=1
Ac6P01G468600	CGG	C	frameshift_variant	High	NA
Ac6P01G469000	C	CAGCCACGT	frameshift_variant	High	Cinnamoyl-CoA reductase 1 OS=Arabidopsis thaliana GN=CCR1 PE=1 SV=1
Ac6P01G469000	G	GC	frameshift_variant	High	Cinnamoyl-CoA reductase 1 OS=Arabidopsis thaliana GN=CCR1 PE=1 SV=1
Ac6P01G477100	C	CT	frameshift_variant	High	Protein QUIRKY OS=Arabidopsis thaliana GN=QKY PE=2 SV=1
Ac6P01G480100	CCG	C	frameshift_variant	High	Probable carboxylesterase 15 OS=Arabidopsis thaliana GN=CXE15 PE=2 SV=1
Ac6P01G480100	G	GAC	frameshift_variant	High	Probable carboxylesterase 15 OS=Arabidopsis thaliana GN=CXE15 PE=2 SV=1
Ac6P01G482200	AG	A	frameshift_variant	High	G-type lectin S-receptor-like serine/threonine-protein kinase B120 OS=Arabidopsis thaliana GN=B120 PE=2 SV=1
Ac6P01G482600	C	CCA	frameshift_variant	High	F-box/FBD/LRR-repeat protein At1g80470 OS=Arabidopsis thaliana GN=At1g80470 PE=2 SV=1
Ac6P01G496600	GC	G	frameshift_variant	High	Probable mediator of RNA polymerase II transcription subunit 36b OS=Arabidopsis thaliana GN=MED36B PE=1 SV=1
Ac6P01G496600	AGG	A	frameshift_variant	High	Probable mediator of RNA polymerase II transcription subunit 36b OS=Arabidopsis thaliana GN=MED36B PE=1 SV=1
Ac6P01G496900	GT	G	frameshift_variant	High	Receptor-like protein 12 OS=Arabidopsis thaliana GN=RLP12 PE=2 SV=2
Ac6P01G496900	AAC	A	frameshift_variant	High	Receptor-like protein 12 OS=Arabidopsis thaliana GN=RLP12 PE=2 SV=2
Ac6P01G497100	TGGCTGCC	T	frameshift_variant	High	Disease resistance protein TAO1 OS=Arabidopsis thaliana GN=TAO1 PE=3 SV=1
Ac6P01G497900	AGT	A	frameshift_variant	High	Disease resistance protein RGA2 OS=Solanum bulbocastanum GN=RGA2 PE=1 SV=1
Ac6P01G498000	A	AT	frameshift_variant	High	Probable LRR receptor-like serine/threonine-protein kinase At3g47570 OS=Arabidopsis thaliana GN=At3g47570 PE=2 SV=1
Ac6P01G499100	TCG	T	frameshift_variant	High	NA
Ac6P01G499400	AAC	A	frameshift_variant	High	NA
Ac6P01G501000	T	TA	frameshift_variant	High	G-type lectin S-receptor-like serine/threonine-protein kinase SD2-5 OS=Arabidopsis thaliana GN=SD25 PE=1 SV=1
Ac6P01G501000	T	TCG	frameshift_variant	High	G-type lectin S-receptor-like serine/threonine-protein kinase SD2-5 OS=Arabidopsis thaliana GN=SD25 PE=1 SV=1
Ac6P01G501000	A	AC	frameshift_variant	High	G-type lectin S-receptor-like serine/threonine-protein kinase SD2-5 OS=Arabidopsis thaliana GN=SD25 PE=1 SV=1
Ac6P01G501000	GT	G	frameshift_variant	High	G-type lectin S-receptor-like serine/threonine-protein kinase SD2-5 OS=Arabidopsis thaliana GN=SD25 PE=1 SV=1
Ac6P01G506600	C	CG	frameshift_variant	High	NA
Ac6P01G507900	T	TA	frameshift_variant	High	Putative disease resistance protein At1g50180 OS=Arabidopsis thaliana GN=At1g50180 PE=3 SV=2
Ac6P01G507900	A	ACCTTT	frameshift_variant	High	Putative disease resistance protein At1g50180 OS=Arabidopsis thaliana GN=At1g50180 PE=3 SV=2
Ac6P01G511000	T	TG	frameshift_variant	High	4-coumarate--CoA ligase-like 4 OS=Arabidopsis thaliana GN=4CLL4 PE=2 SV=1
Ac6P01G511000	T	TCG	frameshift_variant	High	4-coumarate--CoA ligase-like 4 OS=Arabidopsis thaliana GN=4CLL4 PE=2 SV=1
Ac6P01G511700	AAC	A	frameshift_variant	High	High-light-induced protein, chloroplastic OS=Arabidopsis thaliana GN=HLIP PE=1 SV=1
Ac6P01G512600	G	GAC	frameshift_variant	High	Methionine adenosyltransferase 2 subunit beta OS=Pongo abelii GN=MAT2B PE=2 SV=1
Ac6P01G515500	A	ACG	frameshift_variant	High	BAG family molecular chaperone regulator 5, mitochondrial OS=Arabidopsis thaliana GN=BAG5 PE=1 SV=1
Ac6P01G515800	TTG	T	frameshift_variant	High	Putative disease resistance protein RGA1 OS=Solanum bulbocastanum GN=RGA1 PE=2 SV=2
Ac6P01G515800	T	TTTGCA	frameshift_variant	High	Putative disease resistance protein RGA1 OS=Solanum bulbocastanum GN=RGA1 PE=2 SV=2
Ac6P01G515800	A	AG	frameshift_variant	High	Putative disease resistance protein RGA1 OS=Solanum bulbocastanum GN=RGA1 PE=2 SV=2
Ac6P01G515800	ACC	A	frameshift_variant	High	Putative disease resistance protein RGA1 OS=Solanum bulbocastanum GN=RGA1 PE=2 SV=2
Ac6P01G516400	G	GAC	frameshift_variant	High	Putative disease resistance protein RGA4 OS=Solanum bulbocastanum GN=RGA4 PE=2 SV=1
Ac6P01G517700	CAG	C	frameshift_variant	High	Ankyrin repeat-containing protein At5g02620 OS=Arabidopsis thaliana GN=At5g02620 PE=1 SV=1
Ac6P01G517700	C	CAT	frameshift_variant	High	Ankyrin repeat-containing protein At5g02620 OS=Arabidopsis thaliana GN=At5g02620 PE=1 SV=1
Ac6P01G518200	GA	G	frameshift_variant	High	Ankyrin repeat-containing protein At5g02620 OS=Arabidopsis thaliana GN=At5g02620 PE=1 SV=1
Ac6P01G518200	G	GCATATTCAAAATCCATGATAGCGCTATGTTTCGACAAACATAATTGACAGTCTCTATGTTCATTC	frameshift_variant	High	Ankyrin repeat-containing protein At5g02620 OS=Arabidopsis thaliana GN=At5g02620 PE=1 SV=1
Ac6P01G518300	C	CGG	frameshift_variant	High	rRNA-processing protein UTP23 homolog OS=Homo sapiens GN=UTP23 PE=1 SV=2
Ac6P01G518300	CAA	C	frameshift_variant	High	rRNA-processing protein UTP23 homolog OS=Homo sapiens GN=UTP23 PE=1 SV=2
Ac6P01G519000	A	ACG	frameshift_variant	High	NA
Ac6P01G521300	CTG	C	frameshift_variant	High	NA
Ac6P01G523400	TG	T	frameshift_variant	High	Rhamnogalacturonate lyase OS=Dickeya dadantii (strain 3937) GN=rhiE PE=1 SV=1
Ac6P01G524300	ATC	A	frameshift_variant	High	Plant intracellular Ras-group-related LRR protein 4 OS=Oryza sativa subsp. japonica GN=IRL4 PE=2 SV=1
Ac6P01G524300	A	AT	frameshift_variant	High	Plant intracellular Ras-group-related LRR protein 4 OS=Oryza sativa subsp. japonica GN=IRL4 PE=2 SV=1
Ac6P01G524300	CCATT	C	frameshift_variant	High	Plant intracellular Ras-group-related LRR protein 4 OS=Oryza sativa subsp. japonica GN=IRL4 PE=2 SV=1
Ac6P01G524300	CGT	C	frameshift_variant	High	Plant intracellular Ras-group-related LRR protein 4 OS=Oryza sativa subsp. japonica GN=IRL4 PE=2 SV=1
Ac6P01G526400	A	ATGGC	frameshift_variant	High	Scarecrow-like protein 14 OS=Arabidopsis thaliana GN=SCL14 PE=2 SV=2
Ac6P01G527800	C	CCG	frameshift_variant	High	Probable disease resistance protein RDL6 OS=Arabidopsis thaliana GN=RDL6 PE=2 SV=1
Ac6P01G528000	TCC	T	frameshift_variant	High	Cysteine-rich receptor-like protein kinase 10 OS=Arabidopsis thaliana GN=CRK10 PE=1 SV=3
Ac6P01G528000	T	TTTGGA	frameshift_variant	High	Cysteine-rich receptor-like protein kinase 10 OS=Arabidopsis thaliana GN=CRK10 PE=1 SV=3
Ac6P01G528200	TTGAG	T	frameshift_variant	High	Disease resistance protein RPM1 OS=Arabidopsis thaliana GN=RPM1 PE=1 SV=1
Ac6P01G528200	A	AT	frameshift_variant	High	Disease resistance protein RPM1 OS=Arabidopsis thaliana GN=RPM1 PE=1 SV=1
Ac6P01G528200	G	GA	frameshift_variant	High	Disease resistance protein RPM1 OS=Arabidopsis thaliana GN=RPM1 PE=1 SV=1
Ac6P01G528200	A	AGG	frameshift_variant	High	Disease resistance protein RPM1 OS=Arabidopsis thaliana GN=RPM1 PE=1 SV=1
Ac6P01G528200	GT	G	frameshift_variant	High	Disease resistance protein RPM1 OS=Arabidopsis thaliana GN=RPM1 PE=1 SV=1
Ac6P01G528200	T	TTC	frameshift_variant	High	Disease resistance protein RPM1 OS=Arabidopsis thaliana GN=RPM1 PE=1 SV=1
Ac6P01G528200	A	ATG	frameshift_variant	High	Disease resistance protein RPM1 OS=Arabidopsis thaliana GN=RPM1 PE=1 SV=1
Ac6P01G528300	A	AGGTTG	frameshift_variant	High	G-type lectin S-receptor-like serine/threonine-protein kinase SD2-5 OS=Arabidopsis thaliana GN=SD25 PE=1 SV=1
Ac6P01G528300	CA	C	frameshift_variant	High	G-type lectin S-receptor-like serine/threonine-protein kinase SD2-5 OS=Arabidopsis thaliana GN=SD25 PE=1 SV=1
Ac6P01G528300	G	GA	frameshift_variant	High	G-type lectin S-receptor-like serine/threonine-protein kinase SD2-5 OS=Arabidopsis thaliana GN=SD25 PE=1 SV=1
Ac6P01G528300	T	TAC	frameshift_variant	High	G-type lectin S-receptor-like serine/threonine-protein kinase SD2-5 OS=Arabidopsis thaliana GN=SD25 PE=1 SV=1
Ac6P01G528300	AG	A	frameshift_variant	High	G-type lectin S-receptor-like serine/threonine-protein kinase SD2-5 OS=Arabidopsis thaliana GN=SD25 PE=1 SV=1
Ac6P01G528300	AC	A	frameshift_variant	High	G-type lectin S-receptor-like serine/threonine-protein kinase SD2-5 OS=Arabidopsis thaliana GN=SD25 PE=1 SV=1
Ac6P01G528300	GCA	G	frameshift_variant	High	G-type lectin S-receptor-like serine/threonine-protein kinase SD2-5 OS=Arabidopsis thaliana GN=SD25 PE=1 SV=1
Ac6P01G528300	TCA	T	frameshift_variant	High	G-type lectin S-receptor-like serine/threonine-protein kinase SD2-5 OS=Arabidopsis thaliana GN=SD25 PE=1 SV=1
Ac6P01G528400	C	CCGCAGCAATTATCATCTGTGTAAGCTCTGCTTCCTTGTGAGTTTGCTTGT	frameshift_variant	High	NA
Ac6P01G528500	G	GA	frameshift_variant	High	Cysteine-rich receptor-like protein kinase 29 OS=Arabidopsis thaliana GN=CRK29 PE=2 SV=1
Ac6P01G528500	T	TGTTAA	frameshift_variant	High	Cysteine-rich receptor-like protein kinase 29 OS=Arabidopsis thaliana GN=CRK29 PE=2 SV=1
Ac6P01G533600	CGG	C	frameshift_variant	High	Uncharacterized protein At2g24330 OS=Arabidopsis thaliana GN=At2g24330 PE=2 SV=1
Ac6P01G533600	G	GTC	frameshift_variant	High	Uncharacterized protein At2g24330 OS=Arabidopsis thaliana GN=At2g24330 PE=2 SV=1
Ac6P01G538300	C	CCA	frameshift_variant	High	NA
Ac6P01G538300	AGCCG	A	frameshift_variant	High	NA
Ac6P01G539800	GC	G	frameshift_variant	High	NA
Ac6P01G540100	A	AGT	frameshift_variant	High	Ankyrin repeat-containing protein At3g12360 OS=Arabidopsis thaliana GN=At3g12360 PE=2 SV=1
Ac6P01G540100	A	AG	frameshift_variant	High	Ankyrin repeat-containing protein At3g12360 OS=Arabidopsis thaliana GN=At3g12360 PE=2 SV=1
Ac6P01G540100	TAAAAC	T	frameshift_variant	High	Ankyrin repeat-containing protein At3g12360 OS=Arabidopsis thaliana GN=At3g12360 PE=2 SV=1
Ac6P01G540100	CTT	C	frameshift_variant	High	Ankyrin repeat-containing protein At3g12360 OS=Arabidopsis thaliana GN=At3g12360 PE=2 SV=1
Ac6P01G540100	A	ATG	frameshift_variant	High	Ankyrin repeat-containing protein At3g12360 OS=Arabidopsis thaliana GN=At3g12360 PE=2 SV=1
Ac6P01G541100	CT	C	frameshift_variant	High	Disease resistance protein RPP13 OS=Arabidopsis thaliana GN=RPP13 PE=2 SV=2
Ac6P01G522300	G	GA	frameshift_variant&splice_region_variant	High	Uncharacterized protein PYUK71.03c OS=Schizosaccharomyces pombe (strain 972 / ATCC 24843) GN=SPAPYUK71.03c PE=1 SV=1
Ac6P01G033300	T	TC	frameshift_variant&stop_gained	High	Putative F-box protein At5g52620 OS=Arabidopsis thaliana GN=At5g52620 PE=4 SV=1
Ac6P01G093700	A	ATAGCG	frameshift_variant&stop_gained	High	Disease resistance protein RPM1 OS=Arabidopsis thaliana GN=RPM1 PE=1 SV=1
Ac6P01G160300	G	GGCTGGTGATAATGCAC	frameshift_variant&stop_gained	High	NAC domain-containing protein 67 OS=Oryza sativa subsp. japonica GN=NAC67 PE=2 SV=1
Ac6P01G279000	G	GCGCAGTGGCGGAGCACGGAAGATTCAACGCCCCGGGCAGCCTTCGGTGACTGTAGCAATCACTGTAGCTACAA	frameshift_variant&stop_gained	High	Basic leucine zipper 43 OS=Arabidopsis thaliana GN=BZIP43 PE=1 SV=1
Ac6P01G515800	T	TCTTC	frameshift_variant&stop_gained	High	Putative disease resistance protein RGA1 OS=Solanum bulbocastanum GN=RGA1 PE=2 SV=2
Ac6P01G526400	C	CT	frameshift_variant&stop_gained	High	Scarecrow-like protein 14 OS=Arabidopsis thaliana GN=SCL14 PE=2 SV=2
Ac6P01G224900	CTCCCACCGTTTCTTTTTTACTT	C	frameshift_variant&stop_gained&splice_region_variant	High	ABC transporter G family member 37 OS=Oryza sativa subsp. japonica GN=ABCG37 PE=2 SV=1
Ac6P01G427400	CTAAAAATGCGGCTCCTGCCACTGGAACACCAG	C	frameshift_variant&stop_lost	High	Telomeric repeat-binding factor 1 (Fragment) OS=Cricetulus griseus GN=TERF1 PE=2 SV=1
Ac6P01G409600	AT	A	splice_acceptor_variant&intron_variant	High	NA
Ac6P01G125600	CAT	C	splice_donor_variant&intron_variant	High	Transcription factor MYB86 OS=Arabidopsis thaliana GN=MYB86 PE=2 SV=1
Ac6P01G522300	G	GCAT	splice_donor_variant&intron_variant	High	Uncharacterized protein PYUK71.03c OS=Schizosaccharomyces pombe (strain 972 / ATCC 24843) GN=SPAPYUK71.03c PE=1 SV=1
Ac6P01G477200	G	GGTTTGCCATTTATGTTTACAATTTCATACTGCATCCTTGA	splice_donor_variant&splice_region_variant&intron_variant	High	Receptor-like serine/threonine-protein kinase ALE2 OS=Arabidopsis thaliana GN=ALE2 PE=1 SV=1
Ac6P01G131300	G	GCCTTACAGGGAGACGAGTCGTTGATGGCAA	stop_gained&disruptive_inframe_insertion	High	Mediator of RNA polymerase II transcription subunit 15a OS=Arabidopsis thaliana GN=MED15A PE=1 SV=1
Ac6P01G137500	T	TATA	stop_gained&disruptive_inframe_insertion	High	LRR receptor-like serine/threonine-protein kinase GSO1 OS=Arabidopsis thaliana GN=GSO1 PE=2 SV=1
